# Supplementary material for: OCT4 enhances the firing efficiency of late DNA replication origins in mouse embryonic stem cells
Source: Nat Commun. 2026 Jan 15;17:1686. doi: 10.1038/s41467-026-68389-1 (PMC12910074; doi:10.1038/s41467-026-68389-1)
Supplement: Supplementary file 3 — Supplementary Data 1 [file 41467_2026_68389_MOESM3_ESM.xlsx]

## Sheet: List of Early IZs
chr	start	end	name
chr1	4788500	4788501	ES_IZ-1		*the name of the IZ was given before the 500 kb exclusion was applied
chr1	4804500	4804501	ES_IZ-2
chr1	4855500	4855501	ES_IZ-3
chr1	12746000	12746001	ES_IZ-4
chr1	12811500	12811501	ES_IZ-5
chr1	12816500	12816501	ES_IZ-6
chr1	13060500	13060501	ES_IZ-7
chr1	13091500	13091501	ES_IZ-8
chr1	13113500	13113501	ES_IZ-9
chr1	13131500	13131501	ES_IZ-10
chr1	15793000	15793001	ES_IZ-11
chr1	15802500	15802501	ES_IZ-12
chr1	21259000	21259001	ES_IZ-13
chr1	30876500	30876501	ES_IZ-14
chr1	30883500	30883501	ES_IZ-15
chr1	30901500	30901501	ES_IZ-16
chr1	30934000	30934001	ES_IZ-17
chr1	34005000	34005001	ES_IZ-18
chr1	34064000	34064001	ES_IZ-19
chr1	34069500	34069501	ES_IZ-20
chr1	34103500	34103501	ES_IZ-21
chr1	35841500	35841501	ES_IZ-22
chr1	35875500	35875501	ES_IZ-23
chr1	35944500	35944501	ES_IZ-24
chr1	36004500	36004501	ES_IZ-25
chr1	36013500	36013501	ES_IZ-26
chr1	36044500	36044501	ES_IZ-27
chr1	36059000	36059001	ES_IZ-28
chr1	36064500	36064501	ES_IZ-29
chr1	36247500	36247501	ES_IZ-30
chr1	36254000	36254001	ES_IZ-31
chr1	36533500	36533501	ES_IZ-32
chr1	36943500	36943501	ES_IZ-33
chr1	36990000	36990001	ES_IZ-34
chr1	39463500	39463501	ES_IZ-35
chr1	39517500	39517501	ES_IZ-36
chr1	39526500	39526501	ES_IZ-37
chr1	55030500	55030501	ES_IZ-38
chr1	55109500	55109501	ES_IZ-39
chr1	58427000	58427001	ES_IZ-40
chr1	59681000	59681001	ES_IZ-41
chr1	59725500	59725501	ES_IZ-42
chr1	63134500	63134501	ES_IZ-43
chr1	63191500	63191501	ES_IZ-44
chr1	63443500	63443501	ES_IZ-45
chr1	65040500	65040501	ES_IZ-46
chr1	65112500	65112501	ES_IZ-47
chr1	65182500	65182501	ES_IZ-48
chr1	71656500	71656501	ES_IZ-49
chr1	71671500	71671501	ES_IZ-50
chr1	72220500	72220501	ES_IZ-51
chr1	72795500	72795501	ES_IZ-52
chr1	74276000	74276001	ES_IZ-53
chr1	74307000	74307001	ES_IZ-54
chr1	74313500	74313501	ES_IZ-55
chr1	74343000	74343001	ES_IZ-56
chr1	74360000	74360001	ES_IZ-57
chr1	74377500	74377501	ES_IZ-58
chr1	74402500	74402501	ES_IZ-59
chr1	74414500	74414501	ES_IZ-60
chr1	74424000	74424001	ES_IZ-61
chr1	74543500	74543501	ES_IZ-62
chr1	74780500	74780501	ES_IZ-63
chr1	74797500	74797501	ES_IZ-64
chr1	75031000	75031001	ES_IZ-65
chr1	75222000	75222001	ES_IZ-66
chr1	82825000	82825001	ES_IZ-67
chr1	84329500	84329501	ES_IZ-68
chr1	84862500	84862501	ES_IZ-69
chr1	84876000	84876001	ES_IZ-70
chr1	86152500	86152501	ES_IZ-71
chr1	86186500	86186501	ES_IZ-72
chr1	86201500	86201501	ES_IZ-73
chr1	86301500	86301501	ES_IZ-74
chr1	86315000	86315001	ES_IZ-75
chr1	86339000	86339001	ES_IZ-76
chr1	86366500	86366501	ES_IZ-77
chr1	86439500	86439501	ES_IZ-78
chr1	86496000	86496001	ES_IZ-79
chr1	86509000	86509001	ES_IZ-80
chr1	86523000	86523001	ES_IZ-81
chr1	87676000	87676001	ES_IZ-82
chr1	87728500	87728501	ES_IZ-83
chr1	91537000	91537001	ES_IZ-84
chr1	93401500	93401501	ES_IZ-85
chr1	118624500	118624501	ES_IZ-86
chr1	119073000	119073001	ES_IZ-87
chr1	119080500	119080501	ES_IZ-88
chr1	119400000	119400001	ES_IZ-89
chr1	128094000	128094001	ES_IZ-90
chr1	131120500	131120501	ES_IZ-91
chr1	131142500	131142501	ES_IZ-92
chr1	131856000	131856001	ES_IZ-93
chr1	131890500	131890501	ES_IZ-94
chr1	131906500	131906501	ES_IZ-95
chr1	131947000	131947001	ES_IZ-96
chr1	132004000	132004001	ES_IZ-97
chr1	132161000	132161001	ES_IZ-98
chr1	132204000	132204001	ES_IZ-99
chr1	132210500	132210501	ES_IZ-100
chr1	132263500	132263501	ES_IZ-101
chr1	132271000	132271001	ES_IZ-102
chr1	132282500	132282501	ES_IZ-103
chr1	132475500	132475501	ES_IZ-104
chr1	133030500	133030501	ES_IZ-105
chr1	133038000	133038001	ES_IZ-106
chr1	133054000	133054001	ES_IZ-107
chr1	133087500	133087501	ES_IZ-108
chr1	133094000	133094001	ES_IZ-109
chr1	133117500	133117501	ES_IZ-110
chr1	133128500	133128501	ES_IZ-111
chr1	133338500	133338501	ES_IZ-112
chr1	133663500	133663501	ES_IZ-113
chr1	133695000	133695001	ES_IZ-114
chr1	133709500	133709501	ES_IZ-115
chr1	133717500	133717501	ES_IZ-116
chr1	134072500	134072501	ES_IZ-117
chr1	134082000	134082001	ES_IZ-118
chr1	134102500	134102501	ES_IZ-119
chr1	134341500	134341501	ES_IZ-120
chr1	134368500	134368501	ES_IZ-121
chr1	134388000	134388001	ES_IZ-122
chr1	134398500	134398501	ES_IZ-123
chr1	134452000	134452001	ES_IZ-124
chr1	134493500	134493501	ES_IZ-125
chr1	134536500	134536501	ES_IZ-126
chr1	135133000	135133001	ES_IZ-127
chr1	135161500	135161501	ES_IZ-128
chr1	135186500	135186501	ES_IZ-129
chr1	135197500	135197501	ES_IZ-130
chr1	135203500	135203501	ES_IZ-131
chr1	135217000	135217001	ES_IZ-132
chr1	135239500	135239501	ES_IZ-133
chr1	135250000	135250001	ES_IZ-134
chr1	135260500	135260501	ES_IZ-135
chr1	135292000	135292001	ES_IZ-136
chr1	135369000	135369001	ES_IZ-137
chr1	135378500	135378501	ES_IZ-138
chr1	135547500	135547501	ES_IZ-139
chr1	135670000	135670001	ES_IZ-140
chr1	135725500	135725501	ES_IZ-141
chr1	135758500	135758501	ES_IZ-142
chr1	135778500	135778501	ES_IZ-143
chr1	136565500	136565501	ES_IZ-144
chr1	136680500	136680501	ES_IZ-145
chr1	136693000	136693001	ES_IZ-146
chr1	136956500	136956501	ES_IZ-147
chr1	143735000	143735001	ES_IZ-148
chr1	151115500	151115501	ES_IZ-149
chr1	152780500	152780501	ES_IZ-150
chr1	152792000	152792001	ES_IZ-151
chr1	152825500	152825501	ES_IZ-152
chr1	152915000	152915001	ES_IZ-153
chr1	152975500	152975501	ES_IZ-154
chr1	152995500	152995501	ES_IZ-155
chr1	153009500	153009501	ES_IZ-156
chr1	153029500	153029501	ES_IZ-157
chr1	153038000	153038001	ES_IZ-158
chr1	153074000	153074001	ES_IZ-159
chr1	153091000	153091001	ES_IZ-160
chr1	153105000	153105001	ES_IZ-161
chr1	153114500	153114501	ES_IZ-162
chr1	153123500	153123501	ES_IZ-163
chr1	153153500	153153501	ES_IZ-164
chr1	153163500	153163501	ES_IZ-165
chr1	153188500	153188501	ES_IZ-166
chr1	153195500	153195501	ES_IZ-167
chr1	153212500	153212501	ES_IZ-168
chr1	153370000	153370001	ES_IZ-169
chr1	153380000	153380001	ES_IZ-170
chr1	153386500	153386501	ES_IZ-171
chr1	153437500	153437501	ES_IZ-172
chr1	153492000	153492001	ES_IZ-173
chr1	161045500	161045501	ES_IZ-174
chr1	164473000	164473001	ES_IZ-175
chr1	164493500	164493501	ES_IZ-176
chr1	166129500	166129501	ES_IZ-177
chr1	166151500	166151501	ES_IZ-178
chr1	167289000	167289001	ES_IZ-179
chr1	167303500	167303501	ES_IZ-180
chr1	170892000	170892001	ES_IZ-181
chr1	171126000	171126001	ES_IZ-182
chr1	171227500	171227501	ES_IZ-183
chr1	171258500	171258501	ES_IZ-184
chr1	171280500	171280501	ES_IZ-185
chr1	171297500	171297501	ES_IZ-186
chr1	171320500	171320501	ES_IZ-187
chr1	171425500	171425501	ES_IZ-188
chr1	171435500	171435501	ES_IZ-189
chr1	171475000	171475001	ES_IZ-190
chr1	171494500	171494501	ES_IZ-191
chr1	171517500	171517501	ES_IZ-192
chr1	171528000	171528001	ES_IZ-193
chr1	172142500	172142501	ES_IZ-194
chr1	178341500	178341501	ES_IZ-195
chr1	178359500	178359501	ES_IZ-196
chr1	179523500	179523501	ES_IZ-197
chr1	179633500	179633501	ES_IZ-198
chr1	179649000	179649001	ES_IZ-199
chr1	179664000	179664001	ES_IZ-200
chr1	179741000	179741001	ES_IZ-201
chr1	180609500	180609501	ES_IZ-202
chr1	180764500	180764501	ES_IZ-203
chr1	180796500	180796501	ES_IZ-204
chr1	180872500	180872501	ES_IZ-205
chr1	180877000	180877001	ES_IZ-206
chr1	180886500	180886501	ES_IZ-207
chr1	180892500	180892501	ES_IZ-208
chr1	180916500	180916501	ES_IZ-209
chr1	180925000	180925001	ES_IZ-210
chr1	181146500	181146501	ES_IZ-211
chr1	181889500	181889501	ES_IZ-212
chr1	181951500	181951501	ES_IZ-213
chr1	182026500	182026501	ES_IZ-214
chr1	182117500	182117501	ES_IZ-215
chr1	183300500	183300501	ES_IZ-216
chr1	185361500	185361501	ES_IZ-217
chr1	191931500	191931501	ES_IZ-218
chr2	4917500	4917501	ES_IZ-219
chr2	5949000	5949001	ES_IZ-220
chr2	17944500	17944501	ES_IZ-221
chr2	17979500	17979501	ES_IZ-222
chr2	18019500	18019501	ES_IZ-223
chr2	18037000	18037001	ES_IZ-224
chr2	18053000	18053001	ES_IZ-225
chr2	18060500	18060501	ES_IZ-226
chr2	20495500	20495501	ES_IZ-227
chr2	20594500	20594501	ES_IZ-228
chr2	20619500	20619501	ES_IZ-229
chr2	20649500	20649501	ES_IZ-230
chr2	20660000	20660001	ES_IZ-231
chr2	20675000	20675001	ES_IZ-232
chr2	20692500	20692501	ES_IZ-233
chr2	20712000	20712001	ES_IZ-234
chr2	20722500	20722501	ES_IZ-235
chr2	20737500	20737501	ES_IZ-236
chr2	20774000	20774001	ES_IZ-237
chr2	25193500	25193501	ES_IZ-238
chr2	25216500	25216501	ES_IZ-239
chr2	25229000	25229001	ES_IZ-240
chr2	25243500	25243501	ES_IZ-241
chr2	25260500	25260501	ES_IZ-242
chr2	25289500	25289501	ES_IZ-243
chr2	25296500	25296501	ES_IZ-244
chr2	25307500	25307501	ES_IZ-245
chr2	25327000	25327001	ES_IZ-246
chr2	25986500	25986501	ES_IZ-247
chr2	26129500	26129501	ES_IZ-248
chr2	26135500	26135501	ES_IZ-249
chr2	26359500	26359501	ES_IZ-250
chr2	26407000	26407001	ES_IZ-251
chr2	26454000	26454001	ES_IZ-252
chr2	26506500	26506501	ES_IZ-253
chr2	26556500	26556501	ES_IZ-254
chr2	26565000	26565001	ES_IZ-255
chr2	26599500	26599501	ES_IZ-256
chr2	26612000	26612001	ES_IZ-257
chr2	26632500	26632501	ES_IZ-258
chr2	26686500	26686501	ES_IZ-259
chr2	27442500	27442501	ES_IZ-260
chr2	27505500	27505501	ES_IZ-261
chr2	27511500	27511501	ES_IZ-262
chr2	27549500	27549501	ES_IZ-263
chr2	27570500	27570501	ES_IZ-264
chr2	28511000	28511001	ES_IZ-265
chr2	29059000	29059001	ES_IZ-266
chr2	29099500	29099501	ES_IZ-267
chr2	29734500	29734501	ES_IZ-268
chr2	29745000	29745001	ES_IZ-269
chr2	29767500	29767501	ES_IZ-270
chr2	29801000	29801001	ES_IZ-271
chr2	29824000	29824001	ES_IZ-272
chr2	29855000	29855001	ES_IZ-273
chr2	29864500	29864501	ES_IZ-274
chr2	29885500	29885501	ES_IZ-275
chr2	29934500	29934501	ES_IZ-276
chr2	29963500	29963501	ES_IZ-277
chr2	29976500	29976501	ES_IZ-278
chr2	30036500	30036501	ES_IZ-279
chr2	30055000	30055001	ES_IZ-280
chr2	30081500	30081501	ES_IZ-281
chr2	30101000	30101001	ES_IZ-282
chr2	30106500	30106501	ES_IZ-283
chr2	30130500	30130501	ES_IZ-284
chr2	30158000	30158001	ES_IZ-285
chr2	30164500	30164501	ES_IZ-286
chr2	30269500	30269501	ES_IZ-287
chr2	30281000	30281001	ES_IZ-288
chr2	30353500	30353501	ES_IZ-289
chr2	30362500	30362501	ES_IZ-290
chr2	30389000	30389001	ES_IZ-291
chr2	30412500	30412501	ES_IZ-292
chr2	30458000	30458001	ES_IZ-293
chr2	30521500	30521501	ES_IZ-294
chr2	30760000	30760001	ES_IZ-295
chr2	30777000	30777001	ES_IZ-296
chr2	30794000	30794001	ES_IZ-297
chr2	30804500	30804501	ES_IZ-298
chr2	30831500	30831501	ES_IZ-299
chr2	30887000	30887001	ES_IZ-300
chr2	30905500	30905501	ES_IZ-301
chr2	30919500	30919501	ES_IZ-302
chr2	30926000	30926001	ES_IZ-303
chr2	30935000	30935001	ES_IZ-304
chr2	30943500	30943501	ES_IZ-305
chr2	30948500	30948501	ES_IZ-306
chr2	31024000	31024001	ES_IZ-307
chr2	31052500	31052501	ES_IZ-308
chr2	31064000	31064001	ES_IZ-309
chr2	31090000	31090001	ES_IZ-310
chr2	31123500	31123501	ES_IZ-311
chr2	31145500	31145501	ES_IZ-312
chr2	31222500	31222501	ES_IZ-313
chr2	31465000	31465001	ES_IZ-314
chr2	31526500	31526501	ES_IZ-315
chr2	31622000	31622001	ES_IZ-316
chr2	31667000	31667001	ES_IZ-317
chr2	31686000	31686001	ES_IZ-318
chr2	31736000	31736001	ES_IZ-319
chr2	31754000	31754001	ES_IZ-320
chr2	32059500	32059501	ES_IZ-321
chr2	32074500	32074501	ES_IZ-322
chr2	32143000	32143001	ES_IZ-323
chr2	32149000	32149001	ES_IZ-324
chr2	32240500	32240501	ES_IZ-325
chr2	32249500	32249501	ES_IZ-326
chr2	32265000	32265001	ES_IZ-327
chr2	32511000	32511001	ES_IZ-329
chr2	32529000	32529001	ES_IZ-330
chr2	32581000	32581001	ES_IZ-331
chr2	32604500	32604501	ES_IZ-332
chr2	32624500	32624501	ES_IZ-333
chr2	32642500	32642501	ES_IZ-334
chr2	32658000	32658001	ES_IZ-335
chr2	32698500	32698501	ES_IZ-336
chr2	32721500	32721501	ES_IZ-337
chr2	32755500	32755501	ES_IZ-338
chr2	32765500	32765501	ES_IZ-339
chr2	32866000	32866001	ES_IZ-340
chr2	32874000	32874001	ES_IZ-341
chr2	32891500	32891501	ES_IZ-342
chr2	32899500	32899501	ES_IZ-343
chr2	32905500	32905501	ES_IZ-344
chr2	32912000	32912001	ES_IZ-345
chr2	32922000	32922001	ES_IZ-346
chr2	32944000	32944001	ES_IZ-347
chr2	32960000	32960001	ES_IZ-348
chr2	32970000	32970001	ES_IZ-349
chr2	33436500	33436501	ES_IZ-350
chr2	33474500	33474501	ES_IZ-351
chr2	34764500	34764501	ES_IZ-352
chr2	34769500	34769501	ES_IZ-353
chr2	34788500	34788501	ES_IZ-354
chr2	34800500	34800501	ES_IZ-355
chr2	34828500	34828501	ES_IZ-356
chr2	34836500	34836501	ES_IZ-357
chr2	34842500	34842501	ES_IZ-358
chr2	35612000	35612001	ES_IZ-359
chr2	52039500	52039501	ES_IZ-360
chr2	52069500	52069501	ES_IZ-361
chr2	52957000	52957001	ES_IZ-362
chr2	57236500	57236501	ES_IZ-363
chr2	59381000	59381001	ES_IZ-364
chr2	59394500	59394501	ES_IZ-365
chr2	59775500	59775501	ES_IZ-366
chr2	60047500	60047501	ES_IZ-367
chr2	60199000	60199001	ES_IZ-368
chr2	60398000	60398001	ES_IZ-369
chr2	60409000	60409001	ES_IZ-370
chr2	65422500	65422501	ES_IZ-371
chr2	65439500	65439501	ES_IZ-372
chr2	69892000	69892001	ES_IZ-373
chr2	71345500	71345501	ES_IZ-374
chr2	71373000	71373001	ES_IZ-375
chr2	71386500	71386501	ES_IZ-376
chr2	71446500	71446501	ES_IZ-377
chr2	71654500	71654501	ES_IZ-378
chr2	71705500	71705501	ES_IZ-379
chr2	71718500	71718501	ES_IZ-380
chr2	71732000	71732001	ES_IZ-381
chr2	71866000	71866001	ES_IZ-382
chr2	71870500	71870501	ES_IZ-383
chr2	72985500	72985501	ES_IZ-384
chr2	72994500	72994501	ES_IZ-385
chr2	73797500	73797501	ES_IZ-386
chr2	73804500	73804501	ES_IZ-387
chr2	75608000	75608001	ES_IZ-388
chr2	75655000	75655001	ES_IZ-389
chr2	75674500	75674501	ES_IZ-390
chr2	75771500	75771501	ES_IZ-391
chr2	75781000	75781001	ES_IZ-392
chr2	76809000	76809001	ES_IZ-393
chr2	84654500	84654501	ES_IZ-394
chr2	84718500	84718501	ES_IZ-395
chr2	84732000	84732001	ES_IZ-396
chr2	87483500	87483501	ES_IZ-397
chr2	87506500	87506501	ES_IZ-398
chr2	87513500	87513501	ES_IZ-399
chr2	87522500	87522501	ES_IZ-400
chr2	90743000	90743001	ES_IZ-401
chr2	90930000	90930001	ES_IZ-402
chr2	90938000	90938001	ES_IZ-403
chr2	91034000	91034001	ES_IZ-404
chr2	91047500	91047501	ES_IZ-405
chr2	91113000	91113001	ES_IZ-406
chr2	91630000	91630001	ES_IZ-407
chr2	91669500	91669501	ES_IZ-408
chr2	91727000	91727001	ES_IZ-409
chr2	91927500	91927501	ES_IZ-410
chr2	91969500	91969501	ES_IZ-411
chr2	93871500	93871501	ES_IZ-412
chr2	93884500	93884501	ES_IZ-413
chr2	93889500	93889501	ES_IZ-414
chr2	93925500	93925501	ES_IZ-415
chr2	93931500	93931501	ES_IZ-416
chr2	93943500	93943501	ES_IZ-417
chr2	119044500	119044501	ES_IZ-418
chr2	119164500	119164501	ES_IZ-419
chr2	119233000	119233001	ES_IZ-420
chr2	119465500	119465501	ES_IZ-421
chr2	119483500	119483501	ES_IZ-422
chr2	119490500	119490501	ES_IZ-423
chr2	119625000	119625001	ES_IZ-424
chr2	119640500	119640501	ES_IZ-425
chr2	119667500	119667501	ES_IZ-426
chr2	119739000	119739001	ES_IZ-427
chr2	119754500	119754501	ES_IZ-428
chr2	119761500	119761501	ES_IZ-429
chr2	119790500	119790501	ES_IZ-430
chr2	119841500	119841501	ES_IZ-431
chr2	119855500	119855501	ES_IZ-432
chr2	120241500	120241501	ES_IZ-433
chr2	120566500	120566501	ES_IZ-434
chr2	121411500	121411501	ES_IZ-435
chr2	122026000	122026001	ES_IZ-438
chr2	122373500	122373501	ES_IZ-439
chr2	126785500	126785501	ES_IZ-440
chr2	127098500	127098501	ES_IZ-441
chr2	127265000	127265001	ES_IZ-442
chr2	129195500	129195501	ES_IZ-443
chr2	129221000	129221001	ES_IZ-444
chr2	129245000	129245001	ES_IZ-445
chr2	129259500	129259501	ES_IZ-446
chr2	130289500	130289501	ES_IZ-447
chr2	130634500	130634501	ES_IZ-448
chr2	130666500	130666501	ES_IZ-449
chr2	130695500	130695501	ES_IZ-450
chr2	132260500	132260501	ES_IZ-451
chr2	132700500	132700501	ES_IZ-452
chr2	144284000	144284001	ES_IZ-453
chr2	144553500	144553501	ES_IZ-454
chr2	150907500	150907501	ES_IZ-455
chr2	152010000	152010001	ES_IZ-456
chr2	152014500	152014501	ES_IZ-457
chr2	152027000	152027001	ES_IZ-458
chr2	152291500	152291501	ES_IZ-460
chr2	152339500	152339501	ES_IZ-461
chr2	152348500	152348501	ES_IZ-462
chr2	152361500	152361501	ES_IZ-463
chr2	152404500	152404501	ES_IZ-464
chr2	152696500	152696501	ES_IZ-465
chr2	152716000	152716001	ES_IZ-466
chr2	152726000	152726001	ES_IZ-467
chr2	152732000	152732001	ES_IZ-468
chr2	152742000	152742001	ES_IZ-469
chr2	152771000	152771001	ES_IZ-470
chr2	152792500	152792501	ES_IZ-471
chr2	152802500	152802501	ES_IZ-472
chr2	152819500	152819501	ES_IZ-473
chr2	152834000	152834001	ES_IZ-474
chr2	153158500	153158501	ES_IZ-475
chr2	153220000	153220001	ES_IZ-476
chr2	153338500	153338501	ES_IZ-477
chr2	153417000	153417001	ES_IZ-478
chr2	153587500	153587501	ES_IZ-479
chr2	153607500	153607501	ES_IZ-480
chr2	153616500	153616501	ES_IZ-481
chr2	153625500	153625501	ES_IZ-482
chr2	153642500	153642501	ES_IZ-483
chr2	154337000	154337001	ES_IZ-484
chr2	154423500	154423501	ES_IZ-485
chr2	154432500	154432501	ES_IZ-486
chr2	154547500	154547501	ES_IZ-487
chr2	154555500	154555501	ES_IZ-488
chr2	154573500	154573501	ES_IZ-489
chr2	154586500	154586501	ES_IZ-490
chr2	154597000	154597001	ES_IZ-491
chr2	154655000	154655001	ES_IZ-492
chr2	154901000	154901001	ES_IZ-493
chr2	155080500	155080501	ES_IZ-494
chr2	155587500	155587501	ES_IZ-495
chr2	155607500	155607501	ES_IZ-496
chr2	155619500	155619501	ES_IZ-497
chr2	155953000	155953001	ES_IZ-498
chr2	156005500	156005501	ES_IZ-499
chr2	156122000	156122001	ES_IZ-500
chr2	156141500	156141501	ES_IZ-501
chr2	156185000	156185001	ES_IZ-502
chr2	156397000	156397001	ES_IZ-504
chr2	156403500	156403501	ES_IZ-505
chr2	156418500	156418501	ES_IZ-506
chr2	156429000	156429001	ES_IZ-507
chr2	156439000	156439001	ES_IZ-508
chr2	156445500	156445501	ES_IZ-509
chr2	156819500	156819501	ES_IZ-510
chr2	156826500	156826501	ES_IZ-511
chr2	156844500	156844501	ES_IZ-512
chr2	157056500	157056501	ES_IZ-513
chr2	157342000	157342001	ES_IZ-514
chr2	157364000	157364001	ES_IZ-515
chr2	157410500	157410501	ES_IZ-516
chr2	157422500	157422501	ES_IZ-517
chr2	157439000	157439001	ES_IZ-518
chr2	157841000	157841001	ES_IZ-520
chr2	158791500	158791501	ES_IZ-521
chr2	163014500	163014501	ES_IZ-522
chr2	163030500	163030501	ES_IZ-523
chr2	163042000	163042001	ES_IZ-524
chr2	163050500	163050501	ES_IZ-525
chr2	163091000	163091001	ES_IZ-526
chr2	163458500	163458501	ES_IZ-527
chr2	163515500	163515501	ES_IZ-528
chr2	164447500	164447501	ES_IZ-529
chr2	164778000	164778001	ES_IZ-530
chr2	164820000	164820001	ES_IZ-531
chr2	164832000	164832001	ES_IZ-532
chr2	164861000	164861001	ES_IZ-533
chr2	164872500	164872501	ES_IZ-534
chr2	165791000	165791001	ES_IZ-535
chr2	165806500	165806501	ES_IZ-536
chr2	165976500	165976501	ES_IZ-539
chr2	165987500	165987501	ES_IZ-540
chr2	166079500	166079501	ES_IZ-541
chr2	166091500	166091501	ES_IZ-542
chr2	166160000	166160001	ES_IZ-543
chr2	166902000	166902001	ES_IZ-545
chr2	167003000	167003001	ES_IZ-546
chr2	167008500	167008501	ES_IZ-547
chr2	167050500	167050501	ES_IZ-548
chr2	167058000	167058001	ES_IZ-549
chr2	167071000	167071001	ES_IZ-550
chr2	167380500	167380501	ES_IZ-551
chr2	167403500	167403501	ES_IZ-552
chr2	167431500	167431501	ES_IZ-554
chr2	167440500	167440501	ES_IZ-555
chr2	167448500	167448501	ES_IZ-556
chr2	167461500	167461501	ES_IZ-557
chr2	167499500	167499501	ES_IZ-558
chr2	167532000	167532001	ES_IZ-559
chr2	167549500	167549501	ES_IZ-560
chr2	167604500	167604501	ES_IZ-561
chr2	167639500	167639501	ES_IZ-562
chr2	168123000	168123001	ES_IZ-563
chr2	168160500	168160501	ES_IZ-564
chr2	168236500	168236501	ES_IZ-565
chr2	168706500	168706501	ES_IZ-566
chr2	168770500	168770501	ES_IZ-567
chr2	168844500	168844501	ES_IZ-568
chr2	168849500	168849501	ES_IZ-569
chr2	168869500	168869501	ES_IZ-570
chr2	168877500	168877501	ES_IZ-571
chr2	168906500	168906501	ES_IZ-572
chr2	168918500	168918501	ES_IZ-573
chr2	168962000	168962001	ES_IZ-574
chr2	168976500	168976501	ES_IZ-575
chr2	169003000	169003001	ES_IZ-576
chr2	170191000	170191001	ES_IZ-577
chr2	170203000	170203001	ES_IZ-578
chr2	170247500	170247501	ES_IZ-579
chr2	172497000	172497001	ES_IZ-580
chr2	172519000	172519001	ES_IZ-581
chr2	172527000	172527001	ES_IZ-582
chr2	172564000	172564001	ES_IZ-583
chr2	172576000	172576001	ES_IZ-584
chr2	172591500	172591501	ES_IZ-585
chr2	173018500	173018501	ES_IZ-586
chr2	173282500	173282501	ES_IZ-587
chr2	174262500	174262501	ES_IZ-588
chr2	180169500	180169501	ES_IZ-590
chr2	180231500	180231501	ES_IZ-591
chr2	180241500	180241501	ES_IZ-592
chr2	180251000	180251001	ES_IZ-593
chr2	180728500	180728501	ES_IZ-594
chr2	180743000	180743001	ES_IZ-595
chr2	180899500	180899501	ES_IZ-596
chr2	181316000	181316001	ES_IZ-597
chr2	181570000	181570001	ES_IZ-598
chr2	181578000	181578001	ES_IZ-599
chr2	181597500	181597501	ES_IZ-600
chr3	9009000	9009001	ES_IZ-602
chr3	9614000	9614001	ES_IZ-603
chr3	9644500	9644501	ES_IZ-604
chr3	9653000	9653001	ES_IZ-605
chr3	10361500	10361501	ES_IZ-606
chr3	27157500	27157501	ES_IZ-607
chr3	30654500	30654501	ES_IZ-608
chr3	30677000	30677001	ES_IZ-609
chr3	30701500	30701501	ES_IZ-610
chr3	30724000	30724001	ES_IZ-611
chr3	30993500	30993501	ES_IZ-612
chr3	32527500	32527501	ES_IZ-613
chr3	32760500	32760501	ES_IZ-614
chr3	34007000	34007001	ES_IZ-615
chr3	34647500	34647501	ES_IZ-616
chr3	34668500	34668501	ES_IZ-617
chr3	34688500	34688501	ES_IZ-618
chr3	34701500	34701501	ES_IZ-619
chr3	34747000	34747001	ES_IZ-620
chr3	34761500	34761501	ES_IZ-621
chr3	35725000	35725001	ES_IZ-622
chr3	41421500	41421501	ES_IZ-623
chr3	41495000	41495001	ES_IZ-624
chr3	41534500	41534501	ES_IZ-625
chr3	41552500	41552501	ES_IZ-626
chr3	51219000	51219001	ES_IZ-627
chr3	51399500	51399501	ES_IZ-628
chr3	51411500	51411501	ES_IZ-629
chr3	58562500	58562501	ES_IZ-630
chr3	58572500	58572501	ES_IZ-631
chr3	68490500	68490501	ES_IZ-632
chr3	83870500	83870501	ES_IZ-633
chr3	84194500	84194501	ES_IZ-634
chr3	86846000	86846001	ES_IZ-635
chr3	87152500	87152501	ES_IZ-636
chr3	87178000	87178001	ES_IZ-637
chr3	87193000	87193001	ES_IZ-638
chr3	87890500	87890501	ES_IZ-639
chr3	87900500	87900501	ES_IZ-640
chr3	87950000	87950001	ES_IZ-641
chr3	87961000	87961001	ES_IZ-642
chr3	87985000	87985001	ES_IZ-643
chr3	88122500	88122501	ES_IZ-644
chr3	88132500	88132501	ES_IZ-645
chr3	88139000	88139001	ES_IZ-646
chr3	88285000	88285001	ES_IZ-647
chr3	88333500	88333501	ES_IZ-648
chr3	88432500	88432501	ES_IZ-649
chr3	88486500	88486501	ES_IZ-650
chr3	88496500	88496501	ES_IZ-651
chr3	88518000	88518001	ES_IZ-652
chr3	88545500	88545501	ES_IZ-653
chr3	88573500	88573501	ES_IZ-654
chr3	88594000	88594001	ES_IZ-655
chr3	88601000	88601001	ES_IZ-656
chr3	88633500	88633501	ES_IZ-657
chr3	88678500	88678501	ES_IZ-658
chr3	88683500	88683501	ES_IZ-659
chr3	88917000	88917001	ES_IZ-665
chr3	89191500	89191501	ES_IZ-666
chr3	89204500	89204501	ES_IZ-667
chr3	89217000	89217001	ES_IZ-668
chr3	89237000	89237001	ES_IZ-669
chr3	89254000	89254001	ES_IZ-670
chr3	89277500	89277501	ES_IZ-671
chr3	89328500	89328501	ES_IZ-672
chr3	89342500	89342501	ES_IZ-673
chr3	89359000	89359001	ES_IZ-674
chr3	89370000	89370001	ES_IZ-675
chr3	89375500	89375501	ES_IZ-676
chr3	89387000	89387001	ES_IZ-677
chr3	89398500	89398501	ES_IZ-678
chr3	89410500	89410501	ES_IZ-679
chr3	89444500	89444501	ES_IZ-680
chr3	89453000	89453001	ES_IZ-681
chr3	89788500	89788501	ES_IZ-682
chr3	89796000	89796001	ES_IZ-683
chr3	89816500	89816501	ES_IZ-684
chr3	89826500	89826501	ES_IZ-685
chr3	89846000	89846001	ES_IZ-686
chr3	89865000	89865001	ES_IZ-687
chr3	89896500	89896501	ES_IZ-688
chr3	89932500	89932501	ES_IZ-689
chr3	89971000	89971001	ES_IZ-690
chr3	89988500	89988501	ES_IZ-691
chr3	90072000	90072001	ES_IZ-692
chr3	90106000	90106001	ES_IZ-693
chr3	90113500	90113501	ES_IZ-694
chr3	90149000	90149001	ES_IZ-695
chr3	90204000	90204001	ES_IZ-696
chr3	90218500	90218501	ES_IZ-697
chr3	90240500	90240501	ES_IZ-698
chr3	90270000	90270001	ES_IZ-699
chr3	90291000	90291001	ES_IZ-700
chr3	90375500	90375501	ES_IZ-701
chr3	90438500	90438501	ES_IZ-702
chr3	90444000	90444001	ES_IZ-703
chr3	90462000	90462001	ES_IZ-704
chr3	90470000	90470001	ES_IZ-705
chr3	90493500	90493501	ES_IZ-706
chr3	94965500	94965501	ES_IZ-707
chr3	94972000	94972001	ES_IZ-708
chr3	95023500	95023501	ES_IZ-709
chr3	95047500	95047501	ES_IZ-710
chr3	95109000	95109001	ES_IZ-711
chr3	95126000	95126001	ES_IZ-712
chr3	95142500	95142501	ES_IZ-713
chr3	95158500	95158501	ES_IZ-714
chr3	95167000	95167001	ES_IZ-715
chr3	95180500	95180501	ES_IZ-716
chr3	95222500	95222501	ES_IZ-717
chr3	95245000	95245001	ES_IZ-718
chr3	95269500	95269501	ES_IZ-719
chr3	95287000	95287001	ES_IZ-720
chr3	95301000	95301001	ES_IZ-721
chr3	95310500	95310501	ES_IZ-722
chr3	95623000	95623001	ES_IZ-723
chr3	95649500	95649501	ES_IZ-724
chr3	95656000	95656001	ES_IZ-725
chr3	95680000	95680001	ES_IZ-726
chr3	95698000	95698001	ES_IZ-727
chr3	95719500	95719501	ES_IZ-728
chr3	95736000	95736001	ES_IZ-729
chr3	95757500	95757501	ES_IZ-730
chr3	95823000	95823001	ES_IZ-731
chr3	95858500	95858501	ES_IZ-732
chr3	96165500	96165501	ES_IZ-733
chr3	96402000	96402001	ES_IZ-735
chr3	96417500	96417501	ES_IZ-736
chr3	96429000	96429001	ES_IZ-737
chr3	96441000	96441001	ES_IZ-738
chr3	96484500	96484501	ES_IZ-739
chr3	96555000	96555001	ES_IZ-741
chr3	96567000	96567001	ES_IZ-742
chr3	96595000	96595001	ES_IZ-743
chr3	96650000	96650001	ES_IZ-744
chr3	96671000	96671001	ES_IZ-745
chr3	96708500	96708501	ES_IZ-746
chr3	101246500	101246501	ES_IZ-747
chr3	103081500	103081501	ES_IZ-748
chr3	103100500	103100501	ES_IZ-749
chr3	103183000	103183001	ES_IZ-750
chr3	103191500	103191501	ES_IZ-751
chr3	103208500	103208501	ES_IZ-752
chr3	104788500	104788501	ES_IZ-753
chr3	104806500	104806501	ES_IZ-754
chr3	104816500	104816501	ES_IZ-755
chr3	108882500	108882501	ES_IZ-756
chr3	116666000	116666001	ES_IZ-757
chr3	116717500	116717501	ES_IZ-758
chr3	116726000	116726001	ES_IZ-759
chr3	116737500	116737501	ES_IZ-760
chr3	116749500	116749501	ES_IZ-761
chr3	121422500	121422501	ES_IZ-762
chr3	121552500	121552501	ES_IZ-763
chr3	121560000	121560001	ES_IZ-764
chr3	121576000	121576001	ES_IZ-765
chr3	121581500	121581501	ES_IZ-766
chr3	122289500	122289501	ES_IZ-767
chr3	122485500	122485501	ES_IZ-768
chr3	127459500	127459501	ES_IZ-769
chr3	127534000	127534001	ES_IZ-770
chr3	129531000	129531001	ES_IZ-771
chr3	129653000	129653001	ES_IZ-772
chr3	133524500	133524501	ES_IZ-773
chr3	133532500	133532501	ES_IZ-774
chr3	135544000	135544001	ES_IZ-775
chr3	135581500	135581501	ES_IZ-776
chr3	137782500	137782501	ES_IZ-777
chr3	137831000	137831001	ES_IZ-778
chr3	137844000	137844001	ES_IZ-779
chr3	137872500	137872501	ES_IZ-780
chr3	137878500	137878501	ES_IZ-781
chr3	153916500	153916501	ES_IZ-782
chr3	157929500	157929501	ES_IZ-783
chr4	3824500	3824501	ES_IZ-784
chr4	10915000	10915001	ES_IZ-785
chr4	10934000	10934001	ES_IZ-786
chr4	10969500	10969501	ES_IZ-787
chr4	10980000	10980001	ES_IZ-788
chr4	11013000	11013001	ES_IZ-789
chr4	11021500	11021501	ES_IZ-790
chr4	11040500	11040501	ES_IZ-791
chr4	11079000	11079001	ES_IZ-792
chr4	11154000	11154001	ES_IZ-793
chr4	11178500	11178501	ES_IZ-794
chr4	15234500	15234501	ES_IZ-795
chr4	15247500	15247501	ES_IZ-796
chr4	21725500	21725501	ES_IZ-797
chr4	21769000	21769001	ES_IZ-798
chr4	33268500	33268501	ES_IZ-799
chr4	34889000	34889001	ES_IZ-800
chr4	34907000	34907001	ES_IZ-801
chr4	34934500	34934501	ES_IZ-802
chr4	40901000	40901001	ES_IZ-803
chr4	41034000	41034001	ES_IZ-804
chr4	41050500	41050501	ES_IZ-805
chr4	41063000	41063001	ES_IZ-806
chr4	41075000	41075001	ES_IZ-807
chr4	41087500	41087501	ES_IZ-808
chr4	41102000	41102001	ES_IZ-809
chr4	41108000	41108001	ES_IZ-810
chr4	41130500	41130501	ES_IZ-811
chr4	41278500	41278501	ES_IZ-812
chr4	41285500	41285501	ES_IZ-813
chr4	41319500	41319501	ES_IZ-814
chr4	41329000	41329001	ES_IZ-815
chr4	41338500	41338501	ES_IZ-816
chr4	41346500	41346501	ES_IZ-817
chr4	43013500	43013501	ES_IZ-818
chr4	44951500	44951501	ES_IZ-819
chr4	46486000	46486001	ES_IZ-820
chr4	48578500	48578501	ES_IZ-821
chr4	53337500	53337501	ES_IZ-822
chr4	53342500	53342501	ES_IZ-823
chr4	54995500	54995501	ES_IZ-824
chr4	55002500	55002501	ES_IZ-825
chr4	55471000	55471001	ES_IZ-826
chr4	56856000	56856001	ES_IZ-827
chr4	56862500	56862501	ES_IZ-828
chr4	56951500	56951501	ES_IZ-829
chr4	57167000	57167001	ES_IZ-830
chr4	57843000	57843001	ES_IZ-831
chr4	59450500	59450501	ES_IZ-832
chr4	62504500	62504501	ES_IZ-833
chr4	82510500	82510501	ES_IZ-834
chr4	83327500	83327501	ES_IZ-835
chr4	83333500	83333501	ES_IZ-836
chr4	83355500	83355501	ES_IZ-837
chr4	83415500	83415501	ES_IZ-838
chr4	85292000	85292001	ES_IZ-839
chr4	85349500	85349501	ES_IZ-840
chr4	98848000	98848001	ES_IZ-841
chr4	98861500	98861501	ES_IZ-842
chr4	99639000	99639001	ES_IZ-843
chr4	99663000	99663001	ES_IZ-844
chr4	99673500	99673501	ES_IZ-845
chr4	101392500	101392501	ES_IZ-846
chr4	105279500	105279501	ES_IZ-847
chr4	106844500	106844501	ES_IZ-848
chr4	106865500	106865501	ES_IZ-849
chr4	107365500	107365501	ES_IZ-850
chr4	108223000	108223001	ES_IZ-851
chr4	115825500	115825501	ES_IZ-852
chr4	116062000	116062001	ES_IZ-853
chr4	116136000	116136001	ES_IZ-854
chr4	116142000	116142001	ES_IZ-855
chr4	116166500	116166501	ES_IZ-856
chr4	116211500	116211501	ES_IZ-857
chr4	116630500	116630501	ES_IZ-858
chr4	116655500	116655501	ES_IZ-859
chr4	116678000	116678001	ES_IZ-860
chr4	116684500	116684501	ES_IZ-861
chr4	116709000	116709001	ES_IZ-862
chr4	116720500	116720501	ES_IZ-863
chr4	116762500	116762501	ES_IZ-864
chr4	116770500	116770501	ES_IZ-865
chr4	116782500	116782501	ES_IZ-866
chr4	116788500	116788501	ES_IZ-867
chr4	116812500	116812501	ES_IZ-868
chr4	117092000	117092001	ES_IZ-869
chr4	117110000	117110001	ES_IZ-870
chr4	117144000	117144001	ES_IZ-871
chr4	117158500	117158501	ES_IZ-872
chr4	117187000	117187001	ES_IZ-873
chr4	117293500	117293501	ES_IZ-874
chr4	117300500	117300501	ES_IZ-875
chr4	117331500	117331501	ES_IZ-876
chr4	117363000	117363001	ES_IZ-877
chr4	117378000	117378001	ES_IZ-878
chr4	117413500	117413501	ES_IZ-879
chr4	118230500	118230501	ES_IZ-880
chr4	119070500	119070501	ES_IZ-881
chr4	119075500	119075501	ES_IZ-882
chr4	119261000	119261001	ES_IZ-883
chr4	119266500	119266501	ES_IZ-884
chr4	119298000	119298001	ES_IZ-885
chr4	123004500	123004501	ES_IZ-886
chr4	123009500	123009501	ES_IZ-887
chr4	123625500	123625501	ES_IZ-888
chr4	123640000	123640001	ES_IZ-889
chr4	123659500	123659501	ES_IZ-890
chr4	123669000	123669001	ES_IZ-891
chr4	123691500	123691501	ES_IZ-892
chr4	123706000	123706001	ES_IZ-893
chr4	123721500	123721501	ES_IZ-894
chr4	124695500	124695501	ES_IZ-895
chr4	124712500	124712501	ES_IZ-896
chr4	124739000	124739001	ES_IZ-897
chr4	124743500	124743501	ES_IZ-898
chr4	124870500	124870501	ES_IZ-899
chr4	124914500	124914501	ES_IZ-900
chr4	125064000	125064001	ES_IZ-901
chr4	125117500	125117501	ES_IZ-902
chr4	125131000	125131001	ES_IZ-903
chr4	125538000	125538001	ES_IZ-904
chr4	125543000	125543001	ES_IZ-905
chr4	125584000	125584001	ES_IZ-906
chr4	125602500	125602501	ES_IZ-907
chr4	125613000	125613001	ES_IZ-908
chr4	126101500	126101501	ES_IZ-909
chr4	126145000	126145001	ES_IZ-910
chr4	126153500	126153501	ES_IZ-911
chr4	126160500	126160501	ES_IZ-912
chr4	126206500	126206501	ES_IZ-913
chr4	126228500	126228501	ES_IZ-914
chr4	126260000	126260001	ES_IZ-915
chr4	126973500	126973501	ES_IZ-916
chr4	127002000	127002001	ES_IZ-917
chr4	127007000	127007001	ES_IZ-918
chr4	127019000	127019001	ES_IZ-919
chr4	127064000	127064001	ES_IZ-920
chr4	127073000	127073001	ES_IZ-921
chr4	127125000	127125001	ES_IZ-922
chr4	127136000	127136001	ES_IZ-923
chr4	127159000	127159001	ES_IZ-924
chr4	127188000	127188001	ES_IZ-925
chr4	127241500	127241501	ES_IZ-926
chr4	127323000	127323001	ES_IZ-927
chr4	127345500	127345501	ES_IZ-928
chr4	129053000	129053001	ES_IZ-929
chr4	129138500	129138501	ES_IZ-930
chr4	129258500	129258501	ES_IZ-931
chr4	129268000	129268001	ES_IZ-932
chr4	129274500	129274501	ES_IZ-933
chr4	129290500	129290501	ES_IZ-934
chr4	129339500	129339501	ES_IZ-935
chr4	129351500	129351501	ES_IZ-936
chr4	129360500	129360501	ES_IZ-937
chr4	129370500	129370501	ES_IZ-938
chr4	129383000	129383001	ES_IZ-939
chr4	129397500	129397501	ES_IZ-940
chr4	129456500	129456501	ES_IZ-941
chr4	129498000	129498001	ES_IZ-942
chr4	129511000	129511001	ES_IZ-943
chr4	129549000	129549001	ES_IZ-944
chr4	129567500	129567501	ES_IZ-945
chr4	129588500	129588501	ES_IZ-946
chr4	129613500	129613501	ES_IZ-947
chr4	129622000	129622001	ES_IZ-948
chr4	129643500	129643501	ES_IZ-949
chr4	129675500	129675501	ES_IZ-950
chr4	129699500	129699501	ES_IZ-951
chr4	129747500	129747501	ES_IZ-952
chr4	129787000	129787001	ES_IZ-953
chr4	129816000	129816001	ES_IZ-954
chr4	129969000	129969001	ES_IZ-955
chr4	129976000	129976001	ES_IZ-956
chr4	130302500	130302501	ES_IZ-957
chr4	130524500	130524501	ES_IZ-958
chr4	130551500	130551501	ES_IZ-959
chr4	130577000	130577001	ES_IZ-960
chr4	130638500	130638501	ES_IZ-961
chr4	130650000	130650001	ES_IZ-962
chr4	130911500	130911501	ES_IZ-963
chr4	132217500	132217501	ES_IZ-964
chr4	132268000	132268001	ES_IZ-965
chr4	132303000	132303001	ES_IZ-966
chr4	132318500	132318501	ES_IZ-967
chr4	132359000	132359001	ES_IZ-968
chr4	132426000	132426001	ES_IZ-969
chr4	132453500	132453501	ES_IZ-970
chr4	132466500	132466501	ES_IZ-971
chr4	132476500	132476501	ES_IZ-972
chr4	132482000	132482001	ES_IZ-973
chr4	132516500	132516501	ES_IZ-974
chr4	132557500	132557501	ES_IZ-975
chr4	132622500	132622501	ES_IZ-976
chr4	132629500	132629501	ES_IZ-977
chr4	132636500	132636501	ES_IZ-978
chr4	132730500	132730501	ES_IZ-979
chr4	132738000	132738001	ES_IZ-980
chr4	132766000	132766001	ES_IZ-981
chr4	132785500	132785501	ES_IZ-982
chr4	132791500	132791501	ES_IZ-983
chr4	132820500	132820501	ES_IZ-984
chr4	132846500	132846501	ES_IZ-985
chr4	132896500	132896501	ES_IZ-986
chr4	132930500	132930501	ES_IZ-987
chr4	132949500	132949501	ES_IZ-988
chr4	132967500	132967501	ES_IZ-989
chr4	133009000	133009001	ES_IZ-990
chr4	133029500	133029501	ES_IZ-991
chr4	133036500	133036501	ES_IZ-992
chr4	133091000	133091001	ES_IZ-993
chr4	133107500	133107501	ES_IZ-994
chr4	133113500	133113501	ES_IZ-995
chr4	133126500	133126501	ES_IZ-996
chr4	133209500	133209501	ES_IZ-997
chr4	133220500	133220501	ES_IZ-998
chr4	133234500	133234501	ES_IZ-999
chr4	133247500	133247501	ES_IZ-1000
chr4	133254500	133254501	ES_IZ-1001
chr4	133262500	133262501	ES_IZ-1002
chr4	133284500	133284501	ES_IZ-1003
chr4	133358000	133358001	ES_IZ-1004
chr4	133367500	133367501	ES_IZ-1005
chr4	133429000	133429001	ES_IZ-1006
chr4	133438500	133438501	ES_IZ-1007
chr4	133445500	133445501	ES_IZ-1008
chr4	133477000	133477001	ES_IZ-1009
chr4	133487500	133487501	ES_IZ-1010
chr4	133517500	133517501	ES_IZ-1011
chr4	133523000	133523001	ES_IZ-1012
chr4	133556000	133556001	ES_IZ-1013
chr4	133564500	133564501	ES_IZ-1014
chr4	133573000	133573001	ES_IZ-1015
chr4	133597000	133597001	ES_IZ-1016
chr4	133603500	133603501	ES_IZ-1017
chr4	133617000	133617001	ES_IZ-1018
chr4	133645500	133645501	ES_IZ-1019
chr4	133652000	133652001	ES_IZ-1020
chr4	133658000	133658001	ES_IZ-1021
chr4	133665000	133665001	ES_IZ-1022
chr4	133673500	133673501	ES_IZ-1023
chr4	133757500	133757501	ES_IZ-1024
chr4	133765000	133765001	ES_IZ-1025
chr4	133789500	133789501	ES_IZ-1026
chr4	133820500	133820501	ES_IZ-1027
chr4	133829000	133829001	ES_IZ-1028
chr4	133834500	133834501	ES_IZ-1029
chr4	133845000	133845001	ES_IZ-1030
chr4	133875000	133875001	ES_IZ-1031
chr4	133895000	133895001	ES_IZ-1032
chr4	133904000	133904001	ES_IZ-1033
chr4	133936500	133936501	ES_IZ-1034
chr4	133947500	133947501	ES_IZ-1035
chr4	133955000	133955001	ES_IZ-1036
chr4	134099000	134099001	ES_IZ-1037
chr4	134113500	134113501	ES_IZ-1038
chr4	134264500	134264501	ES_IZ-1039
chr4	134291500	134291501	ES_IZ-1040
chr4	134323500	134323501	ES_IZ-1041
chr4	134336500	134336501	ES_IZ-1042
chr4	134357500	134357501	ES_IZ-1043
chr4	134377500	134377501	ES_IZ-1044
chr4	134389500	134389501	ES_IZ-1045
chr4	134479000	134479001	ES_IZ-1046
chr4	134507500	134507501	ES_IZ-1047
chr4	134738500	134738501	ES_IZ-1048
chr4	134776500	134776501	ES_IZ-1049
chr4	134919500	134919501	ES_IZ-1050
chr4	135276500	135276501	ES_IZ-1051
chr4	135296500	135296501	ES_IZ-1052
chr4	135306000	135306001	ES_IZ-1053
chr4	135414500	135414501	ES_IZ-1054
chr4	135504500	135504501	ES_IZ-1055
chr4	135538000	135538001	ES_IZ-1056
chr4	135554000	135554001	ES_IZ-1057
chr4	135565000	135565001	ES_IZ-1058
chr4	135577000	135577001	ES_IZ-1059
chr4	135584000	135584001	ES_IZ-1060
chr4	135604500	135604501	ES_IZ-1061
chr4	135831000	135831001	ES_IZ-1062
chr4	135852500	135852501	ES_IZ-1063
chr4	135886000	135886001	ES_IZ-1064
chr4	135944500	135944501	ES_IZ-1065
chr4	135960500	135960501	ES_IZ-1066
chr4	135974500	135974501	ES_IZ-1067
chr4	135991000	135991001	ES_IZ-1068
chr4	135995500	135995501	ES_IZ-1069
chr4	136026000	136026001	ES_IZ-1070
chr4	136036000	136036001	ES_IZ-1071
chr4	136168000	136168001	ES_IZ-1072
chr4	136204000	136204001	ES_IZ-1073
chr4	136218000	136218001	ES_IZ-1074
chr4	136226000	136226001	ES_IZ-1075
chr4	136243000	136243001	ES_IZ-1076
chr4	136252500	136252501	ES_IZ-1077
chr4	136262000	136262001	ES_IZ-1078
chr4	136269500	136269501	ES_IZ-1079
chr4	136283000	136283001	ES_IZ-1080
chr4	136296500	136296501	ES_IZ-1081
chr4	136305000	136305001	ES_IZ-1082
chr4	136458000	136458001	ES_IZ-1083
chr4	136467000	136467001	ES_IZ-1084
chr4	136621500	136621501	ES_IZ-1085
chr4	137456000	137456001	ES_IZ-1086
chr4	137466500	137466501	ES_IZ-1087
chr4	137474500	137474501	ES_IZ-1088
chr4	137590000	137590001	ES_IZ-1089
chr4	137665500	137665501	ES_IZ-1090
chr4	137674500	137674501	ES_IZ-1091
chr4	137734500	137734501	ES_IZ-1092
chr4	137775000	137775001	ES_IZ-1093
chr4	137800000	137800001	ES_IZ-1094
chr4	137857500	137857501	ES_IZ-1095
chr4	137873000	137873001	ES_IZ-1096
chr4	137907000	137907001	ES_IZ-1097
chr4	138446500	138446501	ES_IZ-1098
chr4	139134500	139134501	ES_IZ-1099
chr4	139183500	139183501	ES_IZ-1100
chr4	139295500	139295501	ES_IZ-1101
chr4	139314500	139314501	ES_IZ-1102
chr4	139325000	139325001	ES_IZ-1103
chr4	139332500	139332501	ES_IZ-1104
chr4	139343000	139343001	ES_IZ-1105
chr4	139620000	139620001	ES_IZ-1106
chr4	140556500	140556501	ES_IZ-1107
chr4	140595500	140595501	ES_IZ-1108
chr4	140619500	140619501	ES_IZ-1109
chr4	140631000	140631001	ES_IZ-1110
chr4	140645500	140645501	ES_IZ-1111
chr4	140655000	140655001	ES_IZ-1112
chr4	140666500	140666501	ES_IZ-1113
chr4	140684500	140684501	ES_IZ-1114
chr4	140698000	140698001	ES_IZ-1115
chr4	140730500	140730501	ES_IZ-1116
chr4	140983500	140983501	ES_IZ-1117
chr4	141052000	141052001	ES_IZ-1118
chr4	141064000	141064001	ES_IZ-1119
chr4	141107000	141107001	ES_IZ-1120
chr4	141144000	141144001	ES_IZ-1121
chr4	141212500	141212501	ES_IZ-1122
chr4	141243500	141243501	ES_IZ-1123
chr4	141253500	141253501	ES_IZ-1124
chr4	141259500	141259501	ES_IZ-1125
chr4	141278000	141278001	ES_IZ-1126
chr4	141290000	141290001	ES_IZ-1127
chr4	141300000	141300001	ES_IZ-1128
chr4	141334500	141334501	ES_IZ-1129
chr4	141364500	141364501	ES_IZ-1130
chr4	141383500	141383501	ES_IZ-1131
chr4	141405500	141405501	ES_IZ-1132
chr4	141415000	141415001	ES_IZ-1133
chr4	141423000	141423001	ES_IZ-1134
chr4	141429500	141429501	ES_IZ-1135
chr4	141437500	141437501	ES_IZ-1136
chr4	141443000	141443001	ES_IZ-1137
chr4	141542500	141542501	ES_IZ-1138
chr4	141551000	141551001	ES_IZ-1139
chr4	141557500	141557501	ES_IZ-1140
chr4	141562500	141562501	ES_IZ-1141
chr4	141568500	141568501	ES_IZ-1142
chr4	141603500	141603501	ES_IZ-1143
chr4	141611500	141611501	ES_IZ-1144
chr4	141667500	141667501	ES_IZ-1145
chr4	141674500	141674501	ES_IZ-1146
chr4	142006500	142006501	ES_IZ-1147
chr4	142063500	142063501	ES_IZ-1148
chr4	142074500	142074501	ES_IZ-1149
chr4	142166500	142166501	ES_IZ-1150
chr4	142177500	142177501	ES_IZ-1151
chr4	142243000	142243001	ES_IZ-1152
chr4	142247500	142247501	ES_IZ-1153
chr4	143306500	143306501	ES_IZ-1154
chr4	147959000	147959001	ES_IZ-1174
chr4	148063000	148063001	ES_IZ-1175
chr4	148074500	148074501	ES_IZ-1176
chr4	148093500	148093501	ES_IZ-1177
chr4	148156000	148156001	ES_IZ-1178
chr4	148556000	148556001	ES_IZ-1179
chr4	148588000	148588001	ES_IZ-1180
chr4	148606000	148606001	ES_IZ-1181
chr4	148630500	148630501	ES_IZ-1182
chr4	149103000	149103001	ES_IZ-1183
chr4	149119500	149119501	ES_IZ-1184
chr4	149146500	149146501	ES_IZ-1185
chr4	149170000	149170001	ES_IZ-1186
chr4	149182000	149182001	ES_IZ-1187
chr4	149312500	149312501	ES_IZ-1188
chr4	149324500	149324501	ES_IZ-1189
chr4	149430500	149430501	ES_IZ-1190
chr4	149442000	149442001	ES_IZ-1191
chr4	149450500	149450501	ES_IZ-1192
chr4	149479500	149479501	ES_IZ-1193
chr4	149504500	149504501	ES_IZ-1194
chr4	149552000	149552001	ES_IZ-1195
chr4	149573000	149573001	ES_IZ-1196
chr4	149581500	149581501	ES_IZ-1197
chr4	149655500	149655501	ES_IZ-1198
chr4	149713500	149713501	ES_IZ-1199
chr4	149741500	149741501	ES_IZ-1200
chr4	149943500	149943501	ES_IZ-1201
chr4	150005500	150005501	ES_IZ-1202
chr4	150038500	150038501	ES_IZ-1203
chr4	150045000	150045001	ES_IZ-1204
chr4	150078500	150078501	ES_IZ-1205
chr4	150225000	150225001	ES_IZ-1206
chr4	150233500	150233501	ES_IZ-1207
chr4	150260000	150260001	ES_IZ-1208
chr4	150275000	150275001	ES_IZ-1209
chr4	151986000	151986001	ES_IZ-1210
chr4	152000000	152000001	ES_IZ-1211
chr4	152006500	152006501	ES_IZ-1212
chr4	152033500	152033501	ES_IZ-1213
chr4	152069000	152069001	ES_IZ-1214
chr4	152084500	152084501	ES_IZ-1215
chr4	152092500	152092501	ES_IZ-1216
chr4	152101500	152101501	ES_IZ-1217
chr4	152118000	152118001	ES_IZ-1218
chr4	152175000	152175001	ES_IZ-1219
chr4	152317500	152317501	ES_IZ-1220
chr4	152323500	152323501	ES_IZ-1221
chr4	154085500	154085501	ES_IZ-1222
chr4	155485000	155485001	ES_IZ-1223
chr4	155596000	155596001	ES_IZ-1224
chr4	155612000	155612001	ES_IZ-1225
chr4	155659000	155659001	ES_IZ-1226
chr4	155673000	155673001	ES_IZ-1227
chr4	155692000	155692001	ES_IZ-1228
chr4	155701000	155701001	ES_IZ-1229
chr4	155738000	155738001	ES_IZ-1230
chr4	155769500	155769501	ES_IZ-1231
chr4	155782500	155782501	ES_IZ-1232
chr4	155801000	155801001	ES_IZ-1233
chr4	155838000	155838001	ES_IZ-1234
chr4	155864500	155864501	ES_IZ-1235
chr4	155909500	155909501	ES_IZ-1236
chr4	155973500	155973501	ES_IZ-1237
chr4	155982000	155982001	ES_IZ-1238
chr4	155987500	155987501	ES_IZ-1239
chr5	3308000	3308001	ES_IZ-1240
chr5	3322500	3322501	ES_IZ-1241
chr5	20963500	20963501	ES_IZ-1242
chr5	20970500	20970501	ES_IZ-1243
chr5	21734000	21734001	ES_IZ-1244
chr5	23408500	23408501	ES_IZ-1245
chr5	23826500	23826501	ES_IZ-1246
chr5	25536500	25536501	ES_IZ-1247
chr5	25554000	25554001	ES_IZ-1248
chr5	27818000	27818001	ES_IZ-1249
chr5	29725000	29725001	ES_IZ-1250
chr5	29731500	29731501	ES_IZ-1251
chr5	30885000	30885001	ES_IZ-1252
chr5	30914500	30914501	ES_IZ-1253
chr5	31031000	31031001	ES_IZ-1254
chr5	31090000	31090001	ES_IZ-1255
chr5	31185500	31185501	ES_IZ-1256
chr5	31492500	31492501	ES_IZ-1257
chr5	32708500	32708501	ES_IZ-1258
chr5	32717500	32717501	ES_IZ-1259
chr5	32728500	32728501	ES_IZ-1260
chr5	32857500	32857501	ES_IZ-1261
chr5	32861500	32861501	ES_IZ-1262
chr5	33033500	33033501	ES_IZ-1263
chr5	33540000	33540001	ES_IZ-1264
chr5	33655500	33655501	ES_IZ-1265
chr5	34491500	34491501	ES_IZ-1266
chr5	34595000	34595001	ES_IZ-1267
chr5	34629500	34629501	ES_IZ-1268
chr5	35579000	35579001	ES_IZ-1269
chr5	35714000	35714001	ES_IZ-1270
chr5	35719000	35719001	ES_IZ-1271
chr5	35774000	35774001	ES_IZ-1272
chr5	35782000	35782001	ES_IZ-1273
chr5	36941500	36941501	ES_IZ-1274
chr5	37003500	37003501	ES_IZ-1275
chr5	37085000	37085001	ES_IZ-1276
chr5	43864500	43864501	ES_IZ-1277
chr5	53549500	53549501	ES_IZ-1278
chr5	53670000	53670001	ES_IZ-1279
chr5	65374000	65374001	ES_IZ-1280
chr5	65381500	65381501	ES_IZ-1281
chr5	65533000	65533001	ES_IZ-1282
chr5	65705500	65705501	ES_IZ-1283
chr5	72901500	72901501	ES_IZ-1284
chr5	73368500	73368501	ES_IZ-1285
chr5	73381500	73381501	ES_IZ-1286
chr5	76079500	76079501	ES_IZ-1287
chr5	76102500	76102501	ES_IZ-1288
chr5	77262000	77262001	ES_IZ-1289
chr5	77284000	77284001	ES_IZ-1290
chr5	77363000	77363001	ES_IZ-1291
chr5	88681000	88681001	ES_IZ-1292
chr5	90244500	90244501	ES_IZ-1293
chr5	92086500	92086501	ES_IZ-1294
chr5	92112500	92112501	ES_IZ-1295
chr5	103686000	103686001	ES_IZ-1296
chr5	103731500	103731501	ES_IZ-1297
chr5	104445000	104445001	ES_IZ-1298
chr5	104454500	104454501	ES_IZ-1299
chr5	108041500	108041501	ES_IZ-1300
chr5	108056500	108056501	ES_IZ-1301
chr5	109849500	109849501	ES_IZ-1302
chr5	110097500	110097501	ES_IZ-1303
chr5	110228000	110228001	ES_IZ-1304
chr5	110273000	110273001	ES_IZ-1305
chr5	110283500	110283501	ES_IZ-1306
chr5	110345500	110345501	ES_IZ-1307
chr5	110355000	110355001	ES_IZ-1308
chr5	110459500	110459501	ES_IZ-1309
chr5	110643000	110643001	ES_IZ-1310
chr5	110782500	110782501	ES_IZ-1311
chr5	110815000	110815001	ES_IZ-1312
chr5	111129500	111129501	ES_IZ-1313
chr5	112682000	112682001	ES_IZ-1314
chr5	113329500	113329501	ES_IZ-1315
chr5	113587500	113587501	ES_IZ-1316
chr5	113835000	113835001	ES_IZ-1317
chr5	113914500	113914501	ES_IZ-1318
chr5	113927500	113927501	ES_IZ-1319
chr5	113934000	113934001	ES_IZ-1320
chr5	113981500	113981501	ES_IZ-1321
chr5	114095500	114095501	ES_IZ-1322
chr5	114145500	114145501	ES_IZ-1323
chr5	114565500	114565501	ES_IZ-1324
chr5	114619500	114619501	ES_IZ-1325
chr5	114694500	114694501	ES_IZ-1326
chr5	114705000	114705001	ES_IZ-1327
chr5	114726500	114726501	ES_IZ-1328
chr5	114808500	114808501	ES_IZ-1329
chr5	114924500	114924501	ES_IZ-1330
chr5	114976500	114976501	ES_IZ-1331
chr5	114987000	114987001	ES_IZ-1332
chr5	115006000	115006001	ES_IZ-1333
chr5	115111500	115111501	ES_IZ-1334
chr5	115122000	115122001	ES_IZ-1335
chr5	115138000	115138001	ES_IZ-1336
chr5	115163500	115163501	ES_IZ-1337
chr5	115176500	115176501	ES_IZ-1338
chr5	115184500	115184501	ES_IZ-1339
chr5	115191500	115191501	ES_IZ-1340
chr5	115212500	115212501	ES_IZ-1341
chr5	115219000	115219001	ES_IZ-1342
chr5	115233000	115233001	ES_IZ-1343
chr5	115277000	115277001	ES_IZ-1344
chr5	115305000	115305001	ES_IZ-1345
chr5	115310000	115310001	ES_IZ-1346
chr5	115319000	115319001	ES_IZ-1347
chr5	115354500	115354501	ES_IZ-1348
chr5	115372000	115372001	ES_IZ-1349
chr5	115385500	115385501	ES_IZ-1350
chr5	115392500	115392501	ES_IZ-1351
chr5	115402500	115402501	ES_IZ-1352
chr5	115409000	115409001	ES_IZ-1353
chr5	115424500	115424501	ES_IZ-1354
chr5	115442000	115442001	ES_IZ-1355
chr5	115460000	115460001	ES_IZ-1356
chr5	115486000	115486001	ES_IZ-1357
chr5	115496000	115496001	ES_IZ-1358
chr5	115504000	115504001	ES_IZ-1359
chr5	115513500	115513501	ES_IZ-1360
chr5	115525000	115525001	ES_IZ-1361
chr5	115537500	115537501	ES_IZ-1362
chr5	115547500	115547501	ES_IZ-1363
chr5	115557000	115557001	ES_IZ-1364
chr5	115627500	115627501	ES_IZ-1365
chr5	116385500	116385501	ES_IZ-1366
chr5	116392500	116392501	ES_IZ-1367
chr5	116401500	116401501	ES_IZ-1368
chr5	116426500	116426501	ES_IZ-1369
chr5	116453500	116453501	ES_IZ-1370
chr5	117293500	117293501	ES_IZ-1371
chr5	117306500	117306501	ES_IZ-1372
chr5	117352500	117352501	ES_IZ-1373
chr5	117395000	117395001	ES_IZ-1374
chr5	117408500	117408501	ES_IZ-1375
chr5	117890000	117890001	ES_IZ-1376
chr5	118445500	118445501	ES_IZ-1377
chr5	118473000	118473001	ES_IZ-1378
chr5	118488500	118488501	ES_IZ-1379
chr5	118505500	118505501	ES_IZ-1380
chr5	118513500	118513501	ES_IZ-1381
chr5	118556500	118556501	ES_IZ-1382
chr5	119583500	119583501	ES_IZ-1383
chr5	119593000	119593001	ES_IZ-1384
chr5	119612500	119612501	ES_IZ-1385
chr5	119622000	119622001	ES_IZ-1386
chr5	119665500	119665501	ES_IZ-1387
chr5	119690000	119690001	ES_IZ-1388
chr5	119710000	119710001	ES_IZ-1389
chr5	120509500	120509501	ES_IZ-1390
chr5	120592500	120592501	ES_IZ-1391
chr5	120597000	120597001	ES_IZ-1392
chr5	120632500	120632501	ES_IZ-1393
chr5	120678500	120678501	ES_IZ-1394
chr5	120723000	120723001	ES_IZ-1395
chr5	120732500	120732501	ES_IZ-1396
chr5	120856500	120856501	ES_IZ-1397
chr5	120892500	120892501	ES_IZ-1398
chr5	121198500	121198501	ES_IZ-1399
chr5	121218000	121218001	ES_IZ-1400
chr5	121389500	121389501	ES_IZ-1401
chr5	121396500	121396501	ES_IZ-1402
chr5	121456500	121456501	ES_IZ-1403
chr5	121462000	121462001	ES_IZ-1404
chr5	121477500	121477501	ES_IZ-1405
chr5	121513000	121513001	ES_IZ-1406
chr5	121550500	121550501	ES_IZ-1407
chr5	121563500	121563501	ES_IZ-1408
chr5	121580000	121580001	ES_IZ-1409
chr5	121598000	121598001	ES_IZ-1410
chr5	121689500	121689501	ES_IZ-1411
chr5	121695500	121695501	ES_IZ-1412
chr5	121708000	121708001	ES_IZ-1413
chr5	121842000	121842001	ES_IZ-1414
chr5	122071500	122071501	ES_IZ-1415
chr5	122104500	122104501	ES_IZ-1416
chr5	122137000	122137001	ES_IZ-1417
chr5	122154000	122154001	ES_IZ-1418
chr5	122182500	122182501	ES_IZ-1419
chr5	122188500	122188501	ES_IZ-1420
chr5	122203000	122203001	ES_IZ-1421
chr5	122246500	122246501	ES_IZ-1422
chr5	122269000	122269001	ES_IZ-1423
chr5	122282000	122282001	ES_IZ-1424
chr5	122344500	122344501	ES_IZ-1425
chr5	122352500	122352501	ES_IZ-1426
chr5	122416000	122416001	ES_IZ-1427
chr5	122449500	122449501	ES_IZ-1428
chr5	122507000	122507001	ES_IZ-1429
chr5	122782000	122782001	ES_IZ-1430
chr5	122825500	122825501	ES_IZ-1431
chr5	122905000	122905001	ES_IZ-1432
chr5	122913500	122913501	ES_IZ-1433
chr5	122924000	122924001	ES_IZ-1434
chr5	122970000	122970001	ES_IZ-1435
chr5	122993500	122993501	ES_IZ-1436
chr5	123005000	123005001	ES_IZ-1437
chr5	123012500	123012501	ES_IZ-1438
chr5	123036000	123036001	ES_IZ-1439
chr5	123044500	123044501	ES_IZ-1440
chr5	123060000	123060001	ES_IZ-1441
chr5	123121000	123121001	ES_IZ-1442
chr5	123129500	123129501	ES_IZ-1443
chr5	123149000	123149001	ES_IZ-1444
chr5	123154500	123154501	ES_IZ-1445
chr5	123171500	123171501	ES_IZ-1446
chr5	123687500	123687501	ES_IZ-1447
chr5	123724000	123724001	ES_IZ-1448
chr5	124339500	124339501	ES_IZ-1449
chr5	124359500	124359501	ES_IZ-1450
chr5	124432500	124432501	ES_IZ-1451
chr5	124437500	124437501	ES_IZ-1452
chr5	124470500	124470501	ES_IZ-1453
chr5	124481000	124481001	ES_IZ-1454
chr5	124497000	124497001	ES_IZ-1455
chr5	124503500	124503501	ES_IZ-1456
chr5	124519500	124519501	ES_IZ-1457
chr5	124527000	124527001	ES_IZ-1458
chr5	124538000	124538001	ES_IZ-1459
chr5	124601000	124601001	ES_IZ-1460
chr5	125187500	125187501	ES_IZ-1461
chr5	125272500	125272501	ES_IZ-1462
chr5	125380500	125380501	ES_IZ-1463
chr5	125392500	125392501	ES_IZ-1464
chr5	125401500	125401501	ES_IZ-1465
chr5	125438000	125438001	ES_IZ-1466
chr5	125467500	125467501	ES_IZ-1467
chr5	125473500	125473501	ES_IZ-1468
chr5	127686500	127686501	ES_IZ-1469
chr5	128594500	128594501	ES_IZ-1470
chr5	129782000	129782001	ES_IZ-1471
chr5	129867500	129867501	ES_IZ-1472
chr5	129876000	129876001	ES_IZ-1473
chr5	129890000	129890001	ES_IZ-1474
chr5	129905500	129905501	ES_IZ-1475
chr5	129916500	129916501	ES_IZ-1476
chr5	129939000	129939001	ES_IZ-1477
chr5	129995500	129995501	ES_IZ-1478
chr5	130003000	130003001	ES_IZ-1479
chr5	130027000	130027001	ES_IZ-1480
chr5	130157500	130157501	ES_IZ-1481
chr5	130165500	130165501	ES_IZ-1482
chr5	130170500	130170501	ES_IZ-1483
chr5	130220000	130220001	ES_IZ-1484
chr5	134180500	134180501	ES_IZ-1485
chr5	134293500	134293501	ES_IZ-1486
chr5	134318000	134318001	ES_IZ-1487
chr5	134333000	134333001	ES_IZ-1488
chr5	134339500	134339501	ES_IZ-1489
chr5	134347500	134347501	ES_IZ-1490
chr5	134421500	134421501	ES_IZ-1491
chr5	134442500	134442501	ES_IZ-1492
chr5	134460500	134460501	ES_IZ-1493
chr5	134473500	134473501	ES_IZ-1494
chr5	134487000	134487001	ES_IZ-1495
chr5	134495500	134495501	ES_IZ-1496
chr5	134505500	134505501	ES_IZ-1497
chr5	134581500	134581501	ES_IZ-1498
chr5	134606500	134606501	ES_IZ-1499
chr5	134930000	134930001	ES_IZ-1500
chr5	134942000	134942001	ES_IZ-1501
chr5	134951000	134951001	ES_IZ-1502
chr5	134964500	134964501	ES_IZ-1503
chr5	135020500	135020501	ES_IZ-1504
chr5	135071500	135071501	ES_IZ-1505
chr5	135120500	135120501	ES_IZ-1506
chr5	135144500	135144501	ES_IZ-1507
chr5	135166000	135166001	ES_IZ-1508
chr5	135184500	135184501	ES_IZ-1509
chr5	135647000	135647001	ES_IZ-1510
chr5	135655500	135655501	ES_IZ-1511
chr5	135801000	135801001	ES_IZ-1512
chr5	135882500	135882501	ES_IZ-1513
chr5	135895500	135895501	ES_IZ-1514
chr5	135939000	135939001	ES_IZ-1515
chr5	135944500	135944501	ES_IZ-1516
chr5	135957500	135957501	ES_IZ-1517
chr5	136036500	136036501	ES_IZ-1518
chr5	136057500	136057501	ES_IZ-1519
chr5	136063500	136063501	ES_IZ-1520
chr5	136078000	136078001	ES_IZ-1521
chr5	136095000	136095001	ES_IZ-1522
chr5	136111500	136111501	ES_IZ-1523
chr5	136173500	136173501	ES_IZ-1524
chr5	136939500	136939501	ES_IZ-1525
chr5	136950500	136950501	ES_IZ-1526
chr5	136974500	136974501	ES_IZ-1527
chr5	136999000	136999001	ES_IZ-1528
chr5	137344500	137344501	ES_IZ-1529
chr5	137616000	137616001	ES_IZ-1530
chr5	137648000	137648001	ES_IZ-1531
chr5	137768000	137768001	ES_IZ-1532
chr5	138114500	138114501	ES_IZ-1533
chr5	138138500	138138501	ES_IZ-1534
chr5	138159000	138159001	ES_IZ-1535
chr5	138185000	138185001	ES_IZ-1536
chr5	139196000	139196001	ES_IZ-1537
chr5	139282500	139282501	ES_IZ-1538
chr5	139296500	139296501	ES_IZ-1539
chr5	139304500	139304501	ES_IZ-1540
chr5	139328500	139328501	ES_IZ-1541
chr5	139352500	139352501	ES_IZ-1542
chr5	139467500	139467501	ES_IZ-1543
chr5	140324500	140324501	ES_IZ-1544
chr5	140416500	140416501	ES_IZ-1545
chr5	142718000	142718001	ES_IZ-1546
chr5	142806000	142806001	ES_IZ-1547
chr5	142832000	142832001	ES_IZ-1548
chr5	142840500	142840501	ES_IZ-1549
chr5	142850500	142850501	ES_IZ-1550
chr5	142857000	142857001	ES_IZ-1551
chr5	142898500	142898501	ES_IZ-1552
chr5	142921500	142921501	ES_IZ-1553
chr5	142932500	142932501	ES_IZ-1554
chr5	142940500	142940501	ES_IZ-1555
chr5	142948500	142948501	ES_IZ-1556
chr5	142957500	142957501	ES_IZ-1557
chr5	142978500	142978501	ES_IZ-1558
chr5	142988500	142988501	ES_IZ-1559
chr5	143122500	143122501	ES_IZ-1560
chr5	143149000	143149001	ES_IZ-1561
chr5	144666500	144666501	ES_IZ-1562
chr5	145112500	145112501	ES_IZ-1563
chr5	145119500	145119501	ES_IZ-1564
chr5	145194500	145194501	ES_IZ-1565
chr5	146894500	146894501	ES_IZ-1566
chr5	146913500	146913501	ES_IZ-1567
chr5	146925000	146925001	ES_IZ-1568
chr5	146970500	146970501	ES_IZ-1569
chr5	148556500	148556501	ES_IZ-1570
chr5	150669500	150669501	ES_IZ-1571
chr6	7698500	7698501	ES_IZ-1572
chr6	30023000	30023001	ES_IZ-1573
chr6	30030000	30030001	ES_IZ-1574
chr6	30045500	30045501	ES_IZ-1575
chr6	30152000	30152001	ES_IZ-1576
chr6	30178500	30178501	ES_IZ-1577
chr6	30183500	30183501	ES_IZ-1578
chr6	30209500	30209501	ES_IZ-1579
chr6	30273500	30273501	ES_IZ-1580
chr6	30359000	30359001	ES_IZ-1581
chr6	30473000	30473001	ES_IZ-1582
chr6	31902000	31902001	ES_IZ-1583
chr6	34190500	34190501	ES_IZ-1584
chr6	37692500	37692501	ES_IZ-1585
chr6	37826500	37826501	ES_IZ-1586
chr6	37861000	37861001	ES_IZ-1587
chr6	38525500	38525501	ES_IZ-1588
chr6	38531500	38531501	ES_IZ-1589
chr6	38547500	38547501	ES_IZ-1590
chr6	39381500	39381501	ES_IZ-1591
chr6	39438000	39438001	ES_IZ-1592
chr6	39449500	39449501	ES_IZ-1593
chr6	39462500	39462501	ES_IZ-1594
chr6	39511500	39511501	ES_IZ-1595
chr6	47293500	47293501	ES_IZ-1596
chr6	47600500	47600501	ES_IZ-1597
chr6	47791500	47791501	ES_IZ-1598
chr6	47816500	47816501	ES_IZ-1599
chr6	49237500	49237501	ES_IZ-1600
chr6	49273500	49273501	ES_IZ-1601
chr6	51488500	51488501	ES_IZ-1602
chr6	52019500	52019501	ES_IZ-1603
chr6	52027500	52027501	ES_IZ-1604
chr6	65016500	65016501	ES_IZ-1605
chr6	65028500	65028501	ES_IZ-1606
chr6	67229000	67229001	ES_IZ-1607
chr6	67263500	67263501	ES_IZ-1608
chr6	71265500	71265501	ES_IZ-1609
chr6	71693500	71693501	ES_IZ-1610
chr6	71828000	71828001	ES_IZ-1611
chr6	72537500	72537501	ES_IZ-1612
chr6	72548500	72548501	ES_IZ-1613
chr6	72565000	72565001	ES_IZ-1614
chr6	72601500	72601501	ES_IZ-1615
chr6	72621000	72621001	ES_IZ-1616
chr6	72632500	72632501	ES_IZ-1617
chr6	72638500	72638501	ES_IZ-1618
chr6	72649000	72649001	ES_IZ-1619
chr6	72669500	72669501	ES_IZ-1620
chr6	72678500	72678501	ES_IZ-1621
chr6	72793500	72793501	ES_IZ-1622
chr6	72808500	72808501	ES_IZ-1623
chr6	72833500	72833501	ES_IZ-1624
chr6	72904000	72904001	ES_IZ-1625
chr6	82656500	82656501	ES_IZ-1626
chr6	82664000	82664001	ES_IZ-1627
chr6	82692000	82692001	ES_IZ-1628
chr6	82698500	82698501	ES_IZ-1629
chr6	82710000	82710001	ES_IZ-1630
chr6	82886500	82886501	ES_IZ-1631
chr6	83048500	83048501	ES_IZ-1632
chr6	83063000	83063001	ES_IZ-1633
chr6	83156500	83156501	ES_IZ-1634
chr6	83891500	83891501	ES_IZ-1635
chr6	83912500	83912501	ES_IZ-1636
chr6	85073500	85073501	ES_IZ-1637
chr6	85380500	85380501	ES_IZ-1638
chr6	85388500	85388501	ES_IZ-1639
chr6	86384500	86384501	ES_IZ-1640
chr6	86401500	86401501	ES_IZ-1641
chr6	86480000	86480001	ES_IZ-1642
chr6	86494000	86494001	ES_IZ-1643
chr6	86516500	86516501	ES_IZ-1644
chr6	86813000	86813001	ES_IZ-1645
chr6	86842500	86842501	ES_IZ-1646
chr6	87008500	87008501	ES_IZ-1647
chr6	87995500	87995501	ES_IZ-1648
chr6	88079500	88079501	ES_IZ-1649
chr6	90452500	90452501	ES_IZ-1650
chr6	90512000	90512001	ES_IZ-1651
chr6	91669000	91669001	ES_IZ-1652
chr6	91680500	91680501	ES_IZ-1653
chr6	91712500	91712501	ES_IZ-1654
chr6	93983000	93983001	ES_IZ-1655
chr6	94755000	94755001	ES_IZ-1656
chr6	94777500	94777501	ES_IZ-1657
chr6	97101000	97101001	ES_IZ-1658
chr6	97208500	97208501	ES_IZ-1659
chr6	97955500	97955501	ES_IZ-1660
chr6	100381000	100381001	ES_IZ-1661
chr6	100387500	100387501	ES_IZ-1662
chr6	100422500	100422501	ES_IZ-1663
chr6	113041000	113041001	ES_IZ-1664
chr6	113291000	113291001	ES_IZ-1665
chr6	113302500	113302501	ES_IZ-1666
chr6	113343500	113343501	ES_IZ-1667
chr6	113363500	113363501	ES_IZ-1668
chr6	113395500	113395501	ES_IZ-1669
chr6	113506000	113506001	ES_IZ-1670
chr6	113601500	113601501	ES_IZ-1671
chr6	113621500	113621501	ES_IZ-1672
chr6	113635500	113635501	ES_IZ-1673
chr6	113641500	113641501	ES_IZ-1674
chr6	113654500	113654501	ES_IZ-1675
chr6	113673500	113673501	ES_IZ-1676
chr6	113683000	113683001	ES_IZ-1677
chr6	115683500	115683501	ES_IZ-1678
chr6	115696000	115696001	ES_IZ-1679
chr6	115708500	115708501	ES_IZ-1680
chr6	115714000	115714001	ES_IZ-1681
chr6	115765500	115765501	ES_IZ-1682
chr6	115772500	115772501	ES_IZ-1683
chr6	115813500	115813501	ES_IZ-1684
chr6	115822500	115822501	ES_IZ-1685
chr6	115833000	115833001	ES_IZ-1686
chr6	117876500	117876501	ES_IZ-1687
chr6	117899500	117899501	ES_IZ-1688
chr6	117939500	117939501	ES_IZ-1689
chr6	120041500	120041501	ES_IZ-1690
chr6	120064500	120064501	ES_IZ-1691
chr6	120070000	120070001	ES_IZ-1692
chr6	120080000	120080001	ES_IZ-1693
chr6	120126000	120126001	ES_IZ-1694
chr6	120137500	120137501	ES_IZ-1695
chr6	120194000	120194001	ES_IZ-1696
chr6	120261500	120261501	ES_IZ-1697
chr6	120270500	120270501	ES_IZ-1698
chr6	120301500	120301501	ES_IZ-1699
chr6	120319500	120319501	ES_IZ-1700
chr6	120362000	120362001	ES_IZ-1701
chr6	120454000	120454001	ES_IZ-1702
chr6	120831000	120831001	ES_IZ-1703
chr6	120921500	120921501	ES_IZ-1704
chr6	122346000	122346001	ES_IZ-1705
chr6	122600500	122600501	ES_IZ-1706
chr6	122611500	122611501	ES_IZ-1707
chr6	122668000	122668001	ES_IZ-1708
chr6	122697000	122697001	ES_IZ-1709
chr6	122719500	122719501	ES_IZ-1710
chr6	122725000	122725001	ES_IZ-1711
chr6	122746500	122746501	ES_IZ-1712
chr6	122773000	122773001	ES_IZ-1713
chr6	124721000	124721001	ES_IZ-1714
chr6	124737000	124737001	ES_IZ-1715
chr6	124761000	124761001	ES_IZ-1716
chr6	124786500	124786501	ES_IZ-1717
chr6	124794500	124794501	ES_IZ-1718
chr6	124808000	124808001	ES_IZ-1719
chr6	124838500	124838501	ES_IZ-1720
chr6	124846500	124846501	ES_IZ-1721
chr6	124911500	124911501	ES_IZ-1722
chr6	124928000	124928001	ES_IZ-1723
chr6	124954000	124954001	ES_IZ-1724
chr6	125059000	125059001	ES_IZ-1725
chr6	125087000	125087001	ES_IZ-1726
chr6	125094000	125094001	ES_IZ-1727
chr6	125148500	125148501	ES_IZ-1728
chr6	125155500	125155501	ES_IZ-1729
chr6	125199500	125199501	ES_IZ-1730
chr6	125211500	125211501	ES_IZ-1731
chr6	125409000	125409001	ES_IZ-1732
chr6	125431500	125431501	ES_IZ-1733
chr6	125439500	125439501	ES_IZ-1734
chr6	125450500	125450501	ES_IZ-1735
chr6	125499000	125499001	ES_IZ-1736
chr6	128283500	128283501	ES_IZ-1737
chr6	128303500	128303501	ES_IZ-1738
chr6	128318000	128318001	ES_IZ-1739
chr6	128338000	128338001	ES_IZ-1740
chr6	128427500	128427501	ES_IZ-1741
chr6	128463500	128463501	ES_IZ-1742
chr6	134804500	134804501	ES_IZ-1743
chr6	134809500	134809501	ES_IZ-1744
chr6	134828500	134828501	ES_IZ-1745
chr6	134865500	134865501	ES_IZ-1746
chr6	134891500	134891501	ES_IZ-1747
chr6	135684500	135684501	ES_IZ-1748
chr6	136468000	136468001	ES_IZ-1749
chr6	136476500	136476501	ES_IZ-1750
chr6	136493000	136493001	ES_IZ-1751
chr6	136531500	136531501	ES_IZ-1752
chr6	137666000	137666001	ES_IZ-1753
chr6	137712000	137712001	ES_IZ-1754
chr6	137720500	137720501	ES_IZ-1755
chr6	140605000	140605001	ES_IZ-1756
chr6	140621000	140621001	ES_IZ-1757
chr6	142984000	142984001	ES_IZ-1758
chr6	142990000	142990001	ES_IZ-1759
chr6	143001500	143001501	ES_IZ-1760
chr6	143104500	143104501	ES_IZ-1761
chr6	143144500	143144501	ES_IZ-1762
chr6	143162000	143162001	ES_IZ-1763
chr6	145081500	145081501	ES_IZ-1764
chr6	145104000	145104001	ES_IZ-1765
chr6	146638500	146638501	ES_IZ-1766
chr6	147074500	147074501	ES_IZ-1767
chr6	147086000	147086001	ES_IZ-1768
chr6	148958500	148958501	ES_IZ-1769
chr6	148991000	148991001	ES_IZ-1770
chr7	3204000	3204001	ES_IZ-1771
chr7	3210000	3210001	ES_IZ-1772
chr7	3228000	3228001	ES_IZ-1773
chr7	3267000	3267001	ES_IZ-1774
chr7	3276000	3276001	ES_IZ-1775
chr7	3287500	3287501	ES_IZ-1776
chr7	3304500	3304501	ES_IZ-1777
chr7	3335500	3335501	ES_IZ-1778
chr7	3349500	3349501	ES_IZ-1779
chr7	3371500	3371501	ES_IZ-1780
chr7	3571500	3571501	ES_IZ-1781
chr7	3580500	3580501	ES_IZ-1782
chr7	3615500	3615501	ES_IZ-1783
chr7	3643500	3643501	ES_IZ-1784
chr7	3670000	3670001	ES_IZ-1785
chr7	4515500	4515501	ES_IZ-1786
chr7	4524500	4524501	ES_IZ-1787
chr7	4688000	4688001	ES_IZ-1788
chr7	4700000	4700001	ES_IZ-1789
chr7	4724500	4724501	ES_IZ-1790
chr7	4737000	4737001	ES_IZ-1791
chr7	4781000	4781001	ES_IZ-1792
chr7	4791500	4791501	ES_IZ-1793
chr7	4803500	4803501	ES_IZ-1794
chr7	4818000	4818001	ES_IZ-1795
chr7	4823500	4823501	ES_IZ-1796
chr7	4865500	4865501	ES_IZ-1797
chr7	4871500	4871501	ES_IZ-1798
chr7	4899000	4899001	ES_IZ-1799
chr7	4907500	4907501	ES_IZ-1800
chr7	4914500	4914501	ES_IZ-1801
chr7	4930500	4930501	ES_IZ-1802
chr7	5018500	5018501	ES_IZ-1803
chr7	5036500	5036501	ES_IZ-1804
chr7	5047000	5047001	ES_IZ-1805
chr7	5057000	5057001	ES_IZ-1806
chr7	6245000	6245001	ES_IZ-1807
chr7	6257000	6257001	ES_IZ-1808
chr7	12914000	12914001	ES_IZ-1809
chr7	12932000	12932001	ES_IZ-1810
chr7	12946500	12946501	ES_IZ-1811
chr7	12963500	12963501	ES_IZ-1812
chr7	12977500	12977501	ES_IZ-1813
chr7	12984500	12984501	ES_IZ-1814
chr7	12992500	12992501	ES_IZ-1815
chr7	12998000	12998001	ES_IZ-1816
chr7	13013500	13013501	ES_IZ-1817
chr7	13018500	13018501	ES_IZ-1818
chr7	13046500	13046501	ES_IZ-1819
chr7	15896000	15896001	ES_IZ-1820
chr7	15902500	15902501	ES_IZ-1821
chr7	15934000	15934001	ES_IZ-1822
chr7	15948500	15948501	ES_IZ-1823
chr7	16307000	16307001	ES_IZ-1824
chr7	16322000	16322001	ES_IZ-1825
chr7	16396500	16396501	ES_IZ-1826
chr7	16440500	16440501	ES_IZ-1827
chr7	16462500	16462501	ES_IZ-1828
chr7	16491500	16491501	ES_IZ-1829
chr7	16619500	16619501	ES_IZ-1830
chr7	16736500	16736501	ES_IZ-1831
chr7	16803000	16803001	ES_IZ-1832
chr7	19011500	19011501	ES_IZ-1833
chr7	19022500	19022501	ES_IZ-1834
chr7	19066000	19066001	ES_IZ-1835
chr7	19074500	19074501	ES_IZ-1836
chr7	19142500	19142501	ES_IZ-1837
chr7	19165500	19165501	ES_IZ-1838
chr7	19178000	19178001	ES_IZ-1839
chr7	19197000	19197001	ES_IZ-1840
chr7	19209500	19209501	ES_IZ-1841
chr7	19219000	19219001	ES_IZ-1842
chr7	19232500	19232501	ES_IZ-1843
chr7	19253000	19253001	ES_IZ-1844
chr7	19276500	19276501	ES_IZ-1845
chr7	19302500	19302501	ES_IZ-1846
chr7	19318000	19318001	ES_IZ-1847
chr7	19330000	19330001	ES_IZ-1848
chr7	19345500	19345501	ES_IZ-1849
chr7	19377000	19377001	ES_IZ-1850
chr7	19399500	19399501	ES_IZ-1851
chr7	19407000	19407001	ES_IZ-1852
chr7	19418000	19418001	ES_IZ-1853
chr7	19424500	19424501	ES_IZ-1854
chr7	19467000	19467001	ES_IZ-1855
chr7	19504000	19504001	ES_IZ-1856
chr7	19520000	19520001	ES_IZ-1857
chr7	19565000	19565001	ES_IZ-1858
chr7	19576000	19576001	ES_IZ-1859
chr7	19608000	19608001	ES_IZ-1860
chr7	19618000	19618001	ES_IZ-1861
chr7	19625500	19625501	ES_IZ-1862
chr7	19669000	19669001	ES_IZ-1863
chr7	19681500	19681501	ES_IZ-1864
chr7	19689500	19689501	ES_IZ-1865
chr7	19722000	19722001	ES_IZ-1866
chr7	19745000	19745001	ES_IZ-1867
chr7	19753500	19753501	ES_IZ-1868
chr7	19774500	19774501	ES_IZ-1869
chr7	19781000	19781001	ES_IZ-1870
chr7	19804500	19804501	ES_IZ-1871
chr7	19814500	19814501	ES_IZ-1872
chr7	19831500	19831501	ES_IZ-1873
chr7	19844500	19844501	ES_IZ-1874
chr7	19927500	19927501	ES_IZ-1875
chr7	24395500	24395501	ES_IZ-1876
chr7	24479500	24479501	ES_IZ-1877
chr7	24486500	24486501	ES_IZ-1878
chr7	24502500	24502501	ES_IZ-1879
chr7	24526000	24526001	ES_IZ-1880
chr7	24539500	24539501	ES_IZ-1881
chr7	24545500	24545501	ES_IZ-1882
chr7	24898500	24898501	ES_IZ-1883
chr7	24949500	24949501	ES_IZ-1884
chr7	25240500	25240501	ES_IZ-1885
chr7	25257500	25257501	ES_IZ-1886
chr7	25369500	25369501	ES_IZ-1887
chr7	25376500	25376501	ES_IZ-1888
chr7	25431000	25431001	ES_IZ-1889
chr7	25677000	25677001	ES_IZ-1890
chr7	25707000	25707001	ES_IZ-1891
chr7	27181500	27181501	ES_IZ-1892
chr7	27200000	27200001	ES_IZ-1893
chr7	27217500	27217501	ES_IZ-1894
chr7	27231500	27231501	ES_IZ-1895
chr7	27241500	27241501	ES_IZ-1896
chr7	27249500	27249501	ES_IZ-1897
chr7	27256500	27256501	ES_IZ-1898
chr7	27264500	27264501	ES_IZ-1899
chr7	27290000	27290001	ES_IZ-1900
chr7	27303000	27303001	ES_IZ-1901
chr7	27314000	27314001	ES_IZ-1902
chr7	27327500	27327501	ES_IZ-1903
chr7	27340000	27340001	ES_IZ-1904
chr7	27346500	27346501	ES_IZ-1905
chr7	27383000	27383001	ES_IZ-1906
chr7	27394500	27394501	ES_IZ-1907
chr7	27421500	27421501	ES_IZ-1908
chr7	27425500	27425501	ES_IZ-1909
chr7	27438000	27438001	ES_IZ-1910
chr7	27455500	27455501	ES_IZ-1911
chr7	27481500	27481501	ES_IZ-1912
chr7	27497000	27497001	ES_IZ-1913
chr7	27527500	27527501	ES_IZ-1914
chr7	27549000	27549001	ES_IZ-1915
chr7	27589500	27589501	ES_IZ-1916
chr7	27621500	27621501	ES_IZ-1917
chr7	27645000	27645001	ES_IZ-1918
chr7	27653500	27653501	ES_IZ-1919
chr7	27663500	27663501	ES_IZ-1920
chr7	27686000	27686001	ES_IZ-1921
chr7	27698000	27698001	ES_IZ-1922
chr7	27708500	27708501	ES_IZ-1923
chr7	27803000	27803001	ES_IZ-1925
chr7	27831500	27831501	ES_IZ-1926
chr7	27982500	27982501	ES_IZ-1927
chr7	28202500	28202501	ES_IZ-1928
chr7	28214500	28214501	ES_IZ-1929
chr7	28276000	28276001	ES_IZ-1930
chr7	28287000	28287001	ES_IZ-1931
chr7	28301000	28301001	ES_IZ-1932
chr7	28342500	28342501	ES_IZ-1933
chr7	28348500	28348501	ES_IZ-1934
chr7	28359500	28359501	ES_IZ-1935
chr7	28383500	28383501	ES_IZ-1936
chr7	28445500	28445501	ES_IZ-1937
chr7	28475500	28475501	ES_IZ-1938
chr7	28484000	28484001	ES_IZ-1939
chr7	28602000	28602001	ES_IZ-1940
chr7	28635500	28635501	ES_IZ-1941
chr7	28725000	28725001	ES_IZ-1942
chr7	28737500	28737501	ES_IZ-1943
chr7	28748500	28748501	ES_IZ-1944
chr7	28757000	28757001	ES_IZ-1945
chr7	28769500	28769501	ES_IZ-1946
chr7	28791000	28791001	ES_IZ-1947
chr7	28804500	28804501	ES_IZ-1948
chr7	28827000	28827001	ES_IZ-1949
chr7	28836500	28836501	ES_IZ-1950
chr7	28857500	28857501	ES_IZ-1951
chr7	28864500	28864501	ES_IZ-1952
chr7	28877500	28877501	ES_IZ-1953
chr7	28887000	28887001	ES_IZ-1954
chr7	28965000	28965001	ES_IZ-1955
chr7	28987500	28987501	ES_IZ-1956
chr7	29012000	29012001	ES_IZ-1957
chr7	29017500	29017501	ES_IZ-1958
chr7	29033000	29033001	ES_IZ-1959
chr7	29039000	29039001	ES_IZ-1960
chr7	29049500	29049501	ES_IZ-1961
chr7	29149500	29149501	ES_IZ-1962
chr7	29287500	29287501	ES_IZ-1963
chr7	29301500	29301501	ES_IZ-1964
chr7	29310500	29310501	ES_IZ-1965
chr7	29333500	29333501	ES_IZ-1966
chr7	29394000	29394001	ES_IZ-1967
chr7	29404000	29404001	ES_IZ-1968
chr7	29522500	29522501	ES_IZ-1969
chr7	29858500	29858501	ES_IZ-1970
chr7	29895500	29895501	ES_IZ-1971
chr7	29908000	29908001	ES_IZ-1972
chr7	29924500	29924501	ES_IZ-1973
chr7	29958000	29958001	ES_IZ-1974
chr7	29978000	29978001	ES_IZ-1975
chr7	30032000	30032001	ES_IZ-1976
chr7	30069000	30069001	ES_IZ-1977
chr7	30093500	30093501	ES_IZ-1978
chr7	30112000	30112001	ES_IZ-1979
chr7	30148500	30148501	ES_IZ-1980
chr7	30182000	30182001	ES_IZ-1981
chr7	30205500	30205501	ES_IZ-1982
chr7	30215000	30215001	ES_IZ-1983
chr7	30237500	30237501	ES_IZ-1984
chr7	30288500	30288501	ES_IZ-1985
chr7	30432500	30432501	ES_IZ-1986
chr7	30440500	30440501	ES_IZ-1987
chr7	30461500	30461501	ES_IZ-1988
chr7	30599000	30599001	ES_IZ-1989
chr7	30608000	30608001	ES_IZ-1990
chr7	30631500	30631501	ES_IZ-1991
chr7	30638000	30638001	ES_IZ-1992
chr7	30829500	30829501	ES_IZ-1993
chr7	30843000	30843001	ES_IZ-1994
chr7	31166500	31166501	ES_IZ-1995
chr7	34137500	34137501	ES_IZ-1996
chr7	34172500	34172501	ES_IZ-1997
chr7	34233000	34233001	ES_IZ-1998
chr7	34721500	34721501	ES_IZ-1999
chr7	35321500	35321501	ES_IZ-2000
chr7	35338000	35338001	ES_IZ-2001
chr7	35351000	35351001	ES_IZ-2002
chr7	35390500	35390501	ES_IZ-2003
chr7	38024500	38024501	ES_IZ-2004
chr7	38030500	38030501	ES_IZ-2005
chr7	38091500	38091501	ES_IZ-2006
chr7	38193500	38193501	ES_IZ-2007
chr7	41586500	41586501	ES_IZ-2008
chr7	43345000	43345001	ES_IZ-2010
chr7	44378500	44378501	ES_IZ-2011
chr7	44479500	44479501	ES_IZ-2012
chr7	44524500	44524501	ES_IZ-2013
chr7	44530000	44530001	ES_IZ-2014
chr7	44609000	44609001	ES_IZ-2015
chr7	44708000	44708001	ES_IZ-2016
chr7	44726000	44726001	ES_IZ-2017
chr7	44744000	44744001	ES_IZ-2018
chr7	44793500	44793501	ES_IZ-2019
chr7	44805500	44805501	ES_IZ-2020
chr7	44843500	44843501	ES_IZ-2021
chr7	44874000	44874001	ES_IZ-2022
chr7	44896000	44896001	ES_IZ-2023
chr7	44934500	44934501	ES_IZ-2024
chr7	44949500	44949501	ES_IZ-2025
chr7	44956000	44956001	ES_IZ-2026
chr7	44965500	44965501	ES_IZ-2027
chr7	44972500	44972501	ES_IZ-2028
chr7	44989500	44989501	ES_IZ-2029
chr7	44995500	44995501	ES_IZ-2030
chr7	45020500	45020501	ES_IZ-2031
chr7	45059000	45059001	ES_IZ-2032
chr7	45088000	45088001	ES_IZ-2033
chr7	45102000	45102001	ES_IZ-2034
chr7	45114500	45114501	ES_IZ-2035
chr7	45133500	45133501	ES_IZ-2036
chr7	45169500	45169501	ES_IZ-2037
chr7	45336500	45336501	ES_IZ-2038
chr7	45346500	45346501	ES_IZ-2039
[truncated: 3,180 more rows]

## Sheet: List of Mid IZs
chr	start	end	name
chr1	7199500	7199501	MS_IZ-1		*the name of the IZ was given before the 500 kb exclusion was applied
chr1	7205500	7205501	MS_IZ-2
chr1	8920500	8920501	MS_IZ-3
chr1	8929500	8929501	MS_IZ-4
chr1	10647500	10647501	MS_IZ-5
chr1	14310000	14310001	MS_IZ-6
chr1	14318500	14318501	MS_IZ-7
chr1	14743000	14743001	MS_IZ-8
chr1	16822000	16822001	MS_IZ-9
chr1	35215000	35215001	MS_IZ-10
chr1	43582500	43582501	MS_IZ-11
chr1	43897000	43897001	MS_IZ-12
chr1	51673500	51673501	MS_IZ-13
chr1	51684000	51684001	MS_IZ-14
chr1	51927000	51927001	MS_IZ-15
chr1	51932500	51932501	MS_IZ-16
chr1	52953500	52953501	MS_IZ-17
chr1	52961500	52961501	MS_IZ-18
chr1	53746500	53746501	MS_IZ-19
chr1	53756500	53756501	MS_IZ-20
chr1	64001500	64001501	MS_IZ-21
chr1	64013500	64013501	MS_IZ-22
chr1	64021000	64021001	MS_IZ-23
chr1	64040000	64040001	MS_IZ-24
chr1	64061500	64061501	MS_IZ-25
chr1	64077500	64077501	MS_IZ-26
chr1	64088500	64088501	MS_IZ-27
chr1	64134500	64134501	MS_IZ-28
chr1	66960500	66960501	MS_IZ-29
chr1	78073500	78073501	MS_IZ-30
chr1	78197500	78197501	MS_IZ-31
chr1	78492500	78492501	MS_IZ-32
chr1	78505500	78505501	MS_IZ-33
chr1	78533500	78533501	MS_IZ-34
chr1	78544500	78544501	MS_IZ-35
chr1	78601500	78601501	MS_IZ-36
chr1	78614000	78614001	MS_IZ-37
chr1	78659500	78659501	MS_IZ-38
chr1	80226500	80226501	MS_IZ-39
chr1	80236500	80236501	MS_IZ-40
chr1	88430000	88430001	MS_IZ-41
chr1	88457000	88457001	MS_IZ-42
chr1	90529000	90529001	MS_IZ-43
chr1	90588500	90588501	MS_IZ-44
chr1	90884500	90884501	MS_IZ-45
chr1	90901500	90901501	MS_IZ-46
chr1	90909500	90909501	MS_IZ-47
chr1	90924000	90924001	MS_IZ-48
chr1	90938000	90938001	MS_IZ-49
chr1	90969500	90969501	MS_IZ-50
chr1	91000500	91000501	MS_IZ-51
chr1	92186500	92186501	MS_IZ-52
chr1	92192500	92192501	MS_IZ-53
chr1	92198500	92198501	MS_IZ-54
chr1	92214500	92214501	MS_IZ-55
chr1	92232500	92232501	MS_IZ-56
chr1	92314000	92314001	MS_IZ-57
chr1	92346000	92346001	MS_IZ-58
chr1	101752500	101752501	MS_IZ-59
chr1	101756500	101756501	MS_IZ-60
chr1	101770000	101770001	MS_IZ-61
chr1	106054500	106054501	MS_IZ-62
chr1	106062500	106062501	MS_IZ-63
chr1	120757500	120757501	MS_IZ-64
chr1	120765000	120765001	MS_IZ-65
chr1	125526500	125526501	MS_IZ-66
chr1	125537500	125537501	MS_IZ-67
chr1	125558500	125558501	MS_IZ-68
chr1	125697500	125697501	MS_IZ-69
chr1	125705000	125705001	MS_IZ-70
chr1	125716500	125716501	MS_IZ-71
chr1	139501500	139501501	MS_IZ-72
chr1	139517500	139517501	MS_IZ-73
chr1	154177500	154177501	MS_IZ-74
chr1	154184500	154184501	MS_IZ-75
chr1	154783500	154783501	MS_IZ-76
chr1	155031500	155031501	MS_IZ-77
chr1	155057500	155057501	MS_IZ-78
chr1	155071500	155071501	MS_IZ-79
chr1	155084000	155084001	MS_IZ-80
chr1	155092500	155092501	MS_IZ-81
chr1	155137000	155137001	MS_IZ-82
chr1	155215500	155215501	MS_IZ-83
chr1	155225500	155225501	MS_IZ-84
chr1	155232500	155232501	MS_IZ-85
chr1	155238500	155238501	MS_IZ-86
chr1	155433000	155433001	MS_IZ-87
chr1	155439500	155439501	MS_IZ-88
chr1	155445000	155445001	MS_IZ-89
chr1	155453000	155453001	MS_IZ-90
chr1	177261500	177261501	MS_IZ-91
chr1	177314500	177314501	MS_IZ-92
chr1	177320500	177320501	MS_IZ-93
chr1	177353500	177353501	MS_IZ-94
chr1	177702500	177702501	MS_IZ-95
chr1	177718500	177718501	MS_IZ-96
chr1	177725500	177725501	MS_IZ-97
chr1	184026000	184026001	MS_IZ-98
chr1	184031500	184031501	MS_IZ-99
chr1	189014000	189014001	MS_IZ-100
chr1	189020500	189020501	MS_IZ-101
chr1	192794000	192794001	MS_IZ-102
chr1	192800000	192800001	MS_IZ-103
chr1	192832500	192832501	MS_IZ-104
chr1	193132500	193132501	MS_IZ-105
chr1	193141500	193141501	MS_IZ-106
chr1	193514500	193514501	MS_IZ-107
chr1	193522000	193522001	MS_IZ-108
chr1	193531500	193531501	MS_IZ-109
chr1	193547500	193547501	MS_IZ-110
chr1	193554500	193554501	MS_IZ-111
chr1	193574500	193574501	MS_IZ-112
chr1	193582000	193582001	MS_IZ-113
chr1	194995500	194995501	MS_IZ-114
chr1	195034500	195034501	MS_IZ-115
chr1	195047500	195047501	MS_IZ-116
chr1	195068500	195068501	MS_IZ-117
chr1	195093500	195093501	MS_IZ-118
chr1	195108000	195108001	MS_IZ-119
chr1	195115500	195115501	MS_IZ-120
chr1	195133000	195133001	MS_IZ-121
chr1	195142500	195142501	MS_IZ-122
chr1	195154500	195154501	MS_IZ-123
chr1	195164500	195164501	MS_IZ-124
chr1	195176500	195176501	MS_IZ-125
chr1	195184000	195184001	MS_IZ-126
chr1	195205000	195205001	MS_IZ-127
chr1	195212500	195212501	MS_IZ-128
chr1	195224000	195224001	MS_IZ-129
chr1	195264500	195264501	MS_IZ-131
chr1	195286500	195286501	MS_IZ-132
chr1	195291500	195291501	MS_IZ-133
chr1	195299500	195299501	MS_IZ-134
chr1	195313000	195313001	MS_IZ-135
chr2	19408500	19408501	MS_IZ-137
chr2	19417500	19417501	MS_IZ-138
chr2	49365500	49365501	MS_IZ-139
chr2	74678000	74678001	MS_IZ-140
chr2	74691000	74691001	MS_IZ-141
chr2	74708500	74708501	MS_IZ-142
chr2	74726000	74726001	MS_IZ-143
chr2	74738500	74738501	MS_IZ-144
chr2	74747500	74747501	MS_IZ-145
chr2	77512500	77512501	MS_IZ-146
chr2	77587500	77587501	MS_IZ-147
chr2	77592500	77592501	MS_IZ-148
chr2	105672000	105672001	MS_IZ-149
chr2	105681500	105681501	MS_IZ-150
chr2	114175000	114175001	MS_IZ-151
chr2	116402500	116402501	MS_IZ-152
chr2	116537500	116537501	MS_IZ-153
chr2	116559000	116559001	MS_IZ-154
chr2	116943500	116943501	MS_IZ-155
chr2	116951000	116951001	MS_IZ-156
chr2	116977000	116977001	MS_IZ-157
chr2	116984500	116984501	MS_IZ-158
chr2	116991500	116991501	MS_IZ-159
chr2	117016500	117016501	MS_IZ-160
chr2	125791500	125791501	MS_IZ-161
chr2	128153500	128153501	MS_IZ-162
chr2	128160500	128160501	MS_IZ-163
chr2	128169000	128169001	MS_IZ-164
chr2	128180000	128180001	MS_IZ-165
chr2	128190500	128190501	MS_IZ-166
chr2	128204000	128204001	MS_IZ-167
chr2	128210500	128210501	MS_IZ-168
chr2	128217500	128217501	MS_IZ-169
chr2	128237500	128237501	MS_IZ-170
chr2	128250500	128250501	MS_IZ-171
chr2	128258000	128258001	MS_IZ-172
chr2	128266000	128266001	MS_IZ-173
chr2	128278500	128278501	MS_IZ-174
chr2	128284000	128284001	MS_IZ-175
chr2	145888000	145888001	MS_IZ-176
chr2	145897000	145897001	MS_IZ-177
chr2	145941500	145941501	MS_IZ-178
chr2	147190500	147190501	MS_IZ-179
chr2	147302500	147302501	MS_IZ-180
chr2	161167000	161167001	MS_IZ-181
chr2	161180500	161180501	MS_IZ-182
chr2	161195500	161195501	MS_IZ-183
chr2	161206500	161206501	MS_IZ-184
chr3	6090000	6090001	MS_IZ-185
chr3	6094500	6094501	MS_IZ-186
chr3	7678000	7678001	MS_IZ-187
chr3	7687500	7687501	MS_IZ-188
chr3	8000500	8000501	MS_IZ-189
chr3	8008000	8008001	MS_IZ-190
chr3	14624000	14624001	MS_IZ-192
chr3	14878500	14878501	MS_IZ-193
chr3	14992500	14992501	MS_IZ-194
chr3	15001000	15001001	MS_IZ-195
chr3	15053500	15053501	MS_IZ-196
chr3	15064000	15064001	MS_IZ-197
chr3	18251500	18251501	MS_IZ-198
chr3	18262500	18262501	MS_IZ-199
chr3	18581000	18581001	MS_IZ-200
chr3	18618500	18618501	MS_IZ-201
chr3	18696000	18696001	MS_IZ-202
chr3	18703500	18703501	MS_IZ-203
chr3	19176000	19176001	MS_IZ-204
chr3	19630000	19630001	MS_IZ-205
chr3	20036000	20036001	MS_IZ-206
chr3	20051500	20051501	MS_IZ-207
chr3	27794000	27794001	MS_IZ-208
chr3	27802000	27802001	MS_IZ-209
chr3	27814500	27814501	MS_IZ-210
chr3	27867500	27867501	MS_IZ-211
chr3	27879500	27879501	MS_IZ-212
chr3	27893500	27893501	MS_IZ-213
chr3	27899500	27899501	MS_IZ-214
chr3	27920500	27920501	MS_IZ-215
chr3	27929500	27929501	MS_IZ-216
chr3	27941000	27941001	MS_IZ-217
chr3	28001500	28001501	MS_IZ-218
chr3	28016000	28016001	MS_IZ-219
chr3	28025500	28025501	MS_IZ-220
chr3	28043500	28043501	MS_IZ-221
chr3	28224000	28224001	MS_IZ-222
chr3	28264500	28264501	MS_IZ-223
chr3	28843000	28843001	MS_IZ-224
chr3	36452500	36452501	MS_IZ-225
chr3	36469500	36469501	MS_IZ-226
chr3	36485000	36485001	MS_IZ-227
chr3	36495500	36495501	MS_IZ-228
chr3	36519500	36519501	MS_IZ-229
chr3	36524500	36524501	MS_IZ-230
chr3	36530000	36530001	MS_IZ-231
chr3	36538000	36538001	MS_IZ-232
chr3	36555500	36555501	MS_IZ-233
chr3	37664500	37664501	MS_IZ-234
chr3	37756500	37756501	MS_IZ-235
chr3	52247000	52247001	MS_IZ-236
chr3	52259000	52259001	MS_IZ-237
chr3	52381500	52381501	MS_IZ-238
chr3	52400000	52400001	MS_IZ-239
chr3	52410000	52410001	MS_IZ-240
chr3	52444500	52444501	MS_IZ-241
chr3	52667500	52667501	MS_IZ-242
chr3	53025500	53025501	MS_IZ-243
chr3	53033000	53033001	MS_IZ-244
chr3	53125500	53125501	MS_IZ-245
chr3	53487500	53487501	MS_IZ-246
chr3	53497500	53497501	MS_IZ-247
chr3	53601000	53601001	MS_IZ-248
chr3	53651000	53651001	MS_IZ-249
chr3	53655500	53655501	MS_IZ-250
chr3	53866500	53866501	MS_IZ-251
chr3	53873500	53873501	MS_IZ-252
chr3	54756500	54756501	MS_IZ-253
chr3	54765000	54765001	MS_IZ-254
chr3	54988000	54988001	MS_IZ-255
chr3	54993500	54993501	MS_IZ-256
chr3	66979500	66979501	MS_IZ-257
chr3	67502500	67502501	MS_IZ-258
chr3	69650500	69650501	MS_IZ-259
chr3	69659000	69659001	MS_IZ-260
chr3	69664000	69664001	MS_IZ-261
chr3	69694500	69694501	MS_IZ-262
chr3	69713500	69713501	MS_IZ-263
chr3	69723500	69723501	MS_IZ-264
chr3	69903500	69903501	MS_IZ-265
chr3	75670500	75670501	MS_IZ-266
chr3	85334500	85334501	MS_IZ-267
chr3	85450500	85450501	MS_IZ-268
chr3	85460000	85460001	MS_IZ-269
chr3	85473000	85473001	MS_IZ-270
chr3	93026500	93026501	MS_IZ-271
chr3	93424000	93424001	MS_IZ-272
chr3	93814500	93814501	MS_IZ-273
chr3	93822500	93822501	MS_IZ-274
chr3	100416500	100416501	MS_IZ-275
chr3	105695500	105695501	MS_IZ-276
chr3	115693000	115693001	MS_IZ-278
chr3	131275500	131275501	MS_IZ-279
chr3	131283000	131283001	MS_IZ-280
chr3	131332500	131332501	MS_IZ-281
chr3	138726500	138726501	MS_IZ-282
chr3	138733000	138733001	MS_IZ-283
chr3	138742500	138742501	MS_IZ-284
chr3	142647000	142647001	MS_IZ-285
chr3	142757500	142757501	MS_IZ-286
chr3	144412000	144412001	MS_IZ-287
chr3	144420000	144420001	MS_IZ-288
chr3	145571500	145571501	MS_IZ-289
chr3	145624500	145624501	MS_IZ-290
chr3	145638000	145638001	MS_IZ-291
chr3	145716500	145716501	MS_IZ-292
chr3	145730000	145730001	MS_IZ-293
chr3	145750000	145750001	MS_IZ-294
chr3	145971500	145971501	MS_IZ-295
chr3	145978500	145978501	MS_IZ-296
chr3	146040500	146040501	MS_IZ-297
chr3	146050500	146050501	MS_IZ-298
chr3	146181000	146181001	MS_IZ-299
chr3	146191000	146191001	MS_IZ-300
chr3	146350500	146350501	MS_IZ-301
chr3	146376500	146376501	MS_IZ-302
chr3	146391000	146391001	MS_IZ-303
chr3	146405000	146405001	MS_IZ-304
chr3	153135500	153135501	MS_IZ-305
chr3	153165500	153165501	MS_IZ-306
chr3	153230500	153230501	MS_IZ-307
chr3	153240500	153240501	MS_IZ-308
chr3	153247000	153247001	MS_IZ-309
chr3	153261500	153261501	MS_IZ-310
chr3	153266000	153266001	MS_IZ-311
chr3	153292500	153292501	MS_IZ-312
chr3	159559500	159559501	MS_IZ-313
chr3	159573500	159573501	MS_IZ-314
chr3	159590500	159590501	MS_IZ-315
chr3	159596500	159596501	MS_IZ-316
chr3	159603000	159603001	MS_IZ-317
chr3	159621500	159621501	MS_IZ-318
chr3	159632500	159632501	MS_IZ-319
chr3	159643000	159643001	MS_IZ-320
chr3	159666000	159666001	MS_IZ-321
chr3	159680500	159680501	MS_IZ-322
chr3	159690500	159690501	MS_IZ-323
chr3	159706500	159706501	MS_IZ-324
chr3	159712500	159712501	MS_IZ-325
chr3	159724500	159724501	MS_IZ-326
chr3	159742500	159742501	MS_IZ-327
chr3	159829000	159829001	MS_IZ-333
chr3	159839500	159839501	MS_IZ-334
chr3	159859500	159859501	MS_IZ-335
chr3	159891500	159891501	MS_IZ-336
chr3	159938000	159938001	MS_IZ-337
chr4	18399500	18399501	MS_IZ-338
chr4	63456500	63456501	MS_IZ-339
chr4	63463000	63463001	MS_IZ-340
chr4	74233500	74233501	MS_IZ-341
chr4	86048000	86048001	MS_IZ-342
chr4	153224000	153224001	MS_IZ-343
chr5	12854000	12854001	MS_IZ-344
chr5	12868000	12868001	MS_IZ-345
chr5	12875000	12875001	MS_IZ-346
chr5	16973500	16973501	MS_IZ-347
chr5	18568500	18568501	MS_IZ-348
chr5	26748500	26748501	MS_IZ-349
chr5	26758000	26758001	MS_IZ-350
chr5	37818500	37818501	MS_IZ-351
chr5	37828000	37828001	MS_IZ-352
chr5	37835000	37835001	MS_IZ-353
chr5	45482000	45482001	MS_IZ-354
chr5	52238500	52238501	MS_IZ-355
chr5	52252500	52252501	MS_IZ-356
chr5	86851500	86851501	MS_IZ-357
chr5	86859500	86859501	MS_IZ-358
chr5	96975000	96975001	MS_IZ-359
chr5	106459000	106459001	MS_IZ-360
chr5	106467000	106467001	MS_IZ-361
chr6	4894000	4894001	MS_IZ-362
chr6	5020500	5020501	MS_IZ-363
chr6	5027500	5027501	MS_IZ-364
chr6	5385000	5385001	MS_IZ-365
chr6	5395000	5395001	MS_IZ-366
chr6	5486500	5486501	MS_IZ-367
chr6	5697000	5697001	MS_IZ-368
chr6	6875500	6875501	MS_IZ-369
chr6	6881500	6881501	MS_IZ-370
chr6	12880500	12880501	MS_IZ-371
chr6	17630500	17630501	MS_IZ-372
chr6	22445000	22445001	MS_IZ-373
chr6	33225000	33225001	MS_IZ-374
chr6	33236500	33236501	MS_IZ-375
chr6	33249000	33249001	MS_IZ-376
chr6	50398500	50398501	MS_IZ-377
chr6	53562500	53562501	MS_IZ-378
chr6	53798000	53798001	MS_IZ-379
chr6	53804000	53804001	MS_IZ-380
chr6	53881500	53881501	MS_IZ-381
chr6	54030000	54030001	MS_IZ-382
chr6	54091000	54091001	MS_IZ-383
chr6	54100000	54100001	MS_IZ-384
chr6	55468000	55468001	MS_IZ-385
chr6	61046500	61046501	MS_IZ-386
chr6	61052500	61052501	MS_IZ-387
chr6	70099500	70099501	MS_IZ-388
chr6	70104500	70104501	MS_IZ-389
chr6	81965000	81965001	MS_IZ-390
chr6	89637500	89637501	MS_IZ-391
chr6	89652500	89652501	MS_IZ-392
chr6	89673500	89673501	MS_IZ-393
chr6	89680500	89680501	MS_IZ-394
chr6	89710500	89710501	MS_IZ-395
chr6	89740500	89740501	MS_IZ-396
chr6	108669000	108669001	MS_IZ-397
chr6	108684500	108684501	MS_IZ-398
chr6	108702500	108702501	MS_IZ-399
chr6	144363500	144363501	MS_IZ-400
chr6	145866500	145866501	MS_IZ-401
chr6	145873500	145873501	MS_IZ-402
chr7	17652000	17652001	MS_IZ-403
chr7	17675000	17675001	MS_IZ-404
chr7	17679500	17679501	MS_IZ-405
chr7	26414000	26414001	MS_IZ-406
chr7	26421000	26421001	MS_IZ-407
chr7	26431000	26431001	MS_IZ-408
chr7	26446500	26446501	MS_IZ-409
chr7	26455000	26455001	MS_IZ-410
chr7	26466500	26466501	MS_IZ-411
chr7	26479500	26479501	MS_IZ-412
chr7	36690500	36690501	MS_IZ-413
chr7	104205500	104205501	MS_IZ-414
chr7	104211500	104211501	MS_IZ-415
chr7	105408500	105408501	MS_IZ-416
chr7	105757500	105757501	MS_IZ-417
chr7	131553500	131553501	MS_IZ-418
chr7	136238500	136238501	MS_IZ-419
chr7	136248500	136248501	MS_IZ-420
chr7	142341500	142341501	MS_IZ-421
chr8	8702000	8702001	MS_IZ-422
chr8	19943500	19943501	MS_IZ-423
chr8	20998000	20998001	MS_IZ-426
chr8	21013500	21013501	MS_IZ-427
chr8	24413000	24413001	MS_IZ-428
chr8	24419500	24419501	MS_IZ-429
chr8	24433500	24433501	MS_IZ-430
chr8	34736000	34736001	MS_IZ-431
chr8	34817500	34817501	MS_IZ-432
chr8	46152500	46152501	MS_IZ-433
chr8	46218500	46218501	MS_IZ-434
chr8	46965500	46965501	MS_IZ-435
chr8	60994500	60994501	MS_IZ-436
chr8	61478500	61478501	MS_IZ-437
chr8	61962000	61962001	MS_IZ-438
chr8	91999500	91999501	MS_IZ-439
chr8	108238000	108238001	MS_IZ-440
chr8	108379500	108379501	MS_IZ-441
chr8	108696500	108696501	MS_IZ-442
chr8	114940500	114940501	MS_IZ-443
chr8	128897500	128897501	MS_IZ-444
chr8	128927500	128927501	MS_IZ-445
chr8	128947500	128947501	MS_IZ-446
chr8	128976500	128976501	MS_IZ-447
chr8	128987000	128987001	MS_IZ-448
chr8	128993500	128993501	MS_IZ-449
chr8	128999500	128999501	MS_IZ-450
chr8	129007000	129007001	MS_IZ-451
chr8	129019500	129019501	MS_IZ-452
chr8	129043000	129043001	MS_IZ-453
chr8	129050000	129050001	MS_IZ-454
chr8	129058500	129058501	MS_IZ-455
chr8	129074500	129074501	MS_IZ-456
chr8	129089500	129089501	MS_IZ-457
chr8	129105500	129105501	MS_IZ-458
chr8	129112500	129112501	MS_IZ-459
chr8	129130500	129130501	MS_IZ-460
chr8	129155500	129155501	MS_IZ-461
chr9	13697500	13697501	MS_IZ-462
chr9	13705500	13705501	MS_IZ-463
chr9	47523000	47523001	MS_IZ-464
chr9	67840500	67840501	MS_IZ-465
chr9	68336500	68336501	MS_IZ-466
chr9	80061000	80061001	MS_IZ-467
chr9	80157500	80157501	MS_IZ-468
chr9	83707500	83707501	MS_IZ-469
chr9	83717000	83717001	MS_IZ-470
chr9	83730500	83730501	MS_IZ-471
chr9	83825500	83825501	MS_IZ-472
chr9	84236000	84236001	MS_IZ-473
chr9	84248500	84248501	MS_IZ-474
chr9	87734000	87734001	MS_IZ-475
chr9	87740000	87740001	MS_IZ-476
chr9	122177500	122177501	MS_IZ-477
chr9	122183500	122183501	MS_IZ-478
chr9	122190500	122190501	MS_IZ-479
chr9	123029500	123029501	MS_IZ-480
chr9	123045500	123045501	MS_IZ-481
chr10	5213000	5213001	MS_IZ-482
chr10	5221500	5221501	MS_IZ-483
chr10	17575000	17575001	MS_IZ-484
chr10	17583000	17583001	MS_IZ-485
chr10	19188000	19188001	MS_IZ-486
chr10	19202000	19202001	MS_IZ-487
chr10	19210500	19210501	MS_IZ-488
chr10	24590500	24590501	MS_IZ-489
chr10	24596500	24596501	MS_IZ-490
chr10	25950500	25950501	MS_IZ-491
chr10	28667000	28667001	MS_IZ-492
chr10	28696500	28696501	MS_IZ-493
chr10	33373500	33373501	MS_IZ-494
chr10	33383500	33383501	MS_IZ-495
chr10	37227000	37227001	MS_IZ-496
chr10	37235500	37235501	MS_IZ-497
chr10	37246500	37246501	MS_IZ-498
chr10	45048000	45048001	MS_IZ-499
chr10	45057500	45057501	MS_IZ-500
chr10	45066500	45066501	MS_IZ-501
chr10	64741500	64741501	MS_IZ-502
chr10	64750500	64750501	MS_IZ-503
chr10	89741500	89741501	MS_IZ-504
chr10	94265500	94265501	MS_IZ-505
chr10	94522500	94522501	MS_IZ-506
chr10	94586500	94586501	MS_IZ-507
chr10	94629500	94629501	MS_IZ-510
chr10	96656000	96656001	MS_IZ-511
chr10	96663000	96663001	MS_IZ-512
chr10	96724000	96724001	MS_IZ-513
chr10	99275500	99275501	MS_IZ-514
chr10	99287500	99287501	MS_IZ-515
chr10	99354000	99354001	MS_IZ-516
chr10	99468500	99468501	MS_IZ-517
chr10	111975500	111975501	MS_IZ-518
chr10	122801500	122801501	MS_IZ-519
chr10	130232000	130232001	MS_IZ-520
chr10	130244500	130244501	MS_IZ-521
chr10	130255000	130255001	MS_IZ-522
chr10	130263000	130263001	MS_IZ-523
chr10	130273000	130273001	MS_IZ-524
chr10	130293000	130293001	MS_IZ-525
chr10	130301000	130301001	MS_IZ-526
chr10	130314500	130314501	MS_IZ-527
chr10	130324500	130324501	MS_IZ-528
chr10	130337500	130337501	MS_IZ-529
chr10	130347000	130347001	MS_IZ-530
chr10	130362500	130362501	MS_IZ-531
chr10	130371500	130371501	MS_IZ-532
chr10	130395500	130395501	MS_IZ-533
chr10	130412000	130412001	MS_IZ-534
chr10	130423500	130423501	MS_IZ-535
chr10	130435000	130435001	MS_IZ-536
chr10	130482500	130482501	MS_IZ-537
chr10	130502500	130502501	MS_IZ-538
chr10	130522500	130522501	MS_IZ-539
chr11	31679500	31679501	MS_IZ-540
chr11	31727500	31727501	MS_IZ-541
chr11	31737500	31737501	MS_IZ-542
chr11	31750500	31750501	MS_IZ-543
chr11	31770500	31770501	MS_IZ-544
chr11	31806500	31806501	MS_IZ-545
chr11	44756000	44756001	MS_IZ-546
chr11	44763500	44763501	MS_IZ-547
chr11	44771500	44771501	MS_IZ-548
chr11	63937000	63937001	MS_IZ-549
chr11	63952500	63952501	MS_IZ-550
chr11	63959500	63959501	MS_IZ-551
chr12	33028000	33028001	MS_IZ-553
chr12	35638000	35638001	MS_IZ-554
chr12	39997500	39997501	MS_IZ-555
chr12	40006500	40006501	MS_IZ-556
chr12	40247000	40247001	MS_IZ-557
chr12	40258000	40258001	MS_IZ-558
chr12	40277500	40277501	MS_IZ-559
chr12	40286000	40286001	MS_IZ-560
chr12	41558500	41558501	MS_IZ-561
chr12	41565500	41565501	MS_IZ-562
chr12	41724500	41724501	MS_IZ-563
chr12	56697000	56697001	MS_IZ-564
chr12	57213000	57213001	MS_IZ-565
chr12	57227000	57227001	MS_IZ-566
chr12	73956500	73956501	MS_IZ-567
chr12	77674500	77674501	MS_IZ-568
chr12	77791500	77791501	MS_IZ-569
chr12	77962500	77962501	MS_IZ-570
chr12	77969500	77969501	MS_IZ-571
chr12	77975500	77975501	MS_IZ-572
chr12	81604500	81604501	MS_IZ-573
chr12	81615500	81615501	MS_IZ-574
chr12	81623500	81623501	MS_IZ-575
chr12	81792500	81792501	MS_IZ-576
chr12	81800500	81800501	MS_IZ-577
chr12	99404500	99404501	MS_IZ-579
chr12	99413500	99413501	MS_IZ-580
chr12	99425500	99425501	MS_IZ-581
chr12	117040500	117040501	MS_IZ-582
chr12	117257500	117257501	MS_IZ-583
chr12	117276500	117276501	MS_IZ-584
chr12	117683000	117683001	MS_IZ-585
chr12	118843000	118843001	MS_IZ-586
chr13	5688500	5688501	MS_IZ-588
chr13	5702500	5702501	MS_IZ-589
chr13	9771500	9771501	MS_IZ-590
chr13	9803500	9803501	MS_IZ-591
chr13	17818500	17818501	MS_IZ-592
chr13	18893500	18893501	MS_IZ-593
chr13	29208500	29208501	MS_IZ-594
chr13	29220500	29220501	MS_IZ-595
chr13	35422500	35422501	MS_IZ-596
chr13	35888500	35888501	MS_IZ-597
chr13	36732500	36732501	MS_IZ-598
chr13	43177500	43177501	MS_IZ-599
chr13	43184500	43184501	MS_IZ-600
chr13	43190500	43190501	MS_IZ-601
chr13	43269500	43269501	MS_IZ-602
chr13	43314500	43314501	MS_IZ-603
chr13	43492000	43492001	MS_IZ-604
chr13	43506000	43506001	MS_IZ-605
chr13	43523500	43523501	MS_IZ-606
chr13	43530000	43530001	MS_IZ-607
chr13	43536500	43536501	MS_IZ-608
chr13	43558500	43558501	MS_IZ-609
chr13	43567500	43567501	MS_IZ-610
chr13	43575000	43575001	MS_IZ-611
chr13	43584500	43584501	MS_IZ-612
chr13	43602500	43602501	MS_IZ-613
chr13	43703500	43703501	MS_IZ-614
chr13	43714500	43714501	MS_IZ-615
chr13	43724000	43724001	MS_IZ-616
chr13	43737000	43737001	MS_IZ-617
chr13	43765500	43765501	MS_IZ-618
chr13	43776000	43776001	MS_IZ-619
chr13	43788500	43788501	MS_IZ-620
chr13	43800000	43800001	MS_IZ-621
chr13	43807500	43807501	MS_IZ-622
chr13	43822500	43822501	MS_IZ-623
chr13	43835500	43835501	MS_IZ-624
chr13	43850500	43850501	MS_IZ-625
chr13	43867000	43867001	MS_IZ-626
chr13	43876500	43876501	MS_IZ-627
chr13	43887500	43887501	MS_IZ-628
chr13	45543500	45543501	MS_IZ-629
chr13	45560500	45560501	MS_IZ-630
chr13	45568500	45568501	MS_IZ-631
chr13	45580500	45580501	MS_IZ-632
chr13	45945500	45945501	MS_IZ-633
chr13	45990000	45990001	MS_IZ-634
chr13	46007000	46007001	MS_IZ-635
chr13	46018000	46018001	MS_IZ-636
chr13	46023500	46023501	MS_IZ-637
chr13	47849500	47849501	MS_IZ-638
chr13	57358500	57358501	MS_IZ-639
chr13	57367000	57367001	MS_IZ-640
chr13	57513500	57513501	MS_IZ-641
chr13	57520500	57520501	MS_IZ-642
chr13	57527000	57527001	MS_IZ-643
chr13	57555500	57555501	MS_IZ-644
chr13	60474500	60474501	MS_IZ-645
chr13	60599000	60599001	MS_IZ-646
chr13	69546000	69546001	MS_IZ-647
chr13	69556000	69556001	MS_IZ-648
chr13	69562500	69562501	MS_IZ-649
chr13	69593500	69593501	MS_IZ-650
chr13	70003000	70003001	MS_IZ-651
chr13	90914500	90914501	MS_IZ-652
chr13	91216500	91216501	MS_IZ-653
chr13	91224500	91224501	MS_IZ-654
chr13	92176000	92176001	MS_IZ-655
chr13	99792500	99792501	MS_IZ-656
chr13	99846500	99846501	MS_IZ-657
chr13	99856500	99856501	MS_IZ-658
chr13	103327500	103327501	MS_IZ-659
chr13	103333500	103333501	MS_IZ-660
chr13	103345500	103345501	MS_IZ-661
chr13	103365000	103365001	MS_IZ-662
chr13	103774500	103774501	MS_IZ-663
chr13	103782500	103782501	MS_IZ-664
chr13	107613500	107613501	MS_IZ-665
chr13	107621500	107621501	MS_IZ-666
chr13	107627500	107627501	MS_IZ-667
chr14	9324500	9324501	MS_IZ-668
chr14	13914500	13914501	MS_IZ-669
chr14	14349500	14349501	MS_IZ-670
chr14	33321000	33321001	MS_IZ-671
chr14	33327500	33327501	MS_IZ-672
chr14	46346500	46346501	MS_IZ-673
chr14	46399500	46399501	MS_IZ-674
chr14	60257500	60257501	MS_IZ-675
chr14	60265500	60265501	MS_IZ-676
chr14	66759500	66759501	MS_IZ-677
chr14	67080500	67080501	MS_IZ-678
chr14	67088000	67088001	MS_IZ-679
chr14	67144000	67144001	MS_IZ-680
chr14	69060500	69060501	MS_IZ-681
chr14	69074500	69074501	MS_IZ-682
chr14	69098500	69098501	MS_IZ-683
chr14	69105500	69105501	MS_IZ-684
chr14	69138000	69138001	MS_IZ-685
chr14	73100500	73100501	MS_IZ-686
chr14	73111000	73111001	MS_IZ-687
chr14	73125000	73125001	MS_IZ-688
chr14	73135500	73135501	MS_IZ-689
chr14	73143500	73143501	MS_IZ-690
chr14	73332000	73332001	MS_IZ-691
chr14	73391500	73391501	MS_IZ-692
chr14	73466500	73466501	MS_IZ-693
chr14	73477000	73477001	MS_IZ-694
chr14	73486500	73486501	MS_IZ-695
chr14	73502500	73502501	MS_IZ-696
chr14	73531500	73531501	MS_IZ-697
chr14	74945500	74945501	MS_IZ-698
chr14	74956500	74956501	MS_IZ-699
chr14	77232000	77232001	MS_IZ-700
chr14	77240000	77240001	MS_IZ-701
chr14	77250500	77250501	MS_IZ-702
chr14	77260000	77260001	MS_IZ-703
chr14	77293500	77293501	MS_IZ-704
chr14	77495000	77495001	MS_IZ-705
chr14	77514000	77514001	MS_IZ-706
chr14	77519500	77519501	MS_IZ-707
chr14	77771000	77771001	MS_IZ-708
chr14	77982500	77982501	MS_IZ-709
chr14	78207000	78207001	MS_IZ-710
chr14	78217000	78217001	MS_IZ-711
chr14	78222500	78222501	MS_IZ-712
chr14	78293000	78293001	MS_IZ-713
chr14	78735500	78735501	MS_IZ-714
chr14	78748500	78748501	MS_IZ-715
chr14	78779000	78779001	MS_IZ-716
chr14	86393500	86393501	MS_IZ-717
chr14	100296500	100296501	MS_IZ-718
chr14	100305000	100305001	MS_IZ-719
chr14	103105500	103105501	MS_IZ-720
chr14	103111500	103111501	MS_IZ-721
chr14	120823500	120823501	MS_IZ-722
chr14	120852500	120852501	MS_IZ-723
chr14	120867000	120867001	MS_IZ-724
chr14	124037500	124037501	MS_IZ-725
chr15	6041500	6041501	MS_IZ-726
chr15	11398500	11398501	MS_IZ-727
chr15	11406000	11406001	MS_IZ-728
chr15	11410500	11410501	MS_IZ-729
chr15	28034000	28034001	MS_IZ-730
chr15	28040000	28040001	MS_IZ-731
chr15	28061000	28061001	MS_IZ-732
chr15	30078000	30078001	MS_IZ-733
chr15	35352500	35352501	MS_IZ-734
chr15	35359500	35359501	MS_IZ-735
chr15	35937500	35937501	MS_IZ-736
chr15	35951000	35951001	MS_IZ-737
chr15	53355500	53355501	MS_IZ-738
chr15	62957000	62957001	MS_IZ-739
chr16	7422000	7422001	MS_IZ-740
chr16	23904500	23904501	MS_IZ-741
chr16	23917000	23917001	MS_IZ-742
chr16	23925500	23925501	MS_IZ-743
chr16	28938000	28938001	MS_IZ-744
chr16	34735500	34735501	MS_IZ-745
chr16	43569500	43569501	MS_IZ-746
chr16	43601500	43601501	MS_IZ-747
chr16	43609500	43609501	MS_IZ-748
chr16	44281500	44281501	MS_IZ-749
chr16	44289500	44289501	MS_IZ-750
chr16	44298500	44298501	MS_IZ-751
chr16	44334000	44334001	MS_IZ-752
chr16	44401500	44401501	MS_IZ-753
chr16	44585500	44585501	MS_IZ-754
chr16	44699500	44699501	MS_IZ-755
chr16	44705500	44705501	MS_IZ-756
chr16	56894500	56894501	MS_IZ-757
chr16	57240500	57240501	MS_IZ-758
chr16	73098500	73098501	MS_IZ-759
chr16	78263000	78263001	MS_IZ-760
chr16	97467000	97467001	MS_IZ-761
chr16	97474500	97474501	MS_IZ-762
chr16	97515000	97515001	MS_IZ-763
chr16	97566500	97566501	MS_IZ-764
chr16	97595000	97595001	MS_IZ-765
chr16	97609500	97609501	MS_IZ-766
chr16	97634500	97634501	MS_IZ-767
chr16	97644500	97644501	MS_IZ-768
chr16	97665500	97665501	MS_IZ-769
chr16	97672500	97672501	MS_IZ-770
chr16	97682500	97682501	MS_IZ-771
chr16	97693000	97693001	MS_IZ-772
chr16	97701500	97701501	MS_IZ-773
chr16	97716500	97716501	MS_IZ-774
chr16	97732000	97732001	MS_IZ-775
chr16	97743500	97743501	MS_IZ-776
chr16	97752000	97752001	MS_IZ-777
chr16	97766500	97766501	MS_IZ-778
chr16	97780500	97780501	MS_IZ-779
chr16	97792500	97792501	MS_IZ-780
chr16	97810500	97810501	MS_IZ-781
chr16	97839000	97839001	MS_IZ-782
chr16	97847500	97847501	MS_IZ-783
chr16	97857000	97857001	MS_IZ-784
chr16	97866500	97866501	MS_IZ-785
chr16	97884500	97884501	MS_IZ-786
chr16	97890500	97890501	MS_IZ-787
chr16	97904500	97904501	MS_IZ-788
chr16	97919500	97919501	MS_IZ-789
chr16	97964000	97964001	MS_IZ-790
chr16	97980000	97980001	MS_IZ-791
chr17	7536000	7536001	MS_IZ-793
chr17	7830000	7830001	MS_IZ-794
chr17	7849500	7849501	MS_IZ-795
chr17	7860500	7860501	MS_IZ-796
chr17	7873500	7873501	MS_IZ-797
chr17	8239500	8239501	MS_IZ-798
chr17	8244500	8244501	MS_IZ-799
chr17	8271500	8271501	MS_IZ-800
chr17	8367000	8367001	MS_IZ-801
chr17	8412000	8412001	MS_IZ-802
chr17	8419000	8419001	MS_IZ-803
chr17	8427500	8427501	MS_IZ-804
chr17	8434500	8434501	MS_IZ-805
chr17	8804500	8804501	MS_IZ-806
chr17	14211500	14211501	MS_IZ-807
chr17	16374500	16374501	MS_IZ-808
chr17	43718000	43718001	MS_IZ-809
chr17	63528000	63528001	MS_IZ-810
chr17	63536500	63536501	MS_IZ-811
chr17	64533000	64533001	MS_IZ-812
chr17	64559000	64559001	MS_IZ-813
chr17	64565000	64565001	MS_IZ-814
chr17	86720000	86720001	MS_IZ-815
chr17	86727500	86727501	MS_IZ-816
chr17	86733000	86733001	MS_IZ-817
chr17	86741500	86741501	MS_IZ-818
chr17	86764500	86764501	MS_IZ-819
chr17	86786500	86786501	MS_IZ-820
chr17	86834500	86834501	MS_IZ-821
chr17	86859500	86859501	MS_IZ-822
chr17	86874500	86874501	MS_IZ-823
chr17	86912000	86912001	MS_IZ-824
chr17	86949500	86949501	MS_IZ-825
chr17	86961500	86961501	MS_IZ-826
chr18	5786500	5786501	MS_IZ-827
chr18	5815500	5815501	MS_IZ-828
chr18	6149500	6149501	MS_IZ-829
chr18	7654500	7654501	MS_IZ-830
chr18	7685500	7685501	MS_IZ-831
chr18	7694500	7694501	MS_IZ-832
chr18	9817000	9817001	MS_IZ-833
chr18	9824500	9824501	MS_IZ-834
chr18	9860500	9860501	MS_IZ-835
chr18	9868000	9868001	MS_IZ-836
chr18	25400500	25400501	MS_IZ-837
chr18	25408500	25408501	MS_IZ-838
chr18	25504000	25504001	MS_IZ-839
chr18	25512500	25512501	MS_IZ-840
chr18	25521000	25521001	MS_IZ-841
chr18	25525500	25525501	MS_IZ-842
chr18	25555000	25555001	MS_IZ-843
chr18	25567500	25567501	MS_IZ-844
chr18	25586500	25586501	MS_IZ-845
chr18	30120500	30120501	MS_IZ-846
chr18	30504500	30504501	MS_IZ-847
chr18	30516500	30516501	MS_IZ-848
chr18	30524500	30524501	MS_IZ-849
chr18	39395500	39395501	MS_IZ-850
chr18	66472500	66472501	MS_IZ-852
chr18	66486000	66486001	MS_IZ-853
chr18	66496500	66496501	MS_IZ-854
chr18	69785000	69785001	MS_IZ-855
chr18	73714000	73714001	MS_IZ-856
chr18	73722000	73722001	MS_IZ-857
chr18	73755500	73755501	MS_IZ-858
chr18	74215000	74215001	MS_IZ-859
chr18	80941000	80941001	MS_IZ-860
chr18	84091500	84091501	MS_IZ-861
chr18	84100000	84100001	MS_IZ-862
chr18	84108500	84108501	MS_IZ-863
chr18	84119500	84119501	MS_IZ-864
chr18	84129000	84129001	MS_IZ-865
chr18	84161500	84161501	MS_IZ-866
chr18	84168000	84168001	MS_IZ-867
chr18	84174500	84174501	MS_IZ-868
chr18	84183000	84183001	MS_IZ-869
chr18	84191500	84191501	MS_IZ-870
chr18	84201500	84201501	MS_IZ-871
chr18	84209500	84209501	MS_IZ-872
chr19	16494500	16494501	MS_IZ-873
chr19	16565500	16565501	MS_IZ-874
chr19	16580500	16580501	MS_IZ-875
chr19	16598000	16598001	MS_IZ-876
chr19	16794000	16794001	MS_IZ-877
chr19	16875000	16875001	MS_IZ-878
chr19	16995500	16995501	MS_IZ-879
chr19	17008500	17008501	MS_IZ-880
chr19	17013500	17013501	MS_IZ-881
chr19	17122500	17122501	MS_IZ-882
chr19	17355500	17355501	MS_IZ-883
chr19	20926000	20926001	MS_IZ-884
chr19	20933000	20933001	MS_IZ-885
chr19	20942500	20942501	MS_IZ-886
chr19	21193500	21193501	MS_IZ-887
chr19	21273000	21273001	MS_IZ-888
chr19	21330000	21330001	MS_IZ-889
chr19	21339500	21339501	MS_IZ-890
chr19	21352500	21352501	MS_IZ-891
chr19	21369500	21369501	MS_IZ-892
chr19	21379000	21379001	MS_IZ-893
chr19	21579500	21579501	MS_IZ-894
chr19	21715000	21715001	MS_IZ-895
chr19	21731500	21731501	MS_IZ-896
chr19	21742000	21742001	MS_IZ-897
chr19	21890500	21890501	MS_IZ-898
chr19	21898500	21898501	MS_IZ-899
chr19	30549500	30549501	MS_IZ-900
chr19	30554000	30554001	MS_IZ-901
chr19	36120500	36120501	MS_IZ-902
chr19	36150500	36150501	MS_IZ-903
chr19	55124500	55124501	MS_IZ-904
chr19	58061500	58061501	MS_IZ-905
chr19	58453500	58453501	MS_IZ-906
chr19	59392500	59392501	MS_IZ-907
chr19	59400500	59400501	MS_IZ-908
chr19	59588500	59588501	MS_IZ-909
chrX	11599500	11599501	MS_IZ-910
chrX	11619500	11619501	MS_IZ-911
chrX	11629500	11629501	MS_IZ-912
chrX	11644500	11644501	MS_IZ-913
chrX	11652500	11652501	MS_IZ-914
chrX	11661000	11661001	MS_IZ-915
chrX	11673500	11673501	MS_IZ-916
chrX	11689000	11689001	MS_IZ-917
chrX	11697500	11697501	MS_IZ-918
chrX	11707500	11707501	MS_IZ-919
chrX	11713500	11713501	MS_IZ-920
chrX	13965500	13965501	MS_IZ-921
chrX	17726000	17726001	MS_IZ-922
chrX	19340500	19340501	MS_IZ-923
chrX	43465000	43465001	MS_IZ-924
chrX	43473500	43473501	MS_IZ-925
chrX	49306500	49306501	MS_IZ-926
chrX	56610500	56610501	MS_IZ-927
chrX	57397500	57397501	MS_IZ-928
chrX	72984000	72984001	MS_IZ-929
chrX	99657500	99657501	MS_IZ-931
chrX	117224000	117224001	MS_IZ-932
chrX	117298000	117298001	MS_IZ-933
chrX	117312000	117312001	MS_IZ-934
chrX	137041500	137041501	MS_IZ-935
chrX	137050500	137050501	MS_IZ-936
chrX	137098000	137098001	MS_IZ-937
chrX	137104500	137104501	MS_IZ-938
chrX	139329500	139329501	MS_IZ-939
chrX	139577500	139577501	MS_IZ-940
chrX	139588500	139588501	MS_IZ-941
chrX	139684500	139684501	MS_IZ-942
chrX	139754500	139754501	MS_IZ-943
chrX	139770500	139770501	MS_IZ-944
chrX	139780500	139780501	MS_IZ-945
chrX	139799500	139799501	MS_IZ-946
chrX	139804500	139804501	MS_IZ-947
chrX	139809500	139809501	MS_IZ-948
chrX	139996500	139996501	MS_IZ-949
chrX	140088500	140088501	MS_IZ-950
chrX	140103500	140103501	MS_IZ-951
chrX	140313500	140313501	MS_IZ-952
chrX	140433500	140433501	MS_IZ-953
chrX	140448500	140448501	MS_IZ-954
chrX	140457000	140457001	MS_IZ-955
chrX	140840500	140840501	MS_IZ-956
chrX	142484500	142484501	MS_IZ-957
chrX	142527500	142527501	MS_IZ-958
chrX	142534500	142534501	MS_IZ-959
chrX	142546500	142546501	MS_IZ-960
chrX	142553000	142553001	MS_IZ-961
chrX	150133500	150133501	MS_IZ-962
chrX	150142500	150142501	MS_IZ-963
chrY	4184500	4184501	MS_IZ-978
chrY	4193000	4193001	MS_IZ-979
chrY	4234000	4234001	MS_IZ-980
chrY	4247000	4247001	MS_IZ-981
chrY	4292500	4292501	MS_IZ-985

## Sheet: List of Late IZs
chr	start	end	name*
chr1	18263500	18263501	LS_IZ-1		*the name of the IZ was given before the 500 kb exclusion was applied
chr1	19223500	19223501	LS_IZ-2
chr1	27190500	27190501	LS_IZ-4
chr1	27291500	27291501	LS_IZ-5
chr1	27449000	27449001	LS_IZ-6
chr1	27540500	27540501	LS_IZ-7
chr1	27716500	27716501	LS_IZ-8
chr1	28683500	28683501	LS_IZ-9
chr1	28777500	28777501	LS_IZ-10
chr1	28977000	28977001	LS_IZ-11
chr1	32286000	32286001	LS_IZ-12
chr1	46919000	46919001	LS_IZ-13
chr1	47093500	47093501	LS_IZ-14
chr1	67935000	67935001	LS_IZ-16
chr1	68775500	68775501	LS_IZ-17
chr1	95039500	95039501	LS_IZ-18
chr1	95279500	95279501	LS_IZ-19
chr1	95742000	95742001	LS_IZ-21
chr1	96108000	96108001	LS_IZ-22
chr1	99672500	99672501	LS_IZ-23
chr1	103475500	103475501	LS_IZ-24
chr1	108392500	108392501	LS_IZ-25
chr1	108546000	108546001	LS_IZ-26
chr1	109327500	109327501	LS_IZ-27
chr1	110775000	110775001	LS_IZ-28
chr1	112779500	112779501	LS_IZ-29
chr1	115919000	115919001	LS_IZ-30
chr1	141716000	141716001	LS_IZ-31
chr1	148204500	148204501	LS_IZ-32
chr2	16812000	16812001	LS_IZ-33
chr2	43370500	43370501	LS_IZ-34
chr2	46217500	46217501	LS_IZ-35
chr2	86368000	86368001	LS_IZ-36
chr2	95677500	95677501	LS_IZ-37
chr2	96322500	96322501	LS_IZ-38
chr2	96769000	96769001	LS_IZ-39
chr2	124237500	124237501	LS_IZ-41
chr2	141418500	141418501	LS_IZ-42
chr3	3668000	3668001	LS_IZ-43
chr3	13164500	13164501	LS_IZ-44
chr3	24078500	24078501	LS_IZ-45
chr3	43041500	43041501	LS_IZ-46
chr3	45252000	45252001	LS_IZ-47
chr3	45781500	45781501	LS_IZ-48
chr3	46686500	46686501	LS_IZ-49
chr3	46866000	46866001	LS_IZ-50
chr3	47668500	47668501	LS_IZ-51
chr3	59879500	59879501	LS_IZ-52
chr3	60102500	60102501	LS_IZ-53
chr3	61280500	61280501	LS_IZ-54
chr3	61376500	61376501	LS_IZ-55
chr3	61475500	61475501	LS_IZ-56
chr3	61814500	61814501	LS_IZ-57
chr3	62223500	62223501	LS_IZ-58
chr3	62339000	62339001	LS_IZ-59
chr3	71311500	71311501	LS_IZ-60
chr3	73438500	73438501	LS_IZ-61
chr3	74084500	74084501	LS_IZ-62
chr3	91963500	91963501	LS_IZ-63
chr3	92178500	92178501	LS_IZ-64
chr3	113087500	113087501	LS_IZ-65
chr3	124602500	124602501	LS_IZ-66
chr3	140741500	140741501	LS_IZ-67
chr3	147963000	147963001	LS_IZ-68
chr3	148800000	148800001	LS_IZ-69
chr3	149169500	149169501	LS_IZ-70
chr3	150786500	150786501	LS_IZ-71
chr3	150905500	150905501	LS_IZ-72
chr3	151007500	151007501	LS_IZ-73
chr3	156196500	156196501	LS_IZ-74
chr4	28178500	28178501	LS_IZ-75
chr4	28967500	28967501	LS_IZ-76
chr4	29093000	29093001	LS_IZ-77
chr4	37168500	37168501	LS_IZ-78
chr4	38372500	38372501	LS_IZ-79
chr4	65261500	65261501	LS_IZ-80
chr4	65628000	65628001	LS_IZ-81
chr4	65832500	65832501	LS_IZ-82
chr4	66189500	66189501	LS_IZ-83
chr4	66740500	66740501	LS_IZ-84
chr4	67813500	67813501	LS_IZ-85
chr4	67873000	67873001	LS_IZ-86
chr4	68001500	68001501	LS_IZ-87
chr4	68076500	68076501	LS_IZ-88
chr4	68179000	68179001	LS_IZ-89
chr4	68276500	68276501	LS_IZ-90
chr4	68400500	68400501	LS_IZ-91
chr4	71428500	71428501	LS_IZ-92
chr4	75304500	75304501	LS_IZ-93
chr4	75806500	75806501	LS_IZ-94
chr4	76016500	76016501	LS_IZ-95
chr4	77252500	77252501	LS_IZ-96
chr4	77314000	77314001	LS_IZ-97
chr4	78214500	78214501	LS_IZ-98
chr4	78343500	78343501	LS_IZ-99
chr4	78494500	78494501	LS_IZ-100
chr4	78602000	78602001	LS_IZ-101
chr4	78801000	78801001	LS_IZ-102
chr4	79383000	79383001	LS_IZ-103
chr4	96194500	96194501	LS_IZ-104
chr5	10180500	10180501	LS_IZ-105
chr5	10604500	10604501	LS_IZ-106
chr5	14001000	14001001	LS_IZ-107
chr5	40086500	40086501	LS_IZ-108
chr5	40161500	40161501	LS_IZ-109
chr5	47045500	47045501	LS_IZ-110
chr5	56640500	56640501	LS_IZ-111
chr5	57720000	57720001	LS_IZ-112
chr5	70890500	70890501	LS_IZ-113
chr5	79679000	79679001	LS_IZ-114
chr5	79830500	79830501	LS_IZ-115
chr5	82255000	82255001	LS_IZ-116
chr5	98177500	98177501	LS_IZ-117
chr5	98515000	98515001	LS_IZ-118
chr6	10092500	10092501	LS_IZ-119
chr6	16360500	16360501	LS_IZ-121
chr6	20623500	20623501	LS_IZ-122
chr6	20684500	20684501	LS_IZ-123
chr6	27348500	27348501	LS_IZ-124
chr6	41559500	41559501	LS_IZ-125
chr6	43665000	43665001	LS_IZ-126
chr6	45489500	45489501	LS_IZ-127
chr6	68849000	68849001	LS_IZ-128
chr6	74361500	74361501	LS_IZ-129
chr6	75031500	75031501	LS_IZ-130
chr6	75642500	75642501	LS_IZ-131
chr6	76133500	76133501	LS_IZ-132
chr6	76384500	76384501	LS_IZ-133
chr6	78246500	78246501	LS_IZ-134
chr6	102737000	102737001	LS_IZ-135
chr6	103651500	103651501	LS_IZ-136
chr6	103815500	103815501	LS_IZ-137
chr6	105021000	105021001	LS_IZ-138
chr6	105228500	105228501	LS_IZ-139
chr6	106800500	106800501	LS_IZ-140
chr6	107031500	107031501	LS_IZ-141
chr6	129872000	129872001	LS_IZ-142
chr6	130049000	130049001	LS_IZ-143
chr7	14333500	14333501	LS_IZ-144
chr7	60013500	60013501	LS_IZ-145
chr7	62430000	62430001	LS_IZ-146
chr7	86347000	86347001	LS_IZ-147
chr7	87107000	87107001	LS_IZ-148
chr7	88263000	88263001	LS_IZ-149
chr7	88417500	88417501	LS_IZ-150
chr8	28768500	28768501	LS_IZ-151
chr8	32211000	32211001	LS_IZ-152
chr8	51180000	51180001	LS_IZ-153
chr8	52356000	52356001	LS_IZ-154
chr8	97175500	97175501	LS_IZ-155
chr8	99543500	99543501	LS_IZ-156
chr9	29656000	29656001	LS_IZ-157
chr9	92251000	92251001	LS_IZ-158
chr10	35487500	35487501	LS_IZ-159
chr10	35837500	35837501	LS_IZ-160
chr10	49140500	49140501	LS_IZ-161
chr10	49908000	49908001	LS_IZ-162
chr10	101921500	101921501	LS_IZ-163
chr10	102372000	102372001	LS_IZ-164
chr11	14176500	14176501	LS_IZ-165
chr11	38119500	38119501	LS_IZ-166
chr12	6596500	6596501	LS_IZ-167
chr12	14997500	14997501	LS_IZ-168
chr12	15115500	15115501	LS_IZ-169
chr12	26304500	26304501	LS_IZ-170
chr12	26420500	26420501	LS_IZ-171
chr12	27076500	27076501	LS_IZ-172
chr12	27328000	27328001	LS_IZ-173
chr12	30098000	30098001	LS_IZ-174
chr12	37657500	37657501	LS_IZ-175
chr12	48220500	48220501	LS_IZ-177
chr12	49377000	49377001	LS_IZ-178
chr12	96859500	96859501	LS_IZ-180
chr12	96912500	96912501	LS_IZ-181
chr12	115065500	115065501	LS_IZ-182
chr13	16825500	16825501	LS_IZ-183
chr13	71958500	71958501	LS_IZ-184
chr13	79862500	79862501	LS_IZ-185
chr13	88288500	88288501	LS_IZ-186
chr13	88748000	88748001	LS_IZ-187
chr13	117216500	117216501	LS_IZ-188
chr14	5928500	5928501	LS_IZ-189
chr14	38309500	38309501	LS_IZ-190
chr14	80849500	80849501	LS_IZ-191
chr14	81482000	81482001	LS_IZ-192
chr14	82288000	82288001	LS_IZ-193
chr14	84229000	84229001	LS_IZ-194
chr14	84448000	84448001	LS_IZ-195
chr14	89327000	89327001	LS_IZ-196
chr14	93889500	93889501	LS_IZ-197
chr14	94799000	94799001	LS_IZ-198
chr14	96642500	96642501	LS_IZ-199
chr14	97539500	97539501	LS_IZ-200
chr14	107449000	107449001	LS_IZ-201
chr14	108232500	108232501	LS_IZ-202
chr14	108413000	108413001	LS_IZ-203
chr14	108601000	108601001	LS_IZ-204
chr14	108709000	108709001	LS_IZ-205
chr14	108827500	108827501	LS_IZ-206
chr14	108915000	108915001	LS_IZ-207
chr14	109045000	109045001	LS_IZ-208
chr14	109202500	109202501	LS_IZ-209
chr14	109318000	109318001	LS_IZ-210
chr14	111434000	111434001	LS_IZ-211
chr14	111968500	111968501	LS_IZ-212
chr14	114354000	114354001	LS_IZ-213
chr14	114800500	114800501	LS_IZ-214
chr14	116894000	116894001	LS_IZ-215
chr15	16909000	16909001	LS_IZ-216
chr15	18969500	18969501	LS_IZ-217
chr15	19393500	19393501	LS_IZ-218
chr15	19833500	19833501	LS_IZ-219
chr15	19988500	19988501	LS_IZ-220
chr15	21619500	21619501	LS_IZ-221
chr15	21725500	21725501	LS_IZ-222
chr15	22078500	22078501	LS_IZ-223
chr15	22759500	22759501	LS_IZ-224
chr15	45688500	45688501	LS_IZ-225
chr15	47196500	47196501	LS_IZ-226
chr15	48791500	48791501	LS_IZ-227
chr15	49211000	49211001	LS_IZ-228
chr15	56735000	56735001	LS_IZ-229
chr15	56844500	56844501	LS_IZ-230
chr15	60815500	60815501	LS_IZ-231
chr15	70235000	70235001	LS_IZ-232
chr15	70297500	70297501	LS_IZ-233
chr15	70358500	70358501	LS_IZ-234
chr15	70421500	70421501	LS_IZ-235
chr15	70588000	70588001	LS_IZ-236
chr15	87372500	87372501	LS_IZ-237
chr15	87480000	87480001	LS_IZ-238
chr15	91094500	91094501	LS_IZ-239
chr15	91869500	91869501	LS_IZ-240
chr16	6283500	6283501	LS_IZ-241
chr16	26962000	26962001	LS_IZ-242
chr16	39982000	39982001	LS_IZ-243
chr16	40624500	40624501	LS_IZ-244
chr16	53662500	53662501	LS_IZ-245
chr16	61479500	61479501	LS_IZ-246
chr16	61612500	61612501	LS_IZ-247
chr16	61830500	61830501	LS_IZ-248
chr16	62851500	62851501	LS_IZ-249
chr16	63007500	63007501	LS_IZ-250
chr16	67071500	67071501	LS_IZ-251
chr16	67631000	67631001	LS_IZ-252
chr16	68207500	68207501	LS_IZ-253
chr16	69315500	69315501	LS_IZ-254
chr16	80582500	80582501	LS_IZ-255
chr16	82586500	82586501	LS_IZ-256
chr16	83585500	83585501	LS_IZ-257
chr17	40495000	40495001	LS_IZ-259
chr17	40893500	40893501	LS_IZ-260
chr17	60132500	60132501	LS_IZ-261
chr17	76505500	76505501	LS_IZ-262
chr18	17570500	17570501	LS_IZ-263
chr18	17831500	17831501	LS_IZ-264
chr18	19065500	19065501	LS_IZ-265
chr18	22236500	22236501	LS_IZ-266
chr18	22318000	22318001	LS_IZ-267
chr18	26547500	26547501	LS_IZ-268
chr18	51377500	51377501	LS_IZ-269
chr18	54828500	54828501	LS_IZ-270
chr18	58655500	58655501	LS_IZ-271
chr18	87122500	87122501	LS_IZ-272
chr19	26614500	26614501	LS_IZ-273
chr19	51743500	51743501	LS_IZ-274
chrX	6412000	6412001	LS_IZ-275
chrX	9477500	9477501	LS_IZ-276
chrX	9634500	9634501	LS_IZ-277
chrX	9843500	9843501	LS_IZ-278
chrX	9915500	9915501	LS_IZ-279
chrX	10715500	10715501	LS_IZ-280
chrX	15375500	15375501	LS_IZ-281
chrX	39723000	39723001	LS_IZ-284
chrX	40147500	40147501	LS_IZ-285
chrX	40710500	40710501	LS_IZ-286
chrX	44810500	44810501	LS_IZ-287
chrX	46117500	46117501	LS_IZ-288
chrX	46672500	46672501	LS_IZ-289
chrX	61729000	61729001	LS_IZ-290
chrX	62179500	62179501	LS_IZ-291
chrX	62281500	62281501	LS_IZ-292
chrX	63052000	63052001	LS_IZ-293
chrX	63258500	63258501	LS_IZ-294
chrX	63458500	63458501	LS_IZ-295
chrX	63668500	63668501	LS_IZ-296
chrX	63725500	63725501	LS_IZ-297
chrX	64280000	64280001	LS_IZ-298
chrX	64480500	64480501	LS_IZ-299
chrX	64958500	64958501	LS_IZ-300
chrX	65027500	65027501	LS_IZ-301
chrX	65777000	65777001	LS_IZ-302
chrX	82306500	82306501	LS_IZ-303
chrX	82430500	82430501	LS_IZ-304
chrX	82880000	82880001	LS_IZ-305
chrX	90849500	90849501	LS_IZ-306
chrX	91204500	91204501	LS_IZ-307
chrX	91312500	91312501	LS_IZ-308
chrX	92036500	92036501	LS_IZ-309
chrX	97387500	97387501	LS_IZ-310
chrX	109785500	109785501	LS_IZ-311
chrX	110266000	110266001	LS_IZ-312
chrX	110813500	110813501	LS_IZ-313
chrX	111204500	111204501	LS_IZ-314
chrX	111373500	111373501	LS_IZ-315
chrX	112030500	112030501	LS_IZ-316
chrX	114248500	114248501	LS_IZ-318
chrX	114354500	114354501	LS_IZ-319
chrX	114539500	114539501	LS_IZ-320
chrX	114893000	114893001	LS_IZ-321
chrX	114991000	114991001	LS_IZ-322
chrX	115373500	115373501	LS_IZ-323
chrX	116119500	116119501	LS_IZ-324
chrX	119622500	119622501	LS_IZ-325
chrX	120289500	120289501	LS_IZ-326
chrX	120947500	120947501	LS_IZ-327
chrX	121257500	121257501	LS_IZ-328
chrX	121828500	121828501	LS_IZ-329
chrX	122312500	122312501	LS_IZ-330
chrX	127547500	127547501	LS_IZ-331
chrX	128574500	128574501	LS_IZ-332
chrX	138107500	138107501	LS_IZ-333
chrX	138188500	138188501	LS_IZ-334
chrX	168167500	168167501	LS_IZ-335
chrY	2247000	2247001	LS_IZ-336
chrY	5358500	5358501	LS_IZ-338
chrY	6945500	6945501	LS_IZ-340
chrY	9645000	9645001	LS_IZ-342
chrY	9861500	9861501	LS_IZ-343
chrY	9961000	9961001	LS_IZ-344

## Sheet: Selected IZs Fork progression
chr	start	end	name
chr1	4820001	4830000	RS_ES_IZ-1
chr1	13670001	13680000	RS_ES_IZ-2
chr1	20810001	20820000	RS_ES_IZ-3
chr1	30880001	30890000	RS_ES_IZ-4
chr1	37970001	37980000	RS_ES_IZ-5
chr1	39500001	39510000	RS_ES_IZ-6
chr1	55090001	55100000	RS_ES_IZ-7
chr1	60840001	60850000	RS_ES_IZ-8
chr1	71670001	71680000	RS_ES_IZ-9
chr1	82810001	82820000	RS_ES_IZ-10
chr1	84860001	84870000	RS_ES_IZ-11
chr1	89880001	89890000	RS_ES_IZ-12
chr1	92930001	92939999	RS_ES_IZ-13
chr1	120080001	120090000	RS_ES_IZ-14
chr1	127160001	127170000	RS_ES_IZ-15
chr1	143740001	143750000	RS_ES_IZ-16
chr1	156070001	156080000	RS_ES_IZ-17
chr1	164460001	164470000	RS_ES_IZ-18
chr1	165620001	165630000	RS_ES_IZ-19
chr1	166120001	166130000	RS_ES_IZ-20
chr1	167290001	167300000	RS_ES_IZ-21
chr1	172070001	172080000	RS_ES_IZ-22
chr1	178360001	178370000	RS_ES_IZ-23
chr1	182040001	182050000	RS_ES_IZ-24
chr1	183370001	183380000	RS_ES_IZ-25
chr1	184890001	184900000	RS_ES_IZ-26
chr1	185360001	185370000	RS_ES_IZ-27
chr1	191030001	191039999	RS_ES_IZ-28
chr2	17980001	17990000	RS_ES_IZ-29
chr2	23080001	23090000	RS_ES_IZ-30
chr2	27530001	27540000	RS_ES_IZ-31
chr2	37760001	37770000	RS_ES_IZ-32
chr2	51060001	51070000	RS_ES_IZ-33
chr2	52060001	52070000	RS_ES_IZ-34
chr2	58630001	58640000	RS_ES_IZ-35
chr2	65410001	65420000	RS_ES_IZ-36
chr2	68870001	68879999	RS_ES_IZ-37
chr2	69840001	69850000	RS_ES_IZ-38
chr2	73000001	73010000	RS_ES_IZ-39
chr2	73790001	73800000	RS_ES_IZ-40
chr2	75650001	75660000	RS_ES_IZ-41
chr2	76740001	76750000	RS_ES_IZ-42
chr2	83700001	83710000	RS_ES_IZ-43
chr2	87500001	87510000	RS_ES_IZ-44
chr2	93910001	93920000	RS_ES_IZ-45
chr2	125220001	125230000	RS_ES_IZ-46
chr2	129250001	129260000	RS_ES_IZ-47
chr2	135560001	135570000	RS_ES_IZ-48
chr2	158770001	158780000	RS_ES_IZ-49
chr2	164060001	164070000	RS_ES_IZ-50
chr2	170160001	170170000	RS_ES_IZ-51
chr2	174270001	174280000	RS_ES_IZ-52
chr3	10350001	10360000	RS_ES_IZ-53
chr3	33970001	33980000	RS_ES_IZ-54
chr3	34740001	34750000	RS_ES_IZ-55
chr3	35720001	35730000	RS_ES_IZ-56
chr3	41520001	41530000	RS_ES_IZ-57
chr3	57590001	57600000	RS_ES_IZ-58
chr3	58570001	58580000	RS_ES_IZ-59
chr3	65490001	65500000	RS_ES_IZ-60
chr3	68470001	68480000	RS_ES_IZ-61
chr3	69050001	69060000	RS_ES_IZ-62
chr3	79590001	79600000	RS_ES_IZ-63
chr3	81020001	81030000	RS_ES_IZ-64
chr3	101160001	101170000	RS_ES_IZ-65
chr3	102140001	102150000	RS_ES_IZ-66
chr3	103080001	103090000	RS_ES_IZ-67
chr3	103820001	103830000	RS_ES_IZ-68
chr3	104770001	104780000	RS_ES_IZ-69
chr3	116730001	116740000	RS_ES_IZ-70
chr3	121590001	121600000	RS_ES_IZ-71
chr3	127510001	127520000	RS_ES_IZ-72
chr3	137820001	137830000	RS_ES_IZ-73
chr3	153900001	153910000	RS_ES_IZ-74
chr3	157930001	157940000	RS_ES_IZ-75
chr4	3790001	3800000	RS_ES_IZ-76
chr4	11010001	11020000	RS_ES_IZ-77
chr4	15220001	15230000	RS_ES_IZ-78
chr4	21770001	21780000	RS_ES_IZ-79
chr4	34890001	34900000	RS_ES_IZ-80
chr4	40220001	40230000	RS_ES_IZ-81
chr4	45480001	45490000	RS_ES_IZ-82
chr4	48560001	48570000	RS_ES_IZ-83
chr4	82530001	82540000	RS_ES_IZ-84
chr4	83340001	83350000	RS_ES_IZ-85
chr4	85170001	85180000	RS_ES_IZ-86
chr4	94570001	94580000	RS_ES_IZ-87
chr4	98830001	98840000	RS_ES_IZ-88
chr4	99630001	99640000	RS_ES_IZ-89
chr4	105280001	105290000	RS_ES_IZ-90
chr4	154090001	154100000	RS_ES_IZ-91
chr5	20970001	20980000	RS_ES_IZ-92
chr5	21740001	21750000	RS_ES_IZ-93
chr5	25550001	25560000	RS_ES_IZ-94
chr5	27830001	27840000	RS_ES_IZ-95
chr5	38670001	38680000	RS_ES_IZ-96
chr5	43840001	43850000	RS_ES_IZ-97
chr5	64820001	64830000	RS_ES_IZ-98
chr5	66720001	66730000	RS_ES_IZ-99
chr5	90210001	90220000	RS_ES_IZ-100
chr5	92100001	92110000	RS_ES_IZ-101
chr5	100000001	100010000	RS_ES_IZ-102
chr5	100510001	100520000	RS_ES_IZ-103
chr5	104450001	104460000	RS_ES_IZ-104
chr5	105700001	105710000	RS_ES_IZ-105
chr5	108030001	108040000	RS_ES_IZ-106
chr5	117390001	117400000	RS_ES_IZ-107
chr5	119600001	119610000	RS_ES_IZ-108
chr5	126090001	126100000	RS_ES_IZ-109
chr5	127670001	127680000	RS_ES_IZ-110
chr5	131510001	131520000	RS_ES_IZ-111
chr5	148500001	148510000	RS_ES_IZ-112
chr6	7730001	7740000	RS_ES_IZ-113
chr6	31370001	31380000	RS_ES_IZ-114
chr6	39430001	39440000	RS_ES_IZ-115
chr6	52820001	52830000	RS_ES_IZ-116
chr6	56760001	56770000	RS_ES_IZ-117
chr6	67210001	67220000	RS_ES_IZ-118
chr6	88860001	88870000	RS_ES_IZ-119
chr6	90460001	90470000	RS_ES_IZ-120
chr6	91130001	91140000	RS_ES_IZ-121
chr6	91650001	91660000	RS_ES_IZ-122
chr6	94760001	94770000	RS_ES_IZ-123
chr6	97930001	97940000	RS_ES_IZ-124
chr6	117890001	117900000	RS_ES_IZ-125
chr6	119430001	119440000	RS_ES_IZ-126
chr6	128430001	128440000	RS_ES_IZ-127
chr6	135680001	135690000	RS_ES_IZ-128
chr6	136490001	136500000	RS_ES_IZ-129
chr6	137660001	137670000	RS_ES_IZ-130
chr6	140600001	140610000	RS_ES_IZ-131
chr6	145100001	145110000	RS_ES_IZ-132
chr6	146620001	146630000	RS_ES_IZ-133
chr7	6230001	6240000	RS_ES_IZ-134
chr7	12970001	12980000	RS_ES_IZ-135
chr7	35330001	35340000	RS_ES_IZ-136
chr7	41560001	41570000	RS_ES_IZ-137
chr7	64800001	64810000	RS_ES_IZ-138
chr7	65430001	65440000	RS_ES_IZ-139
chr7	65850001	65860000	RS_ES_IZ-140
chr7	73630001	73640000	RS_ES_IZ-141
chr7	75740001	75750000	RS_ES_IZ-142
chr7	82790001	82800000	RS_ES_IZ-143
chr7	92700001	92710000	RS_ES_IZ-144
chr7	96180001	96190000	RS_ES_IZ-145
chr7	96750001	96760000	RS_ES_IZ-146
chr7	98170001	98180000	RS_ES_IZ-147
chr7	99360001	99370000	RS_ES_IZ-148
chr7	114230001	114240000	RS_ES_IZ-149
chr7	118260001	118270000	RS_ES_IZ-150
chr7	118830001	118840000	RS_ES_IZ-151
chr7	120870001	120880000	RS_ES_IZ-152
chr7	122070001	122080000	RS_ES_IZ-153
chr7	123250001	123260000	RS_ES_IZ-154
chr7	133680001	133690000	RS_ES_IZ-155
chr7	137420001	137430000	RS_ES_IZ-156
chr7	143040001	143050000	RS_ES_IZ-157
chr7	143490001	143500000	RS_ES_IZ-158
chr8	3530001	3540000	RS_ES_IZ-159
chr8	4240001	4250000	RS_ES_IZ-160
chr8	11660001	11670000	RS_ES_IZ-161
chr8	14000001	14010000	RS_ES_IZ-162
chr8	15030001	15040000	RS_ES_IZ-163
chr8	18900001	18910000	RS_ES_IZ-164
chr8	27230001	27240000	RS_ES_IZ-165
chr8	31190001	31199999	RS_ES_IZ-166
chr8	43330001	43340000	RS_ES_IZ-167
chr8	57500001	57510000	RS_ES_IZ-168
chr8	75090001	75100000	RS_ES_IZ-169
chr8	86890001	86900000	RS_ES_IZ-170
chr8	88180001	88190000	RS_ES_IZ-171
chr8	88990001	89000000	RS_ES_IZ-172
chr8	90840001	90850000	RS_ES_IZ-173
chr8	94160001	94170000	RS_ES_IZ-174
chr8	114370001	114380000	RS_ES_IZ-175
chr8	126960001	126970000	RS_ES_IZ-176
chr9	7850001	7860000	RS_ES_IZ-177
chr9	9280001	9290000	RS_ES_IZ-178
chr9	14660001	14670000	RS_ES_IZ-179
chr9	15260001	15270000	RS_ES_IZ-180
chr9	27170001	27180000	RS_ES_IZ-181
chr9	32020001	32030000	RS_ES_IZ-182
chr9	42200001	42210000	RS_ES_IZ-183
chr9	49040001	49050000	RS_ES_IZ-184
chr9	50710001	50720000	RS_ES_IZ-185
chr9	53670001	53680000	RS_ES_IZ-186
chr9	54850001	54860000	RS_ES_IZ-187
chr9	56090001	56100000	RS_ES_IZ-188
chr9	64250001	64260000	RS_ES_IZ-189
chr9	71480001	71490000	RS_ES_IZ-190
chr9	75390001	75400000	RS_ES_IZ-191
chr9	86740001	86750000	RS_ES_IZ-192
chr9	88510001	88520000	RS_ES_IZ-193
chr9	95530001	95540000	RS_ES_IZ-194
chr9	116490001	116500000	RS_ES_IZ-195
chr9	118500001	118510000	RS_ES_IZ-196
chr9	119330001	119340000	RS_ES_IZ-197
chr9	120010001	120020000	RS_ES_IZ-198
chr9	121300001	121310000	RS_ES_IZ-199
chr9	123930001	123940000	RS_ES_IZ-200
chr10	8890001	8900000	RS_ES_IZ-201
chr10	14590001	14600000	RS_ES_IZ-202
chr10	18430001	18440000	RS_ES_IZ-203
chr10	21110001	21120000	RS_ES_IZ-204
chr10	23790001	23800000	RS_ES_IZ-205
chr10	28010001	28020000	RS_ES_IZ-206
chr10	34230001	34240000	RS_ES_IZ-207
chr10	39620001	39630000	RS_ES_IZ-208
chr10	40280001	40290000	RS_ES_IZ-209
chr10	43520001	43530000	RS_ES_IZ-210
chr10	44410001	44420000	RS_ES_IZ-211
chr10	52320001	52330000	RS_ES_IZ-212
chr10	67020001	67030000	RS_ES_IZ-213
chr10	68200001	68210000	RS_ES_IZ-214
chr10	69350001	69360000	RS_ES_IZ-215
chr10	70270001	70280000	RS_ES_IZ-216
chr10	70850001	70860000	RS_ES_IZ-217
chr10	71320001	71330000	RS_ES_IZ-218
chr10	75180001	75190000	RS_ES_IZ-219
chr10	78400001	78410000	RS_ES_IZ-220
chr10	82770001	82780000	RS_ES_IZ-221
chr10	86770001	86780000	RS_ES_IZ-222
chr10	88700001	88710000	RS_ES_IZ-223
chr10	91130001	91140000	RS_ES_IZ-224
chr10	93290001	93300000	RS_ES_IZ-225
chr10	108320001	108330000	RS_ES_IZ-226
chr10	115360001	115370000	RS_ES_IZ-227
chr10	119220001	119230000	RS_ES_IZ-228
chr10	121520001	121530000	RS_ES_IZ-229
chr11	8670001	8680000	RS_ES_IZ-230
chr11	21160001	21170000	RS_ES_IZ-231
chr11	26130001	26140000	RS_ES_IZ-232
chr11	29680001	29690000	RS_ES_IZ-233
chr11	32610001	32620000	RS_ES_IZ-234
chr11	40720001	40730000	RS_ES_IZ-235
chr11	43630001	43640000	RS_ES_IZ-236
chr11	46080001	46090000	RS_ES_IZ-237
chr11	48810001	48820000	RS_ES_IZ-238
chr11	57960001	57970000	RS_ES_IZ-239
chr11	62500001	62510000	RS_ES_IZ-240
chr11	67000001	67010000	RS_ES_IZ-241
chr11	82800001	82810000	RS_ES_IZ-242
chr11	83420001	83430000	RS_ES_IZ-243
chr11	105140001	105150000	RS_ES_IZ-244
chr12	11200001	11210000	RS_ES_IZ-245
chr12	16860001	16870000	RS_ES_IZ-246
chr12	17480001	17490000	RS_ES_IZ-247
chr12	28720001	28730000	RS_ES_IZ-248
chr12	31670001	31680000	RS_ES_IZ-249
chr12	65010001	65020000	RS_ES_IZ-250
chr12	72030001	72040000	RS_ES_IZ-251
chr12	75620001	75630000	RS_ES_IZ-252
chr12	91610001	91620000	RS_ES_IZ-253
chr12	98730001	98740000	RS_ES_IZ-254
chr12	101930001	101940000	RS_ES_IZ-255
chr12	105720001	105730000	RS_ES_IZ-256
chr12	109510001	109520000	RS_ES_IZ-257
chr13	6630001	6640000	RS_ES_IZ-258
chr13	9010001	9020000	RS_ES_IZ-259
chr13	21230001	21240000	RS_ES_IZ-260
chr13	23480001	23490000	RS_ES_IZ-261
chr13	24810001	24820000	RS_ES_IZ-262
chr13	31680001	31690000	RS_ES_IZ-263
chr13	34110001	34120000	RS_ES_IZ-264
chr13	40870001	40880000	RS_ES_IZ-265
chr13	44700001	44710000	RS_ES_IZ-266
chr13	49420001	49430000	RS_ES_IZ-267
chr13	51690001	51700000	RS_ES_IZ-268
chr13	52560001	52570000	RS_ES_IZ-269
chr13	58250001	58260000	RS_ES_IZ-270
chr13	59650001	59660000	RS_ES_IZ-271
chr13	63250001	63260000	RS_ES_IZ-272
chr13	74390001	74400000	RS_ES_IZ-273
chr13	93670001	93680000	RS_ES_IZ-274
chr13	94830001	94840000	RS_ES_IZ-275
chr13	95580001	95590000	RS_ES_IZ-276
chr13	96670001	96680000	RS_ES_IZ-277
chr13	100750001	100760000	RS_ES_IZ-278
chr13	102660001	102670000	RS_ES_IZ-279
chr13	104930001	104940000	RS_ES_IZ-280
chr13	106950001	106960000	RS_ES_IZ-281
chr13	109610001	109620000	RS_ES_IZ-282
chr13	111520001	111530000	RS_ES_IZ-283
chr13	119610001	119619999	RS_ES_IZ-284
chr14	24220001	24230000	RS_ES_IZ-285
chr14	40890001	40900000	RS_ES_IZ-286
chr14	45450001	45460000	RS_ES_IZ-287
chr14	49820001	49830000	RS_ES_IZ-288
chr14	61630001	61640000	RS_ES_IZ-289
chr14	62780001	62789999	RS_ES_IZ-290
chr14	63500001	63510000	RS_ES_IZ-291
chr14	65850001	65860000	RS_ES_IZ-292
chr14	70620001	70630000	RS_ES_IZ-293
chr14	99320001	99330000	RS_ES_IZ-294
chr14	105880001	105890000	RS_ES_IZ-295
chr14	118740001	118750000	RS_ES_IZ-296
chr15	5130001	5140000	RS_ES_IZ-297
chr15	7100001	7110000	RS_ES_IZ-298
chr15	8800001	8810000	RS_ES_IZ-299
chr15	25730001	25740000	RS_ES_IZ-300
chr15	31400001	31410000	RS_ES_IZ-301
chr15	34420001	34430000	RS_ES_IZ-302
chr15	41410001	41420000	RS_ES_IZ-303
chr15	50910001	50920000	RS_ES_IZ-304
chr15	52000001	52010000	RS_ES_IZ-305
chr15	58150001	58160000	RS_ES_IZ-306
chr15	62020001	62030000	RS_ES_IZ-307
chr15	64080001	64090000	RS_ES_IZ-308
chr15	74660001	74670000	RS_ES_IZ-309
chr15	95780001	95790000	RS_ES_IZ-310
chr16	13150001	13160000	RS_ES_IZ-311
chr16	21200001	21210000	RS_ES_IZ-312
chr16	23100001	23110000	RS_ES_IZ-313
chr16	25050001	25060000	RS_ES_IZ-314
chr16	36690001	36700000	RS_ES_IZ-315
chr16	38480001	38490000	RS_ES_IZ-316
chr16	64880001	64890000	RS_ES_IZ-317
chr16	84730001	84740000	RS_ES_IZ-318
chr16	87430001	87440000	RS_ES_IZ-319
chr16	92460001	92470000	RS_ES_IZ-320
chr17	3070001	3080000	RS_ES_IZ-321
chr17	10330001	10340000	RS_ES_IZ-322
chr17	12960001	12970000	RS_ES_IZ-323
chr17	15510001	15520000	RS_ES_IZ-324
chr17	37010001	37020000	RS_ES_IZ-325
chr17	37980001	37990000	RS_ES_IZ-326
chr17	50040001	50050000	RS_ES_IZ-327
chr17	70880001	70890000	RS_ES_IZ-328
chr17	83680001	83690000	RS_ES_IZ-329
chr17	84470001	84480000	RS_ES_IZ-330
chr17	85070001	85080000	RS_ES_IZ-331
chr17	93480001	93490000	RS_ES_IZ-332
chr18	3370001	3380000	RS_ES_IZ-333
chr18	10630001	10640000	RS_ES_IZ-334
chr18	12950001	12960000	RS_ES_IZ-335
chr18	42270001	42280000	RS_ES_IZ-336
chr18	44390001	44400000	RS_ES_IZ-337
chr18	56660001	56670000	RS_ES_IZ-338
chr18	61620001	61630000	RS_ES_IZ-339
chr18	62700001	62710000	RS_ES_IZ-340
chr18	63710001	63720000	RS_ES_IZ-341
chr18	64510001	64519999	RS_ES_IZ-342
chr18	65560001	65570000	RS_ES_IZ-343
chr18	80180001	80190000	RS_ES_IZ-344
chr18	84910001	84920000	RS_ES_IZ-345
chr19	12000001	12010000	RS_ES_IZ-346
chr19	14670001	14680000	RS_ES_IZ-347
chr19	18640001	18650000	RS_ES_IZ-348
chr19	23100001	23110000	RS_ES_IZ-349
chr19	24240001	24250000	RS_ES_IZ-350
chr19	25500001	25509999	RS_ES_IZ-351
chr19	28600001	28610000	RS_ES_IZ-352
chr19	29070001	29080000	RS_ES_IZ-353
chr19	29670001	29680000	RS_ES_IZ-354
chr19	34900001	34910000	RS_ES_IZ-355
chr19	40280001	40289999	RS_ES_IZ-356
chr19	55720001	55730000	RS_ES_IZ-357
chr19	56530001	56540000	RS_ES_IZ-358
chr19	57110001	57120000	RS_ES_IZ-359
chrX	42050001	42060000	RS_ES_IZ-360
chrX	58030001	58040000	RS_ES_IZ-361
chrX	60210001	60220000	RS_ES_IZ-362
chrX	75100001	75110000	RS_ES_IZ-363
chrX	75770001	75780000	RS_ES_IZ-364
chrX	96030001	96040000	RS_ES_IZ-365
chrX	99020001	99030000	RS_ES_IZ-366
chrX	103320001	103330000	RS_ES_IZ-367
chrX	105940001	105950000	RS_ES_IZ-368
chrX	107300001	107310000	RS_ES_IZ-369
chrX	129740001	129750000	RS_ES_IZ-370
chrX	130550001	130560000	RS_ES_IZ-371
chrX	144310001	144320000	RS_ES_IZ-372
chrX	152770001	152780000	RS_ES_IZ-373
chrX	153250001	153260000	RS_ES_IZ-374
chrX	157500001	157510000	RS_ES_IZ-375
chrX	159530001	159540000	RS_ES_IZ-376
chrX	164410001	164420000	RS_ES_IZ-377
chrX	166600001	166610000	RS_ES_IZ-378
chrX	169990001	170000000	RS_ES_IZ-379
chrY	1110001	1119999	RS_ES_IZ-380

## Sheet: mESC RT domains
chr	start	end	RT
chr1	1	2970000	UND
chr1	2970001	4180000	LS
chr1	4180001	4260000	MSLS
chr1	4260001	4630000	MS
chr1	4630001	4640000	ESMS
chr1	4640001	5000000	ES
chr1	5000001	5020000	ESMS
chr1	5020001	5460000	MS
chr1	5460001	5570000	MSLS
chr1	5570001	6040000	LS
chr1	6040001	6460000	MSLS
chr1	6460001	6720000	LS
chr1	6720001	6830000	MSLS
chr1	6830001	7620000	MS
chr1	7620001	7840000	MSLS
chr1	7840001	7990000	LS
chr1	7990001	8420000	MSLS
chr1	8420001	9630000	MS
chr1	9630001	9680000	ESMS
chr1	9680001	10070000	ES
chr1	10070001	10100000	ESMS
chr1	10100001	11230000	MS
chr1	11230001	11240000	ESMS
chr1	11240001	11530000	ES
chr1	11530001	11550000	ESMS
chr1	11550001	12620000	MS
chr1	12620001	12640000	ESMS
chr1	12640001	13330000	ES
chr1	13330001	13360000	ESMS
chr1	13360001	13550000	MS
chr1	13550001	13580000	ESMS
chr1	13580001	13720000	ES
chr1	13720001	13730000	ESMS
chr1	13730001	15140000	MS
chr1	15140001	15230000	MSLS
chr1	15230001	15670000	MS
chr1	15670001	15690000	ESMS
chr1	15690001	15900000	ES
chr1	15900001	15910000	ESMS
chr1	15910001	17630000	MS
chr1	17630001	17730000	MSLS
chr1	17730001	20320000	LS
chr1	20320001	20390000	MSLS
chr1	20390001	20720000	MS
chr1	20720001	20730000	ESMS
chr1	20730001	20840000	ES
chr1	20840001	20920000	ESMS
chr1	20920001	21140000	MS
chr1	21140001	21160000	ESMS
chr1	21160001	21340000	ES
chr1	21340001	21640000	MS
chr1	21640001	21720000	MSLS
chr1	21720001	22310000	LS
chr1	22310001	22380000	MSLS
chr1	22380001	23610000	LS
chr1	23610001	23720000	MSLS
chr1	23720001	24210000	MS
chr1	24210001	24350000	MSLS
chr1	24350001	30350000	LS
chr1	30350001	30440000	MSLS
chr1	30440001	30770000	MS
chr1	30770001	30780000	ESMS
chr1	30780001	30990000	ES
chr1	30990001	31330000	MS
chr1	31330001	31390000	MSLS
chr1	31390001	33060000	LS
chr1	33060001	33130000	MSLS
chr1	33130001	33600000	MS
chr1	33600001	33610000	ESMS
chr1	33610001	34180000	ES
chr1	34180001	34260000	ESMS
chr1	34260001	34430000	MS
chr1	34430001	34470000	ESMS
chr1	34470001	35720000	MS
chr1	35720001	35740000	ESMS
chr1	35740001	37220000	ES
chr1	37220001	37260000	ESMS
chr1	37260001	37860000	MS
chr1	37860001	37880000	ESMS
chr1	37880001	38000000	ES
chr1	38000001	38020000	ESMS
chr1	38020001	39240000	MS
chr1	39240001	39270000	ESMS
chr1	39270001	39710000	ES
chr1	39710001	39720000	ESMS
chr1	39720001	40480000	MS
chr1	40480001	40750000	MSLS
chr1	40750001	42480000	LS
chr1	42480001	42610000	MSLS
chr1	42610001	44530000	MS
chr1	44530001	44740000	MSLS
chr1	44740001	45170000	LS
chr1	45170001	45950000	MSLS
chr1	45950001	51120000	LS
chr1	51120001	51220000	MSLS
chr1	51220001	54880000	MS
chr1	54880001	54890000	ESMS
chr1	54890001	55340000	ES
chr1	55340001	55350000	ESMS
chr1	55350001	55740000	MS
chr1	55740001	55800000	MSLS
chr1	55800001	56610000	LS
chr1	56610001	56700000	MSLS
chr1	56700001	57410000	MS
chr1	57410001	57490000	ESMS
chr1	57490001	58280000	MS
chr1	58280001	58300000	ESMS
chr1	58300001	58590000	ES
chr1	58590001	58610000	ESMS
chr1	58610001	59330000	MS
chr1	59330001	59360000	ESMS
chr1	59360001	60470000	ES
chr1	60470001	60490000	ESMS
chr1	60490001	60740000	MS
chr1	60740001	60750000	ESMS
chr1	60750001	60920000	ES
chr1	60920001	60940000	ESMS
chr1	60940001	61320000	MS
chr1	61320001	61430000	MSLS
chr1	61430001	62160000	LS
chr1	62160001	62290000	MSLS
chr1	62290001	62690000	MS
chr1	62690001	62710000	ESMS
chr1	62710001	62810000	ES
chr1	62810001	62850000	ESMS
chr1	62850001	62930000	MS
chr1	62930001	62960000	ESMS
chr1	62960001	63480000	ES
chr1	63480001	63500000	ESMS
chr1	63500001	64650000	MS
chr1	64650001	64800000	ESMS
chr1	64800001	64920000	MS
chr1	64920001	64940000	ESMS
chr1	64940001	65210000	ES
chr1	65210001	65240000	ESMS
chr1	65240001	65580000	MS
chr1	65580001	65640000	MSLS
chr1	65640001	66500000	LS
chr1	66500001	66630000	MSLS
chr1	66630001	67040000	MS
chr1	67040001	67160000	MSLS
chr1	67160001	70730000	LS
chr1	70730001	70810000	MSLS
chr1	70810001	71500000	MS
chr1	71500001	71510000	ESMS
chr1	71510001	71770000	ES
chr1	71770001	71790000	ESMS
chr1	71790001	72030000	MS
chr1	72030001	72040000	ESMS
chr1	72040001	72490000	ES
chr1	72490001	72540000	ESMS
chr1	72540001	72930000	ES
chr1	72930001	72940000	ESMS
chr1	72940001	73800000	MS
chr1	73800001	73810000	ESMS
chr1	73810001	75650000	ES
chr1	75650001	75670000	ESMS
chr1	75670001	76100000	MS
chr1	76100001	76210000	MSLS
chr1	76210001	76800000	LS
chr1	76800001	76950000	MSLS
chr1	76950001	78980000	MS
chr1	78980001	79050000	MSLS
chr1	79050001	79550000	LS
chr1	79550001	79650000	MSLS
chr1	79650001	80590000	MS
chr1	80590001	80670000	MSLS
chr1	80670001	82280000	LS
chr1	82280001	82370000	MSLS
chr1	82370001	82740000	MS
chr1	82740001	82750000	ESMS
chr1	82750001	82910000	ES
chr1	82910001	82930000	ESMS
chr1	82930001	83320000	MS
chr1	83320001	83560000	MSLS
chr1	83560001	84230000	MS
chr1	84230001	84250000	ESMS
chr1	84250001	84390000	ES
chr1	84390001	84420000	ESMS
chr1	84420001	84590000	MS
chr1	84590001	84610000	ESMS
chr1	84610001	84990000	ES
chr1	84990001	85050000	UND
chr1	85050001	85150000	LS
chr1	85150001	85200000	UND
chr1	85200001	85380000	LS
chr1	85380001	85570000	UND
chr1	85570001	85620000	LS
chr1	85620001	85640000	UND
chr1	85640001	85970000	MS
chr1	85970001	85990000	ESMS
chr1	85990001	86740000	ES
chr1	86740001	86750000	ESMS
chr1	86750001	87090000	MS
chr1	87090001	87110000	ESMS
chr1	87110001	87460000	ES
chr1	87460001	87580000	ESMS
chr1	87580001	87880000	ES
chr1	87880001	87910000	ESMS
chr1	87910001	88220000	MS
chr1	88220001	88290000	MSLS
chr1	88290001	88990000	MS
chr1	88990001	89110000	ESMS
chr1	89110001	89750000	MS
chr1	89750001	89780000	ESMS
chr1	89780001	90000000	ES
chr1	90000001	90020000	ESMS
chr1	90020001	91510000	MS
chr1	91510001	91570000	ESMS
chr1	91570001	92860000	MS
chr1	92860001	92900000	ESMS
chr1	92900001	92940000	ES
chr1	92940001	92980000	ESMS
chr1	92980001	93120000	MS
chr1	93120001	93140000	ESMS
chr1	93140001	93850000	ES
chr1	93850001	93980000	UND
chr1	93980001	94360000	MS
chr1	94360001	94430000	MSLS
chr1	94430001	96770000	LS
chr1	96770001	97010000	MSLS
chr1	97010001	97650000	LS
chr1	97650001	98140000	MSLS
chr1	98140001	101360000	LS
chr1	101360001	101470000	MSLS
chr1	101470001	102280000	MS
chr1	102280001	102420000	MSLS
chr1	102420001	104950000	LS
chr1	104950001	105130000	MSLS
chr1	105130001	106920000	MS
chr1	106920001	107010000	MSLS
chr1	107010001	113800000	LS
chr1	113800001	113930000	MSLS
chr1	113930001	114050000	MS
chr1	114050001	114170000	MSLS
chr1	114170001	117310000	LS
chr1	117310001	117420000	MSLS
chr1	117420001	117490000	MS
chr1	117490001	117690000	MSLS
chr1	117690001	117700000	LS
chr1	117700001	117870000	MSLS
chr1	117870001	118240000	MS
chr1	118240001	118250000	ESMS
chr1	118250001	119680000	ES
chr1	119680001	119700000	ESMS
chr1	119700001	119870000	MS
chr1	119870001	119930000	ESMS
chr1	119930001	119990000	MS
chr1	119990001	120040000	ESMS
chr1	120040001	120140000	ES
chr1	120140001	120200000	ESMS
chr1	120200001	121630000	MS
chr1	121630001	121740000	MSLS
chr1	121740001	122520000	LS
chr1	122520001	122790000	MSLS
chr1	122790001	123210000	MS
chr1	123210001	123330000	MSLS
chr1	123330001	125110000	LS
chr1	125110001	125180000	MSLS
chr1	125180001	126010000	MS
chr1	126010001	126170000	MSLS
chr1	126170001	126620000	LS
chr1	126620001	126740000	MSLS
chr1	126740001	127110000	MS
chr1	127110001	127140000	ESMS
chr1	127140001	127260000	ES
chr1	127260001	127300000	ESMS
chr1	127300001	127480000	MS
chr1	127480001	127500000	ESMS
chr1	127500001	127720000	MS
chr1	127720001	127740000	ESMS
chr1	127740001	128480000	ES
chr1	128480001	128490000	ESMS
chr1	128490001	129120000	MS
chr1	129120001	129210000	MSLS
chr1	129210001	130220000	LS
chr1	130220001	130260000	UND
chr1	130260001	130960000	MS
chr1	130960001	130970000	ESMS
chr1	130970001	131370000	ES
chr1	131370001	131400000	ESMS
chr1	131400001	131460000	MS
chr1	131460001	131500000	ESMS
chr1	131500001	132620000	ES
chr1	132620001	132660000	ESMS
chr1	132660001	132750000	MS
chr1	132750001	132800000	ESMS
chr1	132800001	133950000	ES
chr1	133950001	133960000	ESMS
chr1	133960001	134790000	ES
chr1	134790001	134910000	ESMS
chr1	134910001	135930000	ES
chr1	135930001	135950000	ESMS
chr1	135950001	136350000	MS
chr1	136350001	136370000	ESMS
chr1	136370001	137110000	ES
chr1	137110001	137120000	ESMS
chr1	137120001	137700000	MS
chr1	137700001	137840000	MSLS
chr1	137840001	138330000	LS
chr1	138330001	138480000	MSLS
chr1	138480001	138890000	MS
chr1	138890001	138940000	ESMS
chr1	138940001	140640000	MS
chr1	140640001	140720000	MSLS
chr1	140720001	143140000	LS
chr1	143140001	143210000	MSLS
chr1	143210001	143610000	MS
chr1	143610001	143620000	ESMS
chr1	143620001	143840000	ES
chr1	143840001	144210000	MS
chr1	144210001	144260000	MSLS
chr1	144260001	146150000	LS
chr1	146150001	146280000	MSLS
chr1	146280001	146480000	MS
chr1	146480001	146620000	MSLS
chr1	146620001	150100000	LS
chr1	150100001	150210000	MSLS
chr1	150210001	151060000	MS
chr1	151060001	151110000	ESMS
chr1	151110001	151790000	ES
chr1	151790001	151810000	ESMS
chr1	151810001	152610000	MS
chr1	152610001	152630000	ESMS
chr1	152630001	153650000	ES
chr1	153650001	153670000	ESMS
chr1	153670001	154370000	MS
chr1	154370001	154470000	MSLS
chr1	154470001	154640000	LS
chr1	154640001	154740000	MSLS
chr1	154740001	155990000	MS
chr1	155990001	156060000	ESMS
chr1	156060001	156110000	ES
chr1	156110001	156140000	UND
chr1	156140001	156540000	MS
chr1	156540001	156570000	ESMS
chr1	156570001	156780000	ES
chr1	156780001	156810000	ESMS
chr1	156810001	156900000	MS
chr1	156900001	156940000	ESMS
chr1	156940001	156980000	ES
chr1	156980001	157040000	ESMS
chr1	157040001	157770000	MS
chr1	157770001	157830000	MSLS
chr1	157830001	159180000	LS
chr1	159180001	159310000	MSLS
chr1	159310001	159500000	MS
chr1	159500001	159650000	MSLS
chr1	159650001	159850000	LS
chr1	159850001	160020000	MSLS
chr1	160020001	160840000	MS
chr1	160840001	160860000	ESMS
chr1	160860001	161280000	ES
chr1	161280001	161300000	ESMS
chr1	161300001	162160000	MS
chr1	162160001	162320000	MSLS
chr1	162320001	162960000	MS
chr1	162960001	163560000	MSLS
chr1	163560001	163950000	MS
chr1	163950001	163990000	ESMS
chr1	163990001	164010000	ES
chr1	164010001	164050000	ESMS
chr1	164050001	164230000	MS
chr1	164230001	164250000	ESMS
chr1	164250001	164650000	ES
chr1	164650001	164660000	ESMS
chr1	164660001	165560000	MS
chr1	165560001	165600000	ESMS
chr1	165600001	165660000	ES
chr1	165660001	165720000	ESMS
chr1	165720001	165910000	MS
chr1	165910001	165950000	ESMS
chr1	165950001	166290000	ES
chr1	166290001	166300000	ESMS
chr1	166300001	167120000	MS
chr1	167120001	167140000	ESMS
chr1	167140001	167460000	ES
chr1	167460001	167470000	ESMS
chr1	167470001	167990000	MS
chr1	167990001	168540000	MSLS
chr1	168540001	169560000	LS
chr1	169560001	169760000	MSLS
chr1	169760001	170730000	MS
chr1	170730001	170750000	ESMS
chr1	170750001	171540000	ES
chr1	171540001	171550000	UND
chr1	171550001	171920000	MS
chr1	171920001	171930000	ESMS
chr1	171930001	172380000	ES
chr1	172380001	172550000	ESMS
chr1	172550001	172880000	MS
chr1	172880001	172960000	MSLS
chr1	172960001	173330000	LS
chr1	173330001	173420000	MSLS
chr1	173420001	174130000	LS
chr1	174130001	174260000	MSLS
chr1	174260001	174280000	MS
chr1	174280001	174550000	UND
chr1	174550001	174580000	MS
chr1	174580001	174900000	MSLS
chr1	174900001	175630000	LS
chr1	175630001	175770000	MSLS
chr1	175770001	176050000	MS
chr1	176050001	176240000	MSLS
chr1	176240001	178230000	MS
chr1	178230001	178240000	ESMS
chr1	178240001	178450000	ES
chr1	178450001	178470000	ESMS
chr1	178470001	179300000	MS
chr1	179300001	179350000	ESMS
chr1	179350001	179900000	ES
chr1	179900001	179930000	ESMS
chr1	179930001	180170000	MS
chr1	180170001	180280000	ESMS
chr1	180280001	180460000	MS
chr1	180460001	180510000	ESMS
chr1	180510001	181260000	ES
chr1	181260001	181280000	ESMS
chr1	181280001	181740000	MS
chr1	181740001	181760000	ESMS
chr1	181760001	182360000	ES
chr1	182360001	182390000	ESMS
chr1	182390001	183300000	MS
chr1	183300001	183320000	ESMS
chr1	183320001	183450000	ES
chr1	183450001	183470000	UND
chr1	183470001	184260000	MS
chr1	184260001	184370000	MSLS
chr1	184370001	184760000	MS
chr1	184760001	184780000	ESMS
chr1	184780001	184930000	ES
chr1	184930001	184960000	ESMS
chr1	184960001	185170000	MS
chr1	185170001	185200000	ESMS
chr1	185200001	185530000	ES
chr1	185530001	185550000	ESMS
chr1	185550001	186230000	MS
chr1	186230001	186240000	ESMS
chr1	186240001	186270000	ES
chr1	186270001	186280000	ESMS
chr1	186280001	187440000	MS
chr1	187440001	187630000	MSLS
chr1	187630001	188690000	LS
chr1	188690001	188800000	MSLS
chr1	188800001	189690000	MS
chr1	189690001	189930000	ESMS
chr1	189930001	190920000	MS
chr1	190920001	191000000	ESMS
chr1	191000001	191040000	ES
chr1	191040001	191090000	ESMS
chr1	191090001	191630000	MS
chr1	191630001	191760000	ESMS
chr1	191760001	192070000	ES
chr1	192070001	193750000	MS
chr1	193750001	193860000	MSLS
chr1	193860001	194890000	LS
chr1	194890001	194990000	MSLS
chr1	194990001	195360000	MS
chr1	195360001	195471971	UND
chr2	1	3040000	UND
chr2	3040001	3950000	MS
chr2	3950001	4050000	MSLS
chr2	4050001	4490000	MS
chr2	4490001	4510000	ESMS
chr2	4510001	4640000	ES
chr2	4640001	4680000	ESMS
chr2	4680001	4800000	MS
chr2	4800001	4820000	ESMS
chr2	4820001	5210000	ES
chr2	5210001	5350000	ESMS
chr2	5350001	5640000	MS
chr2	5640001	5670000	ESMS
chr2	5670001	6150000	ES
chr2	6150001	6180000	ESMS
chr2	6180001	6730000	MS
chr2	6730001	6860000	MSLS
chr2	6860001	9270000	LS
chr2	9270001	9380000	MSLS
chr2	9380001	10350000	MS
chr2	10350001	10370000	ESMS
chr2	10370001	10760000	MS
chr2	10760001	10910000	MSLS
chr2	10910001	10970000	LS
chr2	10970001	11150000	MSLS
chr2	11150001	11550000	MS
chr2	11550001	11580000	ESMS
chr2	11580001	12080000	MS
chr2	12080001	12150000	MSLS
chr2	12150001	14330000	MS
chr2	14330001	14430000	MSLS
chr2	14430001	14660000	LS
chr2	14660001	15020000	MSLS
chr2	15020001	15100000	LS
chr2	15100001	15240000	MSLS
chr2	15240001	15960000	LS
chr2	15960001	16100000	MSLS
chr2	16100001	17320000	LS
chr2	17320001	17380000	MSLS
chr2	17380001	17780000	MS
chr2	17780001	17800000	ESMS
chr2	17800001	18250000	ES
chr2	18250001	18260000	ESMS
chr2	18260001	20360000	MS
chr2	20360001	20370000	ESMS
chr2	20370001	20950000	ES
chr2	20950001	20980000	ESMS
chr2	20980001	21490000	MS
chr2	21490001	21610000	MSLS
chr2	21610001	21810000	LS
chr2	21810001	21920000	MSLS
chr2	21920001	22050000	MS
chr2	22050001	22400000	MSLS
chr2	22400001	22440000	MS
chr2	22440001	22520000	UND
chr2	22520001	22950000	MS
chr2	22950001	22980000	ESMS
chr2	22980001	23130000	ES
chr2	23130001	23150000	ESMS
chr2	23150001	23630000	MS
chr2	23630001	23750000	MSLS
chr2	23750001	24250000	LS
chr2	24250001	24330000	MSLS
chr2	24330001	24780000	MS
chr2	24780001	24800000	ESMS
chr2	24800001	25650000	ES
chr2	25650001	25670000	ESMS
chr2	25670001	25870000	MS
chr2	25870001	25890000	ESMS
chr2	25890001	27020000	ES
chr2	27020001	27040000	ESMS
chr2	27040001	27240000	MS
chr2	27240001	27270000	ESMS
chr2	27270001	27780000	ES
chr2	27780001	27810000	ESMS
chr2	27810001	28310000	MS
chr2	28310001	28320000	ESMS
chr2	28320001	33700000	ES
chr2	33700001	33720000	ESMS
chr2	33720001	34490000	MS
chr2	34490001	34530000	ESMS
chr2	34530001	35000000	ES
chr2	35000001	35020000	ESMS
chr2	35020001	35350000	MS
chr2	35350001	35370000	ESMS
chr2	35370001	35780000	ES
chr2	35780001	35810000	ESMS
chr2	35810001	36590000	MS
chr2	36590001	36730000	MSLS
chr2	36730001	36900000	LS
chr2	36900001	37050000	MSLS
chr2	37050001	37650000	MS
chr2	37650001	37670000	ESMS
chr2	37670001	37850000	ES
chr2	37850001	37870000	ESMS
chr2	37870001	38300000	MS
chr2	38300001	38330000	ESMS
chr2	38330001	38780000	ES
chr2	38780001	38820000	ESMS
chr2	38820001	38910000	MS
chr2	38910001	38960000	ESMS
chr2	38960001	39020000	ES
chr2	39020001	39090000	ESMS
chr2	39090001	39160000	MS
chr2	39160001	39240000	ESMS
chr2	39240001	39650000	MS
chr2	39650001	39750000	MSLS
chr2	39750001	44020000	LS
chr2	44020001	44250000	MSLS
chr2	44250001	44740000	MS
chr2	44740001	44790000	MSLS
chr2	44790001	45130000	MS
chr2	45130001	45260000	MSLS
chr2	45260001	48820000	LS
chr2	48820001	48950000	MSLS
chr2	48950001	51000000	MS
chr2	51000001	51010000	ESMS
chr2	51010001	51150000	ES
chr2	51150001	51160000	ESMS
chr2	51160001	51910000	MS
chr2	51910001	51930000	ESMS
chr2	51930001	52200000	ES
chr2	52200001	52220000	ESMS
chr2	52220001	52680000	MS
chr2	52680001	52700000	ESMS
chr2	52700001	53170000	ES
chr2	53170001	53190000	ESMS
chr2	53190001	53520000	MS
chr2	53520001	53600000	MSLS
chr2	53600001	54800000	LS
chr2	54800001	54880000	MSLS
chr2	54880001	55170000	MS
chr2	55170001	55210000	UND
chr2	55210001	55220000	ES
chr2	55220001	55270000	UND
chr2	55270001	55580000	MS
chr2	55580001	55670000	MSLS
chr2	55670001	56740000	LS
chr2	56740001	56820000	MSLS
chr2	56820001	57150000	MS
chr2	57150001	57160000	ESMS
chr2	57160001	57290000	ES
chr2	57290001	57310000	ESMS
chr2	57310001	57650000	MS
chr2	57650001	57730000	MSLS
chr2	57730001	58100000	LS
chr2	58100001	58180000	MSLS
chr2	58180001	58550000	MS
chr2	58550001	58570000	ESMS
chr2	58570001	58660000	ES
chr2	58660001	58670000	ESMS
chr2	58670001	59060000	MS
chr2	59060001	59130000	UND
chr2	59130001	60580000	ES
chr2	60580001	60590000	ESMS
chr2	60590001	61980000	MS
chr2	61980001	62100000	MSLS
chr2	62100001	62330000	LS
chr2	62330001	62450000	MSLS
chr2	62450001	64840000	LS
chr2	64840001	64890000	MSLS
chr2	64890001	65270000	MS
chr2	65270001	65280000	ESMS
chr2	65280001	65630000	ES
chr2	65630001	65640000	ESMS
chr2	65640001	66170000	MS
chr2	66170001	66270000	MSLS
chr2	66270001	68020000	LS
chr2	68020001	68120000	MSLS
chr2	68120001	68790000	MS
chr2	68790001	68820000	ESMS
chr2	68820001	68880000	ES
chr2	68880001	68910000	ESMS
chr2	68910001	69510000	MS
chr2	69510001	69540000	ESMS
chr2	69540001	70080000	ES
chr2	70080001	70100000	ESMS
chr2	70100001	70570000	MS
chr2	70570001	70600000	ESMS
chr2	70600001	70880000	ES
chr2	70880001	70980000	ESMS
chr2	70980001	71950000	ES
chr2	71950001	71970000	ESMS
chr2	71970001	72840000	MS
chr2	72840001	72860000	ESMS
chr2	72860001	73320000	ES
chr2	73320001	73350000	ESMS
chr2	73350001	73490000	MS
chr2	73490001	73530000	ESMS
chr2	73530001	73970000	ES
chr2	73970001	73980000	ESMS
chr2	73980001	75460000	MS
chr2	75460001	75470000	ESMS
chr2	75470001	76050000	ES
chr2	76050001	76070000	ESMS
chr2	76070001	76630000	MS
chr2	76630001	76660000	ESMS
chr2	76660001	76860000	ES
chr2	76860001	76880000	ESMS
chr2	76880001	78020000	MS
chr2	78020001	78110000	MSLS
chr2	78110001	79470000	LS
chr2	79470001	79560000	MSLS
chr2	79560001	80030000	LS
chr2	80030001	80110000	MSLS
chr2	80110001	80580000	MS
chr2	80580001	80610000	ESMS
chr2	80610001	80630000	ES
chr2	80630001	80670000	ESMS
chr2	80670001	81010000	MS
chr2	81010001	81080000	MSLS
chr2	81080001	83200000	LS
chr2	83200001	83270000	MSLS
chr2	83270001	83590000	MS
chr2	83590001	83600000	UND
chr2	83600001	83820000	ES
chr2	83820001	83830000	ESMS
chr2	83830001	84470000	MS
chr2	84470001	84490000	ESMS
chr2	84490001	84910000	ES
chr2	84910001	84930000	ESMS
chr2	84930001	85340000	MS
chr2	85340001	85400000	MSLS
chr2	85400001	86910000	LS
chr2	86910001	86990000	MSLS
chr2	86990001	87330000	MS
chr2	87330001	87690000	ES
chr2	87690001	88080000	MS
chr2	88080001	88170000	MSLS
chr2	88170001	89980000	LS
chr2	89980001	90070000	MSLS
chr2	90070001	90180000	MS
chr2	90180001	90230000	UND
chr2	90230001	90330000	MS
chr2	90330001	90410000	UND
chr2	90410001	90540000	MS
chr2	90540001	90580000	ESMS
chr2	90580001	92130000	ES
chr2	92130001	92200000	ESMS
chr2	92200001	92270000	MS
chr2	92270001	92310000	ESMS
chr2	92310001	92460000	ES
chr2	92460001	92480000	ESMS
chr2	92480001	93670000	MS
chr2	93670001	93690000	ESMS
chr2	93690001	94200000	ES
chr2	94200001	94240000	ESMS
chr2	94240001	94660000	MS
chr2	94660001	94710000	MSLS
chr2	94710001	100490000	LS
chr2	100490001	100740000	UND
chr2	100740001	101280000	LS
chr2	101280001	101360000	MSLS
chr2	101360001	102130000	MS
chr2	102130001	102190000	ESMS
chr2	102190001	103690000	MS
chr2	103690001	103720000	ESMS
chr2	103720001	103910000	ES
chr2	103910001	104000000	ESMS
chr2	104000001	104140000	ES
chr2	104140001	104170000	ESMS
chr2	104170001	104470000	MS
chr2	104470001	104490000	ESMS
chr2	104490001	104910000	ES
chr2	104910001	104920000	ESMS
chr2	104920001	106240000	MS
chr2	106240001	106250000	MSLS
chr2	106250001	107100000	MS
chr2	107100001	107180000	MSLS
chr2	107180001	108810000	LS
chr2	108810001	109350000	MSLS
chr2	109350001	109870000	MS
chr2	109870001	110000000	UND
chr2	110000001	110320000	MS
chr2	110320001	110420000	MSLS
chr2	110420001	111850000	LS
chr2	111850001	111920000	MSLS
chr2	111920001	112270000	MS
chr2	112270001	112300000	ESMS
chr2	112300001	112540000	ES
chr2	112540001	112580000	ESMS
chr2	112580001	113030000	MS
chr2	113030001	113110000	MSLS
chr2	113110001	113690000	LS
chr2	113690001	113780000	MSLS
chr2	113780001	114350000	MS
chr2	114350001	114500000	MSLS
chr2	114500001	115220000	LS
chr2	115220001	115330000	MSLS
chr2	115330001	117520000	MS
chr2	117520001	117580000	MSLS
chr2	117580001	117940000	LS
chr2	117940001	118020000	MSLS
chr2	118020001	118470000	MS
chr2	118470001	118590000	ESMS
chr2	118590001	118700000	ES
chr2	118700001	118760000	ESMS
chr2	118760001	121700000	ES
chr2	121700001	121760000	ESMS
chr2	121760001	122420000	ES
chr2	122420001	122430000	ESMS
chr2	122430001	122790000	MS
chr2	122790001	122850000	MSLS
chr2	122850001	124790000	LS
chr2	124790001	124890000	MSLS
chr2	124890001	125210000	MS
chr2	125210001	125220000	ESMS
chr2	125220001	125260000	ES
chr2	125260001	125280000	ESMS
chr2	125280001	126580000	MS
chr2	126580001	126610000	ESMS
chr2	126610001	127360000	ES
chr2	127360001	127390000	ESMS
chr2	127390001	128920000	MS
chr2	128920001	128950000	ESMS
chr2	128950001	129480000	ES
chr2	129480001	129510000	ESMS
chr2	129510001	130240000	MS
chr2	130240001	130270000	ESMS
chr2	130270001	131370000	ES
chr2	131370001	131400000	ESMS
chr2	131400001	131730000	MS
chr2	131730001	131750000	ESMS
chr2	131750001	132370000	ES
chr2	132370001	132400000	ESMS
chr2	132400001	132500000	MS
chr2	132500001	132530000	ESMS
chr2	132530001	132810000	ES
chr2	132810001	132840000	ESMS
chr2	132840001	133230000	MS
chr2	133230001	133330000	MSLS
chr2	133330001	135050000	LS
chr2	135050001	135120000	MSLS
chr2	135120001	135480000	MS
chr2	135480001	135490000	ESMS
chr2	135490001	135690000	ES
chr2	135690001	135720000	ESMS
chr2	135720001	136170000	MS
chr2	136170001	136240000	MSLS
chr2	136240001	136750000	LS
chr2	136750001	136850000	MSLS
chr2	136850001	137040000	LS
chr2	137040001	137240000	MSLS
chr2	137240001	139530000	LS
chr2	139530001	139590000	MSLS
chr2	139590001	140060000	MS
chr2	140060001	140130000	ESMS
chr2	140130001	140620000	MS
chr2	140620001	140780000	MSLS
chr2	140780001	142810000	LS
chr2	142810001	142940000	MSLS
chr2	142940001	143240000	MS
chr2	143240001	143320000	MSLS
chr2	143320001	143390000	MS
chr2	143390001	143410000	MSLS
chr2	143410001	144120000	MS
chr2	144120001	144140000	ESMS
chr2	144140001	144660000	ES
chr2	144660001	144700000	ESMS
chr2	144700001	145070000	MS
chr2	145070001	145160000	MSLS
chr2	145160001	145480000	LS
chr2	145480001	145550000	MSLS
chr2	145550001	146500000	MS
chr2	146500001	146550000	ESMS
chr2	146550001	146630000	ES
chr2	146630001	146680000	ESMS
chr2	146680001	147580000	MS
chr2	147580001	147700000	MSLS
chr2	147700001	147940000	LS
chr2	147940001	148120000	MSLS
chr2	148120001	148500000	LS
chr2	148500001	148620000	MSLS
chr2	148620001	148960000	MS
chr2	148960001	149060000	MSLS
chr2	149060001	149480000	LS
chr2	149480001	149600000	MSLS
chr2	149600001	150240000	MS
chr2	150240001	150300000	UND
chr2	150300001	150440000	ES
chr2	150440001	150490000	UND
chr2	150490001	150530000	MS
chr2	150530001	150630000	ESMS
chr2	150630001	151080000	ES
chr2	151080001	151210000	UND
chr2	151210001	151250000	MS
chr2	151250001	151420000	UND
chr2	151420001	151520000	MS
chr2	151520001	151560000	ESMS
chr2	151560001	151840000	MS
chr2	151840001	151860000	ESMS
chr2	151860001	153830000	ES
chr2	153830001	153840000	ESMS
chr2	153840001	154180000	MS
chr2	154180001	154200000	ESMS
chr2	154200001	158480000	ES
chr2	158480001	158520000	ESMS
chr2	158520001	158700000	MS
chr2	158700001	158750000	ESMS
chr2	158750001	158820000	ES
chr2	158820001	158860000	ESMS
chr2	158860001	159310000	MS
chr2	159310001	159440000	MSLS
chr2	159440001	159990000	LS
chr2	159990001	160120000	MSLS
chr2	160120001	160640000	MS
chr2	160640001	160660000	ESMS
chr2	160660001	161380000	MS
chr2	161380001	161460000	MSLS
chr2	161460001	162410000	LS
chr2	162410001	162490000	MSLS
chr2	162490001	162840000	MS
chr2	162840001	162850000	ESMS
chr2	162850001	163210000	ES
chr2	163210001	163250000	ESMS
chr2	163250001	163300000	MS
chr2	163300001	163340000	ESMS
chr2	163340001	163700000	ES
chr2	163700001	163740000	ESMS
chr2	163740001	163980000	MS
chr2	163980001	164010000	ESMS
chr2	164010001	164080000	ES
chr2	164080001	164110000	ESMS
chr2	164110001	164340000	MS
chr2	164340001	164350000	ESMS
chr2	164350001	165110000	ES
chr2	165110001	165160000	ESMS
chr2	165160001	165610000	MS
chr2	165610001	165620000	ESMS
chr2	165620001	167770000	ES
chr2	167770001	167800000	ESMS
chr2	167800001	167890000	MS
chr2	167890001	167920000	ESMS
chr2	167920001	168380000	ES
chr2	168380001	168410000	ESMS
chr2	168410001	168480000	MS
chr2	168480001	168530000	ESMS
chr2	168530001	169130000	ES
chr2	169130001	169150000	ESMS
chr2	169150001	169960000	MS
chr2	169960001	169990000	ESMS
chr2	169990001	170380000	ES
chr2	170380001	170410000	ESMS
chr2	170410001	172330000	MS
chr2	172330001	172350000	ESMS
chr2	172350001	172890000	ES
chr2	172890001	172940000	ESMS
chr2	172940001	173400000	ES
chr2	173400001	173430000	ESMS
chr2	173430001	174180000	MS
chr2	174180001	174230000	ESMS
chr2	174230001	174290000	ES
chr2	174290001	174320000	ESMS
chr2	174320001	174930000	MS
chr2	174930001	174940000	ESMS
chr2	174940001	174970000	ES
chr2	174970001	175040000	UND
chr2	175040001	175200000	ES
chr2	175200001	176700000	UND
chr2	176700001	176800000	ES
chr2	176800001	177030000	UND
chr2	177030001	177560000	ES
chr2	177560001	177780000	UND
chr2	177780001	178130000	ES
chr2	178130001	178150000	ESMS
chr2	178150001	178630000	MS
chr2	178630001	179130000	MSLS
chr2	179130001	179840000	MS
chr2	179840001	179870000	ESMS
chr2	179870001	180450000	ES
chr2	180450001	180540000	ESMS
chr2	180540001	181780000	ES
chr2	181780001	181800000	ESMS
chr2	181800001	181900000	MS
chr2	181900001	181920000	UND
chr2	181920001	182020000	ES
chr2	182020001	182113224	UND
chr3	1	2970000	UND
chr3	2970001	5780000	LS
chr3	5780001	5860000	MSLS
chr3	5860001	6460000	MS
chr3	6460001	7330000	MSLS
chr3	7330001	8850000	MS
chr3	8850001	8860000	ESMS
chr3	8860001	9230000	ES
chr3	9230001	9310000	ESMS
chr3	9310001	9820000	ES
chr3	9820001	9840000	ESMS
chr3	9840001	10190000	MS
chr3	10190001	10200000	ESMS
chr3	10200001	10520000	ES
chr3	10520001	10530000	ESMS
chr3	10530001	10960000	MS
chr3	10960001	11350000	MSLS
chr3	11350001	14250000	LS
chr3	14250001	14330000	MSLS
chr3	14330001	15310000	MS
chr3	15310001	15360000	MSLS
chr3	15360001	15630000	LS
chr3	15630001	15800000	UND
chr3	15800001	15990000	LS
chr3	15990001	16070000	MSLS
chr3	16070001	16610000	MS
chr3	16610001	17010000	MSLS
chr3	17010001	17730000	LS
chr3	17730001	17870000	MSLS
chr3	17870001	20270000	MS
chr3	20270001	20370000	MSLS
chr3	20370001	21260000	LS
chr3	21260001	21420000	MSLS
chr3	21420001	21950000	MS
chr3	21950001	21970000	ESMS
chr3	21970001	22130000	ES
chr3	22130001	22180000	ESMS
chr3	22180001	22680000	MS
chr3	22680001	22810000	MSLS
chr3	22810001	26400000	LS
chr3	26400001	26530000	MSLS
chr3	26530001	27030000	MS
chr3	27030001	27040000	ESMS
chr3	27040001	27260000	ES
chr3	27260001	27290000	ESMS
chr3	27290001	28890000	MS
chr3	28890001	28910000	UND
chr3	28910001	29150000	MS
chr3	29150001	29240000	MSLS
chr3	29240001	29900000	LS
chr3	29900001	30040000	MSLS
chr3	30040001	30500000	MS
chr3	30500001	30520000	ESMS
chr3	30520001	31130000	ES
chr3	31130001	31150000	ESMS
chr3	31150001	31640000	MS
chr3	31640001	31690000	UND
chr3	31690001	31700000	LS
chr3	31700001	31950000	MSLS
chr3	31950001	32370000	MS
chr3	32370001	32430000	ESMS
chr3	32430001	32850000	ES
chr3	32850001	32870000	ESMS
chr3	32870001	33270000	MS
chr3	33270001	33480000	MSLS
chr3	33480001	33850000	MS
chr3	33850001	33870000	ESMS
chr3	33870001	34140000	ES
chr3	34140001	34150000	ESMS
chr3	34150001	34530000	MS
chr3	34530001	34540000	ESMS
chr3	34540001	34880000	ES
chr3	34880001	34900000	ESMS
chr3	34900001	35620000	MS
chr3	35620001	35630000	ESMS
chr3	35630001	35880000	ES
chr3	35880001	35930000	ESMS
chr3	35930001	38020000	MS
chr3	38020001	38200000	MSLS
chr3	38200001	40380000	LS
chr3	40380001	40440000	MSLS
chr3	40440001	40570000	MS
chr3	40570001	40620000	UND
chr3	40620001	41350000	MS
chr3	41350001	41370000	ESMS
chr3	41370001	41700000	ES
chr3	41700001	41720000	ESMS
chr3	41720001	42120000	MS
chr3	42120001	42170000	MSLS
chr3	42170001	50560000	LS
chr3	50560001	50640000	MSLS
chr3	50640001	51070000	MS
chr3	51070001	51090000	ESMS
chr3	51090001	51550000	ES
chr3	51550001	51570000	ESMS
chr3	51570001	53940000	MS
chr3	53940001	54050000	MSLS
chr3	54050001	54330000	LS
chr3	54330001	54420000	MSLS
chr3	54420001	55340000	MS
chr3	55340001	55450000	MSLS
chr3	55450001	56980000	LS
chr3	56980001	57110000	MSLS
chr3	57110001	57480000	MS
chr3	57480001	57500000	ESMS
chr3	57500001	57730000	ES
chr3	57730001	57760000	ESMS
chr3	57760001	58480000	MS
chr3	58480001	58500000	ESMS
chr3	58500001	58630000	ES
chr3	58630001	58650000	ESMS
chr3	58650001	59040000	MS
chr3	59040001	59120000	MSLS
chr3	59120001	62860000	LS
chr3	62860001	63010000	MSLS
chr3	63010001	64470000	MS
chr3	64470001	64700000	UND
chr3	64700001	64820000	LS
chr3	64820001	64930000	MSLS
chr3	64930001	65370000	MS
chr3	65370001	65390000	ESMS
chr3	65390001	65570000	ES
chr3	65570001	65690000	ESMS
chr3	65690001	66330000	MS
chr3	66330001	66460000	MSLS
chr3	66460001	66540000	LS
chr3	66540001	66840000	MSLS
chr3	66840001	68380000	MS
chr3	68380001	68390000	ESMS
chr3	68390001	68600000	ES
chr3	68600001	68650000	ESMS
chr3	68650001	68950000	MS
chr3	68950001	68970000	ESMS
chr3	68970001	69130000	ES
chr3	69130001	69140000	ESMS
chr3	69140001	70090000	MS
chr3	70090001	70160000	MSLS
chr3	70160001	75190000	LS
chr3	75190001	75320000	MSLS
chr3	75320001	75970000	MS
chr3	75970001	76040000	MSLS
chr3	76040001	78590000	LS
chr3	78590001	78660000	MSLS
chr3	78660001	79400000	MS
chr3	79400001	79480000	ESMS
chr3	79480001	79640000	ES
chr3	79640001	79660000	ESMS
chr3	79660001	80060000	MS
chr3	80060001	80120000	MSLS
chr3	80120001	80610000	LS
chr3	80610001	80710000	MSLS
chr3	80710001	80990000	MS
chr3	80990001	81070000	ES
chr3	81070001	81080000	UND
chr3	81080001	81460000	MS
chr3	81460001	81540000	MSLS
chr3	81540001	82930000	LS
chr3	82930001	83400000	MSLS
chr3	83400001	83770000	MS
chr3	83770001	83790000	ESMS
chr3	83790001	84400000	ES
chr3	84400001	84420000	ESMS
chr3	84420001	85980000	MS
chr3	85980001	86080000	ESMS
chr3	86080001	86190000	ES
chr3	86190001	86220000	ESMS
chr3	86220001	86710000	MS
chr3	86710001	86730000	ESMS
chr3	86730001	87340000	ES
chr3	87340001	87380000	ESMS
chr3	87380001	87430000	MS
chr3	87430001	87670000	ESMS
chr3	87670001	90640000	ES
chr3	90640001	90660000	ESMS
chr3	90660001	91060000	MS
chr3	91060001	91140000	MSLS
chr3	91140001	92240000	LS
chr3	92240001	92260000	UND
chr3	92260001	92690000	LS
chr3	92690001	92810000	MSLS
chr3	92810001	93670000	MS
chr3	93670001	93740000	UND
chr3	93740001	93880000	MS
chr3	93880001	94210000	UND
chr3	94210001	94750000	MS
chr3	94750001	94760000	UND
chr3	94760001	96910000	ES
chr3	96910001	96930000	ESMS
chr3	96930001	97120000	MS
chr3	97120001	97200000	ESMS
chr3	97200001	98460000	MS
chr3	98460001	98560000	UND
chr3	98560001	98640000	MS
chr3	98640001	98750000	MSLS
chr3	98750001	99050000	LS
chr3	99050001	99200000	MSLS
chr3	99200001	99290000	MS
chr3	99290001	99390000	MSLS
chr3	99390001	100050000	LS
chr3	100050001	100150000	MSLS
chr3	100150001	100920000	MS
chr3	100920001	100960000	ESMS
chr3	100960001	101350000	ES
chr3	101350001	101390000	ESMS
chr3	101390001	102050000	MS
chr3	102050001	102070000	ESMS
chr3	102070001	102250000	ES
chr3	102250001	102280000	ESMS
chr3	102280001	102920000	MS
chr3	102920001	103430000	ES
chr3	103430001	103450000	ESMS
chr3	103450001	103700000	MS
chr3	103700001	103730000	ESMS
chr3	103730001	103950000	ES
chr3	103950001	103970000	ESMS
chr3	103970001	104590000	MS
chr3	104590001	104620000	ESMS
chr3	104620001	105000000	ES
chr3	105000001	105040000	ESMS
chr3	105040001	106150000	MS
chr3	106150001	106230000	MSLS
chr3	106230001	106840000	LS
chr3	106840001	106990000	MSLS
chr3	106990001	107980000	MS
chr3	107980001	108090000	ESMS
chr3	108090001	108240000	ES
chr3	108240001	108400000	ESMS
chr3	108400001	108410000	ES
chr3	108410001	108520000	ESMS
chr3	108520001	108650000	ES
chr3	108650001	108730000	ESMS
chr3	108730001	108970000	ES
chr3	108970001	108990000	ESMS
chr3	108990001	109350000	MS
chr3	109350001	109440000	MSLS
chr3	109440001	111370000	LS
chr3	111370001	111460000	MSLS
chr3	111460001	112010000	LS
chr3	112010001	112330000	MSLS
chr3	112330001	113270000	LS
chr3	113270001	113510000	UND
chr3	113510001	115330000	LS
chr3	115330001	115410000	MSLS
chr3	115410001	116420000	MS
chr3	116420001	116450000	ESMS
chr3	116450001	116930000	ES
chr3	116930001	116940000	ESMS
chr3	116940001	117300000	MS
chr3	117300001	117370000	MSLS
chr3	117370001	117920000	LS
chr3	117920001	118030000	MSLS
chr3	118030001	118270000	MS
chr3	118270001	118410000	MSLS
chr3	118410001	120720000	LS
chr3	120720001	120800000	MSLS
chr3	120800001	121240000	MS
chr3	121240001	121250000	ESMS
chr3	121250001	121860000	ES
chr3	121860001	121880000	ESMS
chr3	121880001	122160000	MS
chr3	122160001	122180000	ESMS
chr3	122180001	122690000	ES
chr3	122690001	122700000	ESMS
chr3	122700001	123590000	MS
chr3	123590001	123660000	MSLS
chr3	123660001	126820000	LS
chr3	126820001	126900000	MSLS
chr3	126900001	127320000	MS
chr3	127320001	127330000	ESMS
chr3	127330001	127680000	ES
chr3	127680001	127690000	ESMS
chr3	127690001	128110000	MS
chr3	128110001	128180000	MSLS
chr3	128180001	128910000	LS
chr3	128910001	128970000	MSLS
chr3	128970001	129420000	MS
chr3	129420001	129440000	ESMS
chr3	129440001	129760000	ES
chr3	129760001	129780000	ESMS
chr3	129780001	130710000	MS
chr3	130710001	130730000	ESMS
chr3	130730001	131400000	MS
chr3	131400001	131440000	UND
chr3	131440001	131680000	MS
chr3	131680001	131750000	MSLS
chr3	131750001	132480000	LS
chr3	132480001	132560000	MSLS
chr3	132560001	133360000	MS
chr3	133360001	133390000	ESMS
chr3	133390001	133650000	ES
chr3	133650001	133660000	ESMS
chr3	133660001	134010000	MS
chr3	134010001	134090000	MSLS
chr3	134090001	134790000	LS
chr3	134790001	134860000	MSLS
chr3	134860001	135210000	MS
chr3	135210001	135230000	ESMS
chr3	135230001	135720000	ES
chr3	135720001	135730000	ESMS
chr3	135730001	136100000	MS
chr3	136100001	136190000	MSLS
chr3	136190001	137240000	LS
chr3	137240001	137300000	MSLS
chr3	137300001	137670000	MS
chr3	137670001	138040000	ES
chr3	138040001	138060000	ESMS
chr3	138060001	139170000	MS
chr3	139170001	139260000	MSLS
chr3	139260001	142200000	LS
chr3	142200001	142310000	MSLS
chr3	142310001	143200000	MS
chr3	143200001	143270000	MSLS
chr3	143270001	144000000	LS
chr3	144000001	144080000	MSLS
chr3	144080001	144960000	MS
chr3	144960001	145360000	MSLS
chr3	145360001	147000000	MS
chr3	147000001	147070000	MSLS
chr3	147070001	151730000	LS
chr3	151730001	151780000	MSLS
chr3	151780001	152180000	MS
chr3	152180001	152210000	ESMS
chr3	152210001	152530000	ES
chr3	152530001	152550000	ESMS
chr3	152550001	153810000	MS
chr3	153810001	153840000	ESMS
chr3	153840001	154000000	ES
chr3	154000001	154010000	ESMS
chr3	154010001	154950000	MS
chr3	154950001	155130000	MSLS
chr3	155130001	157200000	LS
chr3	157200001	157280000	MSLS
chr3	157280001	157790000	MS
chr3	157790001	157800000	ESMS
chr3	157800001	158080000	ES
chr3	158080001	158090000	ESMS
chr3	158090001	158440000	MS
chr3	158440001	158500000	MSLS
chr3	158500001	159440000	LS
chr3	159440001	159530000	MSLS
chr3	159530001	159950000	MS
chr3	159950001	160039680	UND
chr4	1	2980000	UND
chr4	2980001	3120000	LS
chr4	3120001	3140000	MSLS
chr4	3140001	3600000	MS
chr4	3600001	3640000	ESMS
chr4	3640001	3950000	ES
chr4	3950001	3970000	ESMS
chr4	3970001	4360000	MS
chr4	4360001	4510000	MSLS
chr4	4510001	5380000	LS
chr4	5380001	5500000	MSLS
chr4	5500001	6000000	MS
chr4	6000001	6120000	MSLS
chr4	6120001	6530000	MS
chr4	6530001	6630000	MSLS
chr4	6630001	7850000	LS
chr4	7850001	7970000	MSLS
chr4	7970001	9260000	MS
chr4	9260001	9470000	MSLS
chr4	9470001	9670000	LS
chr4	9670001	9870000	MSLS
chr4	9870001	10190000	LS
chr4	10190001	10270000	MSLS
chr4	10270001	10740000	MS
chr4	10740001	10760000	ESMS
chr4	10760001	11330000	ES
chr4	11330001	11360000	ESMS
chr4	11360001	11490000	MS
chr4	11490001	11630000	ESMS
chr4	11630001	12420000	MS
chr4	12420001	12550000	MSLS
chr4	12550001	12910000	LS
chr4	12910001	13240000	MSLS
chr4	13240001	13610000	LS
chr4	13610001	13920000	MSLS
chr4	13920001	14340000	LS
chr4	14340001	14410000	MSLS
chr4	14410001	15050000	MS
chr4	15050001	15080000	ESMS
chr4	15080001	15400000	ES
chr4	15400001	15420000	ESMS
chr4	15420001	16590000	MS
chr4	16590001	16780000	MSLS
chr4	16780001	18070000	LS
chr4	18070001	18200000	MSLS
chr4	18200001	18610000	MS
chr4	18610001	18800000	MSLS
chr4	18800001	19050000	LS
chr4	19050001	19340000	MSLS
chr4	19340001	20170000	MS
chr4	20170001	20260000	MSLS
chr4	20260001	21180000	LS
chr4	21180001	21270000	MSLS
chr4	21270001	21600000	MS
chr4	21600001	21620000	ESMS
chr4	21620001	21930000	ES
chr4	21930001	21950000	ESMS
chr4	21950001	22710000	MS
chr4	22710001	22800000	MSLS
chr4	22800001	24090000	LS
chr4	24090001	24200000	MSLS
chr4	24200001	26490000	MS
chr4	26490001	26940000	MSLS
chr4	26940001	27090000	MS
chr4	27090001	27300000	MSLS
chr4	27300001	31510000	LS
chr4	31510001	31590000	MSLS
chr4	31590001	32120000	MS
chr4	32120001	32220000	ESMS
chr4	32220001	32540000	MS
chr4	32540001	32750000	ESMS
chr4	32750001	33400000	ES
chr4	33400001	33430000	ESMS
chr4	33430001	34560000	MS
chr4	34560001	34580000	ESMS
chr4	34580001	35180000	ES
chr4	35180001	35210000	ESMS
chr4	35210001	35620000	MS
chr4	35620001	35710000	MSLS
chr4	35710001	39510000	LS
chr4	39510001	39660000	MSLS
chr4	39660001	40100000	MS
chr4	40100001	40120000	ESMS
chr4	40120001	40340000	ES
chr4	40340001	40360000	ESMS
chr4	40360001	40610000	MS
chr4	40610001	40630000	ESMS
chr4	40630001	41590000	ES
chr4	41590001	41660000	ESMS
chr4	41660001	41730000	ES
chr4	41730001	41790000	ESMS
chr4	41790001	41880000	MS
chr4	41880001	42670000	UND
chr4	42670001	42850000	MS
chr4	42850001	42870000	ESMS
chr4	42870001	43170000	ES
chr4	43170001	43210000	ESMS
chr4	43210001	43290000	MS
chr4	43290001	43340000	ESMS
chr4	43340001	43620000	ES
chr4	43620001	43690000	ESMS
chr4	43690001	43850000	MS
chr4	43850001	43910000	ESMS
chr4	43910001	44190000	ES
chr4	44190001	44220000	ESMS
chr4	44220001	44280000	ES
chr4	44280001	44330000	ESMS
chr4	44330001	44760000	MS
chr4	44760001	44790000	ESMS
chr4	44790001	45130000	ES
chr4	45130001	45150000	ESMS
chr4	45150001	45330000	MS
chr4	45330001	45370000	ESMS
chr4	45370001	45560000	ES
chr4	45560001	45620000	ESMS
chr4	45620001	46330000	MS
chr4	46330001	46360000	ESMS
chr4	46360001	46710000	ES
chr4	46710001	46740000	ESMS
chr4	46740001	47650000	MS
chr4	47650001	47840000	MSLS
chr4	47840001	48350000	MS
chr4	48350001	48370000	ESMS
chr4	48370001	48750000	ES
chr4	48750001	48770000	ESMS
chr4	48770001	49120000	MS
chr4	49120001	49360000	MSLS
chr4	49360001	49430000	LS
chr4	49430001	49660000	MSLS
chr4	49660001	52360000	LS
chr4	52360001	52470000	MSLS
chr4	52470001	52550000	MS
chr4	52550001	52700000	MSLS
chr4	52700001	53150000	MS
chr4	53150001	53190000	ESMS
chr4	53190001	53530000	ES
chr4	53530001	53560000	ESMS
chr4	53560001	53660000	ES
chr4	53660001	53700000	ESMS
chr4	53700001	53930000	ES
chr4	53930001	53960000	ESMS
chr4	53960001	54820000	MS
chr4	54820001	54840000	ESMS
chr4	54840001	55620000	ES
chr4	55620001	55640000	ESMS
chr4	55640001	56660000	MS
chr4	56660001	56680000	ESMS
chr4	56680001	57370000	ES
chr4	57370001	57390000	ESMS
chr4	57390001	57580000	MS
chr4	57580001	57600000	ESMS
chr4	57600001	58030000	ES
chr4	58030001	58050000	ESMS
chr4	58050001	58990000	MS
chr4	58990001	59060000	ESMS
chr4	59060001	59280000	MS
chr4	59280001	59320000	ESMS
chr4	59320001	59840000	ES
chr4	59840001	59870000	ESMS
chr4	59870001	60070000	MS
chr4	60070001	60090000	MSLS
chr4	60090001	60290000	LS
chr4	60290001	60310000	UND
chr4	60310001	60560000	LS
chr4	60560001	60750000	UND
chr4	60750001	60920000	LS
chr4	60920001	61340000	UND
chr4	61340001	61860000	LS
chr4	61860001	61880000	MSLS
chr4	61880001	62200000	MS
chr4	62200001	62230000	ESMS
chr4	62230001	62550000	ES
chr4	62550001	62640000	ESMS
chr4	62640001	63640000	MS
chr4	63640001	63740000	MSLS
chr4	63740001	70100000	LS
chr4	70100001	70640000	MSLS
chr4	70640001	73890000	LS
chr4	73890001	73990000	MSLS
chr4	73990001	74590000	MS
chr4	74590001	74670000	MSLS
chr4	74670001	80690000	LS
chr4	80690001	80780000	MSLS
chr4	80780001	81160000	MS
chr4	81160001	81300000	MSLS
chr4	81300001	81590000	LS
chr4	81590001	81880000	MSLS
chr4	81880001	82380000	MS
chr4	82380001	82440000	ESMS
chr4	82440001	82580000	ES
chr4	82580001	82610000	ESMS
chr4	82610001	83120000	MS
chr4	83120001	83140000	ESMS
chr4	83140001	83640000	ES
chr4	83640001	83660000	ESMS
chr4	83660001	85070000	MS
chr4	85070001	85090000	ESMS
chr4	85090001	85390000	ES
chr4	85390001	85430000	ESMS
chr4	85430001	86550000	MS
chr4	86550001	86580000	ESMS
chr4	86580001	86970000	ES
chr4	86970001	86990000	ESMS
chr4	86990001	88270000	MS
chr4	88270001	88380000	MSLS
chr4	88380001	89500000	MS
chr4	89500001	89610000	MSLS
chr4	89610001	91000000	LS
chr4	91000001	91080000	MSLS
chr4	91080001	91610000	MS
chr4	91610001	91690000	MSLS
chr4	91690001	94190000	LS
chr4	94190001	94310000	MSLS
chr4	94310001	94510000	MS
chr4	94510001	94530000	ESMS
chr4	94530001	94620000	ES
chr4	94620001	94660000	ESMS
chr4	94660001	95180000	MS
chr4	95180001	95280000	MSLS
chr4	95280001	98070000	LS
chr4	98070001	98150000	MSLS
chr4	98150001	98610000	MS
chr4	98610001	98630000	ESMS
chr4	98630001	99240000	ES
chr4	99240001	99270000	ESMS
chr4	99270001	99470000	MS
chr4	99470001	99490000	ESMS
chr4	99490001	99850000	ES
chr4	99850001	99880000	ESMS
chr4	99880001	100280000	MS
chr4	100280001	100430000	MSLS
chr4	100430001	101180000	MS
chr4	101180001	101200000	ESMS
chr4	101200001	101680000	ES
chr4	101680001	101710000	ESMS
chr4	101710001	101820000	MS
chr4	101820001	101870000	ESMS
chr4	101870001	101910000	ES
chr4	101910001	101950000	ESMS
chr4	101950001	102230000	MS
chr4	102230001	102340000	MSLS
chr4	102340001	102670000	LS
chr4	102670001	102750000	MSLS
chr4	102750001	103540000	MS
chr4	103540001	103640000	MSLS
chr4	103640001	104520000	LS
chr4	104520001	104630000	MSLS
chr4	104630001	105050000	MS
chr4	105050001	105080000	ESMS
chr4	105080001	105380000	ES
chr4	105380001	105410000	ESMS
chr4	105410001	106460000	MS
chr4	106460001	106510000	ESMS
chr4	106510001	107450000	ES
chr4	107450001	107470000	ESMS
chr4	107470001	107950000	MS
chr4	107950001	108010000	ESMS
chr4	108010001	109270000	ES
chr4	109270001	109300000	ESMS
chr4	109300001	110390000	MS
chr4	110390001	110480000	MSLS
chr4	110480001	111230000	LS
chr4	111230001	111550000	MSLS
chr4	111550001	111850000	MS
chr4	111850001	112070000	MSLS
chr4	112070001	112150000	LS
chr4	112150001	112530000	UND
chr4	112530001	114530000	LS
chr4	114530001	114590000	MSLS
chr4	114590001	114960000	MS
chr4	114960001	115040000	ESMS
chr4	115040001	115690000	MS
chr4	115690001	115710000	ESMS
chr4	115710001	117680000	ES
chr4	117680001	117760000	ESMS
chr4	117760001	118460000	ES
chr4	118460001	118520000	ESMS
chr4	118520001	118860000	MS
chr4	118860001	118880000	ESMS
chr4	118880001	119580000	ES
chr4	119580001	119670000	ESMS
chr4	119670001	120230000	MS
chr4	120230001	120310000	ESMS
chr4	120310001	120730000	MS
chr4	120730001	120780000	ESMS
chr4	120780001	121120000	ES
chr4	121120001	121150000	ESMS
chr4	121150001	121560000	MS
chr4	121560001	121630000	MSLS
chr4	121630001	121810000	LS
chr4	121810001	121900000	UND
chr4	121900001	122130000	LS
chr4	122130001	122140000	UND
chr4	122140001	122290000	LS
chr4	122290001	122470000	UND
chr4	122470001	122820000	MS
chr4	122820001	122850000	ESMS
chr4	122850001	123900000	ES
chr4	123900001	124090000	ESMS
chr4	124090001	124530000	MS
chr4	124530001	124550000	ESMS
chr4	124550001	127550000	ES
chr4	127550001	127570000	ESMS
chr4	127570001	128720000	MS
chr4	128720001	128830000	ESMS
chr4	128830001	131090000	ES
chr4	131090001	131140000	ESMS
chr4	131140001	131770000	MS
chr4	131770001	131790000	ESMS
chr4	131790001	136900000	ES
chr4	136900001	136940000	ESMS
chr4	136940001	137220000	MS
chr4	137220001	137240000	ESMS
chr4	137240001	140150000	ES
chr4	140150001	140250000	ESMS
chr4	140250001	140260000	MS
chr4	140260001	140350000	ESMS
chr4	140350001	142350000	ES
chr4	142350001	142370000	ESMS
chr4	142370001	143090000	MS
chr4	143090001	143130000	ESMS
chr4	143130001	143370000	ES
chr4	143370001	143400000	ESMS
chr4	143400001	144020000	MS
chr4	144020001	144030000	ESMS
chr4	144030001	144040000	ES
chr4	144040001	144060000	ESMS
chr4	144060001	144170000	MS
chr4	144170001	144190000	ESMS
chr4	144190001	144470000	ES
chr4	144470001	144490000	ESMS
chr4	144490001	144810000	MS
chr4	144810001	144840000	ESMS
chr4	144840001	145760000	ES
chr4	145760001	145800000	UND
chr4	145800001	145970000	ES
chr4	145970001	145990000	UND
chr4	145990001	146280000	ES
chr4	146280001	146350000	UND
chr4	146350001	146610000	ES
chr4	146610001	146640000	UND
chr4	146640001	151200000	ES
chr4	151200001	151230000	ESMS
chr4	151230001	151750000	MS
chr4	151750001	151780000	ESMS
chr4	151780001	152510000	ES
chr4	152510001	152530000	ESMS
chr4	152530001	153950000	MS
chr4	153950001	153980000	ESMS
chr4	153980001	154160000	ES
chr4	154160001	154190000	ESMS
chr4	154190001	154620000	MS
chr4	154620001	154820000	ESMS
chr4	154820001	156300000	ES
chr4	156300001	156410000	ESMS
chr4	156410001	156430000	ES
chr4	156430001	156508116	UND
chr5	1	3030000	UND
chr5	3030001	3230000	MS
chr5	3230001	3240000	ESMS
chr5	3240001	3400000	ES
chr5	3400001	3500000	ESMS
chr5	3500001	3630000	ES
chr5	3630001	3780000	ESMS
chr5	3780001	3950000	ES
chr5	3950001	3980000	ESMS
chr5	3980001	4410000	MS
chr5	4410001	4470000	MSLS
chr5	4470001	5360000	LS
chr5	5360001	5450000	MSLS
chr5	5450001	5820000	MS
chr5	5820001	5910000	MSLS
chr5	5910001	7800000	LS
chr5	7800001	7890000	MSLS
chr5	7890001	8670000	MS
chr5	8670001	8710000	ESMS
chr5	8710001	8850000	ES
chr5	8850001	8910000	ESMS
chr5	8910001	9070000	MS
chr5	9070001	9150000	ESMS
chr5	9150001	9520000	MS
chr5	9520001	9600000	MSLS
chr5	9600001	10970000	LS
chr5	10970001	11100000	UND
chr5	11100001	11290000	LS
chr5	11290001	11440000	UND
chr5	11440001	11520000	LS
chr5	11520001	11900000	UND
chr5	11900001	12270000	LS
chr5	12270001	12490000	MSLS
chr5	12490001	13110000	MS
chr5	13110001	13180000	MSLS
chr5	13180001	15090000	LS
chr5	15090001	15430000	UND
chr5	15430001	16640000	LS
chr5	16640001	16750000	MSLS
chr5	16750001	17230000	MS
chr5	17230001	17360000	MSLS
chr5	17360001	17780000	LS
chr5	17780001	17980000	MSLS
chr5	17980001	19060000	MS
chr5	19060001	19280000	MSLS
chr5	19280001	20230000	LS
chr5	20230001	20310000	MSLS
chr5	20310001	20720000	MS
chr5	20720001	20790000	ESMS
chr5	20790001	21110000	ES
chr5	21110001	21130000	ESMS
chr5	21130001	21580000	MS
chr5	21580001	21600000	ESMS
chr5	21600001	21890000	ES
chr5	21890001	21910000	ESMS
chr5	21910001	23280000	MS
chr5	23280001	23290000	ESMS
chr5	23290001	24000000	ES
chr5	24000001	24050000	ESMS
chr5	24050001	24860000	ES
chr5	24860001	24900000	ESMS
chr5	24900001	25300000	MS
chr5	25300001	25330000	ESMS
chr5	25330001	25750000	ES
chr5	25750001	25780000	ESMS
chr5	25780001	26090000	MS
chr5	26090001	26110000	MSLS
chr5	26110001	26340000	LS
chr5	26340001	26460000	MSLS
chr5	26460001	27650000	MS
chr5	27650001	27670000	ESMS
chr5	27670001	27960000	ES
chr5	27960001	27970000	ESMS
chr5	27970001	28150000	MS
chr5	28150001	28250000	ESMS
chr5	28250001	29360000	MS
chr5	29360001	29420000	ESMS
chr5	29420001	29910000	ES
chr5	29910001	29960000	ESMS
chr5	29960001	29990000	MS
chr5	29990001	30040000	ESMS
chr5	30040001	30180000	ES
chr5	30180001	30230000	ESMS
chr5	30230001	30540000	MS
chr5	30540001	30580000	ESMS
chr5	30580001	31710000	ES
chr5	31710001	31740000	ESMS
chr5	31740001	32480000	MS
chr5	32480001	32510000	ESMS
chr5	32510001	33860000	ES
chr5	33860001	33910000	ESMS
chr5	33910001	34130000	MS
chr5	34130001	34160000	ESMS
chr5	34160001	34750000	ES
chr5	34750001	34770000	ESMS
chr5	34770001	35430000	MS
chr5	35430001	35450000	ESMS
chr5	35450001	35990000	ES
chr5	35990001	36020000	ESMS
chr5	36020001	36380000	MS
chr5	36380001	36420000	ESMS
chr5	36420001	37210000	ES
chr5	37210001	37240000	ESMS
chr5	37240001	38480000	MS
chr5	38480001	38510000	ESMS
chr5	38510001	38780000	ES
chr5	38780001	38800000	ESMS
chr5	38800001	39160000	MS
chr5	39160001	39220000	MSLS
chr5	39220001	41500000	LS
chr5	41500001	41590000	MSLS
chr5	41590001	41950000	MS
chr5	41950001	42050000	MSLS
chr5	42050001	43310000	LS
chr5	43310001	43390000	MSLS
chr5	43390001	43710000	MS
chr5	43710001	43730000	ESMS
chr5	43730001	43950000	ES
chr5	43950001	43960000	ESMS
chr5	43960001	44380000	MS
chr5	44380001	44450000	MSLS
chr5	44450001	45110000	LS
chr5	45110001	45190000	MSLS
chr5	45190001	45890000	MS
chr5	45890001	45990000	MSLS
chr5	45990001	48350000	LS
chr5	48350001	48480000	MSLS
chr5	48480001	49820000	LS
chr5	49820001	49890000	MSLS
chr5	49890001	50330000	MS
chr5	50330001	50410000	MSLS
chr5	50410001	51830000	LS
chr5	51830001	51910000	MSLS
chr5	51910001	52790000	MS
chr5	52790001	52850000	ESMS
chr5	52850001	53300000	MS
chr5	53300001	53320000	ESMS
chr5	53320001	53790000	ES
chr5	53790001	53800000	ESMS
chr5	53800001	54310000	MS
chr5	54310001	54370000	MSLS
chr5	54370001	59750000	LS
chr5	59750001	59900000	MSLS
chr5	59900001	59960000	LS
chr5	59960001	60110000	MSLS
chr5	60110001	60580000	LS
chr5	60580001	60740000	MSLS
chr5	60740001	61000000	MS
chr5	61000001	61140000	MSLS
chr5	61140001	63380000	LS
chr5	63380001	63470000	MSLS
chr5	63470001	64010000	MS
chr5	64010001	64080000	ESMS
chr5	64080001	64150000	ES
chr5	64150001	64260000	ESMS
chr5	64260001	64480000	ES
chr5	64480001	64780000	ESMS
chr5	64780001	64890000	ES
chr5	64890001	64920000	ESMS
chr5	64920001	65020000	MS
chr5	65020001	65180000	ESMS
chr5	65180001	65880000	ES
chr5	65880001	66050000	ESMS
chr5	66050001	66180000	MS
chr5	66180001	66280000	ESMS
chr5	66280001	66590000	MS
chr5	66590001	66640000	ESMS
chr5	66640001	66740000	ES
chr5	66740001	66790000	ESMS
chr5	66790001	67320000	MS
chr5	67320001	67370000	ESMS
chr5	67370001	67960000	MS
chr5	67960001	68080000	MSLS
chr5	68080001	69160000	LS
chr5	69160001	69270000	MSLS
chr5	69270001	69720000	MS
chr5	69720001	69810000	MSLS
chr5	69810001	71810000	LS
chr5	71810001	71880000	MSLS
chr5	71880001	72780000	MS
chr5	72780001	72800000	ESMS
chr5	72800001	73490000	ES
chr5	73490001	73520000	ESMS
chr5	73520001	73840000	MS
chr5	73840001	73880000	ESMS
chr5	73880001	74140000	ES
chr5	74140001	74170000	ESMS
chr5	74170001	74990000	MS
chr5	74990001	75070000	ESMS
chr5	75070001	75080000	ES
chr5	75080001	75140000	ESMS
chr5	75140001	75900000	MS
chr5	75900001	75940000	ESMS
chr5	75940001	76430000	ES
chr5	76430001	76470000	ESMS
chr5	76470001	76800000	MS
chr5	76800001	76840000	ESMS
chr5	76840001	76910000	ES
chr5	76910001	77060000	ESMS
chr5	77060001	77450000	ES
chr5	77450001	77460000	ESMS
chr5	77460001	77810000	MS
chr5	77810001	77880000	MSLS
chr5	77880001	85770000	LS
chr5	85770001	85840000	MSLS
chr5	85840001	87040000	MS
chr5	87040001	87150000	MSLS
chr5	87150001	87810000	LS
chr5	87810001	87950000	MSLS
chr5	87950001	88450000	MS
chr5	88450001	88860000	ES
chr5	88860001	88870000	ESMS
chr5	88870001	89260000	MS
chr5	89260001	89340000	MSLS
chr5	89340001	89700000	LS
chr5	89700001	89870000	MSLS
chr5	89870001	90160000	MS
chr5	90160001	90270000	ES
chr5	90270001	90290000	ESMS
chr5	90290001	90700000	MS
chr5	90700001	91260000	MSLS
chr5	91260001	91860000	MS
chr5	91860001	91880000	ESMS
chr5	91880001	92360000	ES
chr5	92360001	92520000	ESMS
chr5	92520001	92620000	MS
chr5	92620001	92660000	ESMS
chr5	92660001	93100000	ES
chr5	93100001	93130000	ESMS
chr5	93130001	93460000	MS
chr5	93460001	93620000	UND
chr5	93620001	93760000	LS
chr5	93760001	95770000	UND
chr5	95770001	96090000	LS
chr5	96090001	96390000	MSLS
chr5	96390001	96650000	LS
chr5	96650001	96750000	MSLS
chr5	96750001	97430000	MS
chr5	97430001	97520000	MSLS
chr5	97520001	99080000	LS
chr5	99080001	99520000	MSLS
chr5	99520001	99920000	MS
chr5	99920001	99960000	ESMS
chr5	99960001	100040000	ES
chr5	100040001	100070000	ESMS
chr5	100070001	100290000	MS
chr5	100290001	100320000	ESMS
chr5	100320001	100590000	ES
chr5	100590001	100630000	ESMS
chr5	100630001	101220000	MS
chr5	101220001	101330000	MSLS
chr5	101330001	101820000	MS
chr5	101820001	101860000	ESMS
chr5	101860001	102000000	MS
chr5	102000001	102040000	ESMS
chr5	102040001	102070000	ES
chr5	102070001	102110000	ESMS
chr5	102110001	102390000	MS
chr5	102390001	102510000	MSLS
chr5	102510001	102900000	LS
chr5	102900001	103010000	MSLS
chr5	103010001	103470000	MS
chr5	103470001	103500000	ESMS
chr5	103500001	104120000	ES
chr5	104120001	104150000	ESMS
chr5	104150001	104320000	MS
chr5	104320001	104340000	ESMS
chr5	104340001	104630000	ES
chr5	104630001	104690000	UND
chr5	104690001	105620000	MS
chr5	105620001	105650000	ESMS
chr5	105650001	105740000	ES
chr5	105740001	105890000	ESMS
chr5	105890001	107720000	MS
chr5	107720001	107760000	ESMS
chr5	107760001	108690000	ES
chr5	108690001	108720000	ESMS
chr5	108720001	109700000	MS
chr5	109700001	109710000	ESMS
chr5	109710001	111400000	ES
chr5	111400001	111440000	ESMS
chr5	111440001	111740000	MS
chr5	111740001	111810000	ESMS
chr5	111810001	112160000	MS
chr5	112160001	112180000	ESMS
chr5	112180001	112750000	ES
chr5	112750001	112870000	ESMS
chr5	112870001	113000000	MS
chr5	113000001	113030000	ESMS
chr5	113030001	116140000	ES
chr5	116140001	116190000	ESMS
chr5	116190001	116590000	ES
chr5	116590001	116610000	ESMS
chr5	116610001	117040000	MS
chr5	117040001	117060000	ESMS
chr5	117060001	117570000	ES
chr5	117570001	117600000	ESMS
chr5	117600001	117760000	MS
chr5	117760001	117790000	ESMS
chr5	117790001	118770000	ES
chr5	118770001	118810000	ESMS
chr5	118810001	119340000	MS
chr5	119340001	119400000	ESMS
chr5	119400001	119850000	ES
chr5	119850001	119870000	ESMS
chr5	119870001	120150000	MS
chr5	120150001	120240000	ESMS
chr5	120240001	125620000	ES
chr5	125620001	125640000	ESMS
chr5	125640001	126020000	MS
chr5	126020001	126040000	UND
chr5	126040001	126150000	ES
chr5	126150001	126190000	UND
chr5	126190001	126370000	MS
chr5	126370001	127000000	MSLS
chr5	127000001	127500000	MS
chr5	127500001	127530000	ESMS
chr5	127530001	127830000	ES
chr5	127830001	127900000	ESMS
chr5	127900001	128030000	MS
chr5	128030001	128090000	ESMS
chr5	128090001	128680000	ES
chr5	128680001	128700000	ESMS
chr5	128700001	128910000	MS
chr5	128910001	128940000	ESMS
chr5	128940001	130360000	ES
chr5	130360001	130390000	ESMS
chr5	130390001	131430000	MS
chr5	131430001	131500000	ESMS
chr5	131500001	131540000	ES
chr5	131540001	131590000	ESMS
chr5	131590001	131990000	MS
chr5	131990001	132100000	MSLS
chr5	132100001	132550000	LS
chr5	132550001	132640000	MSLS
chr5	132640001	133530000	LS
chr5	133530001	133600000	MSLS
chr5	133600001	134010000	MS
chr5	134010001	134020000	ESMS
chr5	134020001	136350000	ES
chr5	136350001	136380000	ESMS
chr5	136380001	136500000	MS
chr5	136500001	136530000	ESMS
chr5	136530001	138270000	ES
chr5	138270001	138310000	ESMS
chr5	138310001	138830000	MS
chr5	138830001	138900000	ESMS
chr5	138900001	139630000	ES
chr5	139630001	139670000	ESMS
chr5	139670001	140820000	ES
chr5	140820001	140850000	ESMS
chr5	140850001	141250000	MS
chr5	141250001	141350000	MSLS
chr5	141350001	141650000	LS
chr5	141650001	141800000	MSLS
chr5	141800001	142290000	MS
chr5	142290001	142310000	ESMS
chr5	142310001	143610000	ES
chr5	143610001	143660000	ESMS
chr5	143660001	143720000	MS
chr5	143720001	143780000	ESMS
chr5	143780001	144390000	ES
chr5	144390001	144590000	ESMS
chr5	144590001	145340000	ES
[truncated: 4,584 more rows]

## Sheet: MEF RT domains
chr	start	end	RT
chr1	1	2930000	UND
chr1	2930001	4430000	LS
chr1	4430001	4540000	MSLS
chr1	4540001	5350000	MS
chr1	5350001	5610000	MSLS
chr1	5610001	6080000	MS
chr1	6080001	6110000	ESMS
chr1	6110001	6270000	ES
chr1	6270001	6330000	UND
chr1	6330001	6530000	ES
chr1	6530001	6560000	ESMS
chr1	6560001	7280000	MS
chr1	7280001	7370000	MSLS
chr1	7370001	9080000	LS
chr1	9080001	9140000	MSLS
chr1	9140001	9450000	MS
chr1	9450001	9480000	ESMS
chr1	9480001	10070000	ES
chr1	10070001	10100000	ESMS
chr1	10100001	12530000	MS
chr1	12530001	12570000	ESMS
chr1	12570001	12700000	ES
chr1	12700001	12730000	ESMS
chr1	12730001	14860000	MS
chr1	14860001	14940000	MSLS
chr1	14940001	15610000	LS
chr1	15610001	15690000	MSLS
chr1	15690001	16480000	MS
chr1	16480001	16500000	ESMS
chr1	16500001	16740000	ES
chr1	16740001	16780000	ESMS
chr1	16780001	17840000	MS
chr1	17840001	17970000	MSLS
chr1	17970001	19820000	LS
chr1	19820001	19900000	MSLS
chr1	19900001	20720000	MS
chr1	20720001	20820000	ESMS
chr1	20820001	21160000	ES
chr1	21160001	21190000	ESMS
chr1	21190001	21530000	MS
chr1	21530001	21570000	MSLS
chr1	21570001	21790000	LS
chr1	21790001	21870000	MSLS
chr1	21870001	22190000	MS
chr1	22190001	22200000	MSLS
chr1	22200001	22230000	MS
chr1	22230001	22750000	MSLS
chr1	22750001	23110000	MS
chr1	23110001	23150000	ESMS
chr1	23150001	23270000	ES
chr1	23270001	23300000	ESMS
chr1	23300001	24700000	MS
chr1	24700001	24780000	MSLS
chr1	24780001	30540000	LS
chr1	30540001	30590000	MSLS
chr1	30590001	31340000	MS
chr1	31340001	31380000	MSLS
chr1	31380001	32990000	LS
chr1	32990001	33050000	MSLS
chr1	33050001	33460000	MS
chr1	33460001	33490000	ESMS
chr1	33490001	33670000	ES
chr1	33670001	33710000	UND
chr1	33710001	34090000	ES
chr1	34090001	34120000	ESMS
chr1	34120001	34250000	MS
chr1	34250001	34300000	ESMS
chr1	34300001	34450000	ES
chr1	34450001	34510000	ESMS
chr1	34510001	35760000	MS
chr1	35760001	35800000	ESMS
chr1	35800001	36820000	ES
chr1	36820001	36890000	ESMS
chr1	36890001	37130000	MS
chr1	37130001	37350000	ESMS
chr1	37350001	37460000	MS
chr1	37460001	37540000	ESMS
chr1	37540001	37670000	ES
chr1	37670001	38110000	ESMS
chr1	38110001	38250000	ES
chr1	38250001	38320000	ESMS
chr1	38320001	38580000	MS
chr1	38580001	38620000	ESMS
chr1	38620001	38810000	ES
chr1	38810001	38910000	ESMS
chr1	38910001	38940000	MS
chr1	38940001	38960000	ESMS
chr1	38960001	39080000	MS
chr1	39080001	39200000	ESMS
chr1	39200001	40600000	ES
chr1	40600001	40650000	ESMS
chr1	40650001	41110000	MS
chr1	41110001	41190000	MSLS
chr1	41190001	42520000	LS
chr1	42520001	42580000	MSLS
chr1	42580001	42990000	MS
chr1	42990001	43020000	ESMS
chr1	43020001	44160000	ES
chr1	44160001	44280000	ESMS
chr1	44280001	44800000	MS
chr1	44800001	44840000	ESMS
chr1	44840001	45540000	ES
chr1	45540001	45640000	UND
chr1	45640001	46010000	ES
chr1	46010001	46050000	ESMS
chr1	46050001	47420000	MS
chr1	47420001	47520000	MSLS
chr1	47520001	50600000	LS
chr1	50600001	50660000	MSLS
chr1	50660001	51070000	MS
chr1	51070001	51090000	ESMS
chr1	51090001	51750000	ES
chr1	51750001	51810000	ESMS
chr1	51810001	51870000	MS
chr1	51870001	51930000	ESMS
chr1	51930001	52410000	ES
chr1	52410001	52640000	ESMS
chr1	52640001	53660000	MS
chr1	53660001	53700000	ESMS
chr1	53700001	53930000	ES
chr1	53930001	53960000	ESMS
chr1	53960001	54520000	MS
chr1	54520001	54600000	ESMS
chr1	54600001	55320000	ES
chr1	55320001	55380000	ESMS
chr1	55380001	57940000	MS
chr1	57940001	58080000	ESMS
chr1	58080001	61160000	ES
chr1	61160001	61200000	ESMS
chr1	61200001	61870000	MS
chr1	61870001	61950000	MSLS
chr1	61950001	62130000	LS
chr1	62130001	62170000	MSLS
chr1	62170001	62400000	MS
chr1	62400001	62450000	ESMS
chr1	62450001	63050000	ES
chr1	63050001	63100000	ESMS
chr1	63100001	63660000	MS
chr1	63660001	63710000	ESMS
chr1	63710001	65170000	ES
chr1	65170001	65210000	ESMS
chr1	65210001	67120000	MS
chr1	67120001	67190000	MSLS
chr1	67190001	68790000	LS
chr1	68790001	68910000	MSLS
chr1	68910001	69240000	MS
chr1	69240001	69280000	ESMS
chr1	69280001	69480000	ES
chr1	69480001	69520000	ESMS
chr1	69520001	70380000	MS
chr1	70380001	70510000	MSLS
chr1	70510001	71460000	MS
chr1	71460001	71490000	ESMS
chr1	71490001	73180000	ES
chr1	73180001	73270000	ESMS
chr1	73270001	73720000	MS
chr1	73720001	73770000	ESMS
chr1	73770001	75680000	ES
chr1	75680001	75710000	ESMS
chr1	75710001	76200000	MS
chr1	76200001	76420000	MSLS
chr1	76420001	76780000	LS
chr1	76780001	76860000	MSLS
chr1	76860001	77700000	MS
chr1	77700001	77790000	ESMS
chr1	77790001	77910000	ES
chr1	77910001	77980000	ESMS
chr1	77980001	79810000	MS
chr1	79810001	79960000	ESMS
chr1	79960001	80980000	MS
chr1	80980001	81110000	MSLS
chr1	81110001	81730000	MS
chr1	81730001	82150000	ESMS
chr1	82150001	82590000	MS
chr1	82590001	82660000	ESMS
chr1	82660001	83180000	ES
chr1	83180001	83210000	ESMS
chr1	83210001	85030000	MS
chr1	85030001	85190000	MSLS
chr1	85190001	85540000	LS
chr1	85540001	85610000	MSLS
chr1	85610001	86000000	MS
chr1	86000001	86060000	ESMS
chr1	86060001	86830000	ES
chr1	86830001	86950000	ESMS
chr1	86950001	88140000	ES
chr1	88140001	88260000	ESMS
chr1	88260001	89510000	ES
chr1	89510001	89550000	ESMS
chr1	89550001	89750000	MS
chr1	89750001	89780000	ESMS
chr1	89780001	93900000	ES
chr1	93900001	93920000	ESMS
chr1	93920001	94250000	MS
chr1	94250001	94340000	MSLS
chr1	94340001	96990000	LS
chr1	96990001	97300000	MSLS
chr1	97300001	98440000	MS
chr1	98440001	98490000	MSLS
chr1	98490001	104930000	LS
chr1	104930001	104990000	MSLS
chr1	104990001	105640000	MS
chr1	105640001	105670000	ESMS
chr1	105670001	106570000	ES
chr1	106570001	106610000	ESMS
chr1	106610001	107060000	MS
chr1	107060001	107150000	MSLS
chr1	107150001	107390000	LS
chr1	107390001	107490000	MSLS
chr1	107490001	107650000	MS
chr1	107650001	107720000	MSLS
chr1	107720001	107810000	MS
chr1	107810001	108050000	MSLS
chr1	108050001	108140000	MS
chr1	108140001	108260000	MSLS
chr1	108260001	113070000	LS
chr1	113070001	113560000	MSLS
chr1	113560001	117680000	LS
chr1	117680001	117820000	MSLS
chr1	117820001	118190000	MS
chr1	118190001	118210000	ESMS
chr1	118210001	118510000	ES
chr1	118510001	118580000	ESMS
chr1	118580001	119620000	ES
chr1	119620001	119660000	ESMS
chr1	119660001	119860000	MS
chr1	119860001	119910000	ESMS
chr1	119910001	120210000	ES
chr1	120210001	120250000	ESMS
chr1	120250001	121220000	MS
chr1	121220001	121270000	ESMS
chr1	121270001	121430000	ES
chr1	121430001	121460000	ESMS
chr1	121460001	121900000	MS
chr1	121900001	122150000	MSLS
chr1	122150001	124770000	LS
chr1	124770001	124970000	MSLS
chr1	124970001	125340000	MS
chr1	125340001	125390000	ESMS
chr1	125390001	125620000	ES
chr1	125620001	125690000	ESMS
chr1	125690001	126230000	MS
chr1	126230001	126310000	MSLS
chr1	126310001	127620000	MS
chr1	127620001	127670000	ESMS
chr1	127670001	128100000	ES
chr1	128100001	128250000	ESMS
chr1	128250001	128290000	ES
chr1	128290001	128350000	ESMS
chr1	128350001	128910000	MS
chr1	128910001	128950000	MSLS
chr1	128950001	130180000	LS
chr1	130180001	130370000	MSLS
chr1	130370001	130880000	MS
chr1	130880001	130910000	ESMS
chr1	130910001	132630000	ES
chr1	132630001	132660000	ESMS
chr1	132660001	132860000	MS
chr1	132860001	132930000	ESMS
chr1	132930001	136810000	ES
chr1	136810001	136850000	ESMS
chr1	136850001	138040000	MS
chr1	138040001	138220000	ESMS
chr1	138220001	138530000	ES
chr1	138530001	138600000	ESMS
chr1	138600001	139000000	ES
chr1	139000001	139030000	ESMS
chr1	139030001	139680000	MS
chr1	139680001	139740000	MSLS
chr1	139740001	140020000	LS
chr1	140020001	140160000	MSLS
chr1	140160001	140310000	MS
chr1	140310001	140370000	MSLS
chr1	140370001	143250000	LS
chr1	143250001	143330000	MSLS
chr1	143330001	144700000	MS
chr1	144700001	144740000	MSLS
chr1	144740001	149380000	LS
chr1	149380001	149430000	MSLS
chr1	149430001	149730000	MS
chr1	149730001	149760000	ESMS
chr1	149760001	151960000	ES
chr1	151960001	152030000	ESMS
chr1	152030001	153850000	ES
chr1	153850001	153890000	ESMS
chr1	153890001	154790000	MS
chr1	154790001	154830000	ESMS
chr1	154830001	157650000	ES
chr1	157650001	157670000	ESMS
chr1	157670001	158780000	MS
chr1	158780001	158850000	ESMS
chr1	158850001	160040000	MS
chr1	160040001	160100000	ESMS
chr1	160100001	160410000	ES
chr1	160410001	160440000	UND
chr1	160440001	160520000	LS
chr1	160520001	160610000	MS
chr1	160610001	160670000	ESMS
chr1	160670001	161660000	ES
chr1	161660001	161670000	ESMS
chr1	161670001	162590000	ES
chr1	162590001	163000000	ESMS
chr1	163000001	163840000	ES
chr1	163840001	163900000	ESMS
chr1	163900001	164430000	MS
chr1	164430001	164480000	ESMS
chr1	164480001	164610000	ES
chr1	164610001	164790000	ESMS
chr1	164790001	164850000	ES
chr1	164850001	165010000	ESMS
chr1	165010001	165360000	ES
chr1	165360001	165410000	ESMS
chr1	165410001	165860000	ES
chr1	165860001	165920000	ESMS
chr1	165920001	166030000	MS
chr1	166030001	166080000	ESMS
chr1	166080001	167140000	MS
chr1	167140001	167170000	ESMS
chr1	167170001	167420000	ES
chr1	167420001	167450000	ESMS
chr1	167450001	168460000	MS
chr1	168460001	168600000	ESMS
chr1	168600001	169490000	MS
chr1	169490001	169560000	ESMS
chr1	169560001	170380000	ES
chr1	170380001	170480000	ESMS
chr1	170480001	171530000	ES
chr1	171530001	171560000	ESMS
chr1	171560001	171900000	MS
chr1	171900001	171950000	ESMS
chr1	171950001	172620000	ES
chr1	172620001	172660000	ESMS
chr1	172660001	173030000	MS
chr1	173030001	173130000	MSLS
chr1	173130001	173280000	LS
chr1	173280001	173400000	MSLS
chr1	173400001	174580000	MS
chr1	174580001	174610000	ESMS
chr1	174610001	174720000	ES
chr1	174720001	174790000	ESMS
chr1	174790001	176050000	MS
chr1	176050001	176180000	MSLS
chr1	176180001	176710000	MS
chr1	176710001	176720000	MSLS
chr1	176720001	177010000	LS
chr1	177010001	177040000	MSLS
chr1	177040001	177280000	MS
chr1	177280001	177490000	ESMS
chr1	177490001	177820000	ES
chr1	177820001	177850000	ESMS
chr1	177850001	178190000	MS
chr1	178190001	178240000	ESMS
chr1	178240001	178940000	ES
chr1	178940001	179190000	UND
chr1	179190001	181550000	ES
chr1	181550001	181710000	ESMS
chr1	181710001	185210000	ES
chr1	185210001	185250000	ESMS
chr1	185250001	185420000	MS
chr1	185420001	185530000	ESMS
chr1	185530001	186210000	MS
chr1	186210001	186270000	ESMS
chr1	186270001	186710000	ES
chr1	186710001	186750000	ESMS
chr1	186750001	187760000	MS
chr1	187760001	187820000	MSLS
chr1	187820001	188990000	MS
chr1	188990001	189110000	ESMS
chr1	189110001	189390000	MS
chr1	189390001	189440000	ESMS
chr1	189440001	189960000	ES
chr1	189960001	189990000	ESMS
chr1	189990001	190770000	MS
chr1	190770001	190790000	ESMS
chr1	190790001	192220000	ES
chr1	192220001	192260000	ESMS
chr1	192260001	192580000	MS
chr1	192580001	192610000	ESMS
chr1	192610001	193100000	ES
chr1	193100001	193260000	ESMS
chr1	193260001	193490000	ES
chr1	193490001	193580000	ESMS
chr1	193580001	194820000	MS
chr1	194820001	194960000	ESMS
chr1	194960001	195440000	MS
chr1	195440001	195471971	UND
chr2	1	2980000	UND
chr2	2980001	2990000	MSLS
chr2	2990001	4100000	MS
chr2	4100001	4130000	ESMS
chr2	4130001	4450000	ES
chr2	4450001	4510000	ESMS
chr2	4510001	4740000	MS
chr2	4740001	4790000	ESMS
chr2	4790001	6530000	ES
chr2	6530001	6570000	ESMS
chr2	6570001	7040000	MS
chr2	7040001	7150000	ESMS
chr2	7150001	8920000	MS
chr2	8920001	9120000	MSLS
chr2	9120001	9160000	LS
chr2	9160001	9310000	MSLS
chr2	9310001	10090000	MS
chr2	10090001	10220000	ESMS
chr2	10220001	10280000	ES
chr2	10280001	10340000	ESMS
chr2	10340001	11220000	MS
chr2	11220001	11250000	ESMS
chr2	11250001	11640000	ES
chr2	11640001	11700000	ESMS
chr2	11700001	11900000	MS
chr2	11900001	11970000	ESMS
chr2	11970001	12420000	ES
chr2	12420001	12490000	ESMS
chr2	12490001	13040000	MS
chr2	13040001	13160000	ESMS
chr2	13160001	13770000	ES
chr2	13770001	13820000	ESMS
chr2	13820001	14140000	MS
chr2	14140001	14280000	ESMS
chr2	14280001	14870000	MS
chr2	14870001	15080000	MSLS
chr2	15080001	15270000	MS
chr2	15270001	15340000	MSLS
chr2	15340001	15750000	LS
chr2	15750001	15770000	MSLS
chr2	15770001	15780000	LS
chr2	15780001	15910000	MSLS
chr2	15910001	16450000	MS
chr2	16450001	16480000	MSLS
chr2	16480001	16580000	LS
chr2	16580001	16610000	MSLS
chr2	16610001	17810000	MS
chr2	17810001	17860000	ESMS
chr2	17860001	18160000	ES
chr2	18160001	18190000	ESMS
chr2	18190001	18630000	MS
chr2	18630001	18670000	ESMS
chr2	18670001	18800000	ES
chr2	18800001	18840000	ESMS
chr2	18840001	20890000	MS
chr2	20890001	20920000	ESMS
chr2	20920001	21290000	ES
chr2	21290001	21310000	ESMS
chr2	21310001	22670000	MS
chr2	22670001	22720000	ESMS
chr2	22720001	23130000	ES
chr2	23130001	23160000	ESMS
chr2	23160001	24180000	MS
chr2	24180001	24210000	ESMS
chr2	24210001	27770000	ES
chr2	27770001	27930000	UND
chr2	27930001	36270000	ES
chr2	36270001	36300000	ESMS
chr2	36300001	37510000	MS
chr2	37510001	37540000	ESMS
chr2	37540001	37970000	ES
chr2	37970001	37990000	ESMS
chr2	37990001	38120000	MS
chr2	38120001	38160000	ESMS
chr2	38160001	39140000	ES
chr2	39140001	39170000	ESMS
chr2	39170001	39510000	MS
chr2	39510001	39580000	MSLS
chr2	39580001	43640000	LS
chr2	43640001	43670000	MSLS
chr2	43670001	44490000	MS
chr2	44490001	44550000	ESMS
chr2	44550001	44800000	MS
chr2	44800001	44840000	ESMS
chr2	44840001	45040000	ES
chr2	45040001	45090000	ESMS
chr2	45090001	45700000	ES
chr2	45700001	45780000	ESMS
chr2	45780001	46760000	MS
chr2	46760001	46890000	MSLS
chr2	46890001	47210000	LS
chr2	47210001	47580000	MSLS
chr2	47580001	47650000	LS
chr2	47650001	47790000	MSLS
chr2	47790001	48920000	MS
chr2	48920001	48960000	MSLS
chr2	48960001	49070000	LS
chr2	49070001	49130000	MSLS
chr2	49130001	49340000	MS
chr2	49340001	49530000	ESMS
chr2	49530001	49670000	ES
chr2	49670001	49780000	ESMS
chr2	49780001	50240000	MS
chr2	50240001	50290000	ESMS
chr2	50290001	51430000	ES
chr2	51430001	51490000	ESMS
chr2	51490001	51820000	MS
chr2	51820001	51870000	ESMS
chr2	51870001	52980000	ES
chr2	52980001	53010000	ESMS
chr2	53010001	53490000	MS
chr2	53490001	53590000	MSLS
chr2	53590001	53980000	LS
chr2	53980001	54480000	MSLS
chr2	54480001	56880000	LS
chr2	56880001	56930000	MSLS
chr2	56930001	57530000	MS
chr2	57530001	57570000	MSLS
chr2	57570001	58560000	MS
chr2	58560001	58600000	ESMS
chr2	58600001	58710000	ES
chr2	58710001	58780000	ESMS
chr2	58780001	59030000	MS
chr2	59030001	59150000	ESMS
chr2	59150001	59230000	MS
chr2	59230001	59270000	ESMS
chr2	59270001	61700000	ES
chr2	61700001	61750000	ESMS
chr2	61750001	63190000	MS
chr2	63190001	63290000	MSLS
chr2	63290001	63390000	LS
chr2	63390001	63480000	MSLS
chr2	63480001	63690000	LS
chr2	63690001	63790000	MSLS
chr2	63790001	65050000	MS
chr2	65050001	65080000	ESMS
chr2	65080001	66350000	MS
chr2	66350001	66490000	MSLS
chr2	66490001	66500000	MS
chr2	66500001	66670000	MSLS
chr2	66670001	67180000	LS
chr2	67180001	67330000	MSLS
chr2	67330001	67670000	MS
chr2	67670001	67750000	MSLS
chr2	67750001	67840000	LS
chr2	67840001	67930000	MSLS
chr2	67930001	68670000	MS
chr2	68670001	68700000	ESMS
chr2	68700001	68970000	ES
chr2	68970001	69110000	ESMS
chr2	69110001	70130000	ES
chr2	70130001	70220000	ESMS
chr2	70220001	70650000	MS
chr2	70650001	70730000	ESMS
chr2	70730001	73810000	ES
chr2	73810001	73860000	ESMS
chr2	73860001	75370000	MS
chr2	75370001	75410000	ESMS
chr2	75410001	76030000	ES
chr2	76030001	76070000	ESMS
chr2	76070001	77190000	MS
chr2	77190001	77230000	ESMS
chr2	77230001	77320000	ES
chr2	77320001	77370000	ESMS
chr2	77370001	79380000	MS
chr2	79380001	79420000	ESMS
chr2	79420001	79850000	ES
chr2	79850001	79910000	ESMS
chr2	79910001	80030000	MS
chr2	80030001	80080000	ESMS
chr2	80080001	80550000	ES
chr2	80550001	80650000	ESMS
chr2	80650001	81330000	MS
chr2	81330001	81410000	MSLS
chr2	81410001	83170000	LS
chr2	83170001	83240000	MSLS
chr2	83240001	83490000	MS
chr2	83490001	83520000	ESMS
chr2	83520001	83890000	ES
chr2	83890001	83940000	ESMS
chr2	83940001	84200000	MS
chr2	84200001	84250000	ESMS
chr2	84250001	85080000	ES
chr2	85080001	85110000	ESMS
chr2	85110001	85500000	MS
chr2	85500001	85570000	MSLS
chr2	85570001	89890000	LS
chr2	89890001	89990000	MSLS
chr2	89990001	90380000	MS
chr2	90380001	90430000	ESMS
chr2	90430001	94430000	ES
chr2	94430001	94460000	ESMS
chr2	94460001	94780000	MS
chr2	94780001	94890000	MSLS
chr2	94890001	95190000	LS
chr2	95190001	95320000	MSLS
chr2	95320001	95970000	MS
chr2	95970001	96110000	MSLS
chr2	96110001	97150000	LS
chr2	97150001	97210000	MSLS
chr2	97210001	97520000	MS
chr2	97520001	97630000	MSLS
chr2	97630001	100610000	LS
chr2	100610001	100700000	UND
chr2	100700001	100710000	MSLS
chr2	100710001	101590000	MS
chr2	101590001	101630000	ESMS
chr2	101630001	102070000	ES
chr2	102070001	102110000	ESMS
chr2	102110001	102310000	ES
chr2	102310001	102370000	ESMS
chr2	102370001	103220000	ES
chr2	103220001	103370000	ESMS
chr2	103370001	104160000	ES
chr2	104160001	104210000	ESMS
chr2	104210001	104460000	MS
chr2	104460001	104510000	ESMS
chr2	104510001	104810000	ES
chr2	104810001	104830000	ESMS
chr2	104830001	109700000	MS
chr2	109700001	109750000	ESMS
chr2	109750001	109940000	ES
chr2	109940001	110030000	ESMS
chr2	110030001	110290000	ES
chr2	110290001	110360000	ESMS
chr2	110360001	111010000	MS
chr2	111010001	111100000	MSLS
chr2	111100001	111660000	LS
chr2	111660001	111840000	MSLS
chr2	111840001	112190000	MS
chr2	112190001	112210000	ESMS
chr2	112210001	112590000	ES
chr2	112590001	112620000	ESMS
chr2	112620001	113290000	MS
chr2	113290001	113320000	ESMS
chr2	113320001	113490000	ES
chr2	113490001	113540000	ESMS
chr2	113540001	113590000	MS
chr2	113590001	113630000	ESMS
chr2	113630001	113900000	ES
chr2	113900001	113940000	ESMS
chr2	113940001	115500000	MS
chr2	115500001	115580000	ESMS
chr2	115580001	115790000	MS
chr2	115790001	115860000	ESMS
chr2	115860001	116610000	MS
chr2	116610001	116640000	ESMS
chr2	116640001	117620000	ES
chr2	117620001	117770000	UND
chr2	117770001	122420000	ES
chr2	122420001	122560000	ESMS
chr2	122560001	122830000	ES
chr2	122830001	122850000	ESMS
chr2	122850001	123260000	MS
chr2	123260001	123360000	MSLS
chr2	123360001	123930000	LS
chr2	123930001	124010000	MSLS
chr2	124010001	124990000	MS
chr2	124990001	125040000	ESMS
chr2	125040001	129430000	ES
chr2	129430001	129540000	ESMS
chr2	129540001	130230000	MS
chr2	130230001	130280000	ESMS
chr2	130280001	132440000	ES
chr2	132440001	132710000	ESMS
chr2	132710001	133150000	MS
chr2	133150001	133570000	MSLS
chr2	133570001	134330000	LS
chr2	134330001	134390000	MSLS
chr2	134390001	134970000	MS
chr2	134970001	135050000	MSLS
chr2	135050001	135380000	MS
chr2	135380001	135420000	ESMS
chr2	135420001	135710000	ES
chr2	135710001	135740000	ESMS
chr2	135740001	137160000	MS
chr2	137160001	137330000	ESMS
chr2	137330001	137780000	ES
chr2	137780001	137830000	ESMS
chr2	137830001	138740000	MS
chr2	138740001	138880000	MSLS
chr2	138880001	139270000	LS
chr2	139270001	139360000	MSLS
chr2	139360001	139830000	MS
chr2	139830001	139880000	ESMS
chr2	139880001	140090000	ES
chr2	140090001	140100000	UND
chr2	140100001	140270000	ES
chr2	140270001	140300000	ESMS
chr2	140300001	142680000	MS
chr2	142680001	142730000	MSLS
chr2	142730001	142800000	LS
chr2	142800001	142840000	MSLS
chr2	142840001	143740000	MS
chr2	143740001	143770000	ESMS
chr2	143770001	144490000	ES
chr2	144490001	144560000	ESMS
chr2	144560001	145530000	MS
chr2	145530001	145550000	ESMS
chr2	145550001	146020000	ES
chr2	146020001	146070000	ESMS
chr2	146070001	148040000	MS
chr2	148040001	148070000	ESMS
chr2	148070001	148710000	ES
chr2	148710001	148750000	ESMS
chr2	148750001	149120000	MS
chr2	149120001	149310000	MSLS
chr2	149310001	149380000	LS
chr2	149380001	149470000	MSLS
chr2	149470001	149690000	LS
chr2	149690001	150350000	MSLS
chr2	150350001	151750000	MS
chr2	151750001	151810000	ESMS
chr2	151810001	153760000	ES
chr2	153760001	153810000	ESMS
chr2	153810001	154180000	MS
chr2	154180001	154220000	ESMS
chr2	154220001	158590000	ES
chr2	158590001	158640000	ESMS
chr2	158640001	159100000	MS
chr2	159100001	159180000	MSLS
chr2	159180001	159900000	LS
chr2	159900001	159960000	MSLS
chr2	159960001	160480000	MS
chr2	160480001	160520000	ESMS
chr2	160520001	161030000	ES
chr2	161030001	161060000	ESMS
chr2	161060001	161550000	MS
chr2	161550001	161770000	MSLS
chr2	161770001	162150000	LS
chr2	162150001	162470000	MSLS
chr2	162470001	162860000	MS
chr2	162860001	162900000	ESMS
chr2	162900001	168840000	ES
chr2	168840001	168890000	ESMS
chr2	168890001	169960000	MS
chr2	169960001	170010000	ESMS
chr2	170010001	170530000	ES
chr2	170530001	170580000	ESMS
chr2	170580001	171040000	MS
chr2	171040001	171110000	MSLS
chr2	171110001	171870000	LS
chr2	171870001	171990000	MSLS
chr2	171990001	172970000	MS
chr2	172970001	173020000	ESMS
chr2	173020001	173780000	ES
chr2	173780001	173870000	ESMS
chr2	173870001	175250000	MS
chr2	175250001	176630000	UND
chr2	176630001	176890000	MS
chr2	176890001	176980000	UND
chr2	176980001	177150000	MS
chr2	177150001	177250000	MSLS
chr2	177250001	177450000	MS
chr2	177450001	177610000	MSLS
chr2	177610001	177750000	UND
chr2	177750001	178850000	MS
chr2	178850001	178980000	MSLS
chr2	178980001	179160000	LS
chr2	179160001	179420000	MSLS
chr2	179420001	179860000	MS
chr2	179860001	179890000	ESMS
chr2	179890001	181780000	ES
chr2	181780001	181820000	ESMS
chr2	181820001	182090000	MS
chr2	182090001	182113224	UND
chr3	1	2930000	UND
chr3	2930001	4580000	LS
chr3	4580001	4660000	MSLS
chr3	4660001	6480000	MS
chr3	6480001	6570000	MSLS
chr3	6570001	7030000	LS
chr3	7030001	7130000	MSLS
chr3	7130001	8590000	MS
chr3	8590001	8650000	ESMS
chr3	8650001	8850000	ES
chr3	8850001	8880000	ESMS
chr3	8880001	9430000	ES
chr3	9430001	9490000	ESMS
chr3	9490001	9540000	MS
chr3	9540001	9600000	ESMS
chr3	9600001	9700000	ES
chr3	9700001	9800000	ESMS
chr3	9800001	10260000	ES
chr3	10260001	10370000	ESMS
chr3	10370001	10820000	MS
chr3	10820001	10880000	MSLS
chr3	10880001	13600000	LS
chr3	13600001	13620000	MSLS
chr3	13620001	14240000	LS
chr3	14240001	14290000	MSLS
chr3	14290001	15330000	MS
chr3	15330001	15350000	MSLS
chr3	15350001	15680000	LS
chr3	15680001	15740000	UND
chr3	15740001	17840000	LS
chr3	17840001	17950000	MSLS
chr3	17950001	21690000	MS
chr3	21690001	21790000	ESMS
chr3	21790001	22070000	ES
chr3	22070001	22100000	ESMS
chr3	22100001	22440000	MS
chr3	22440001	22490000	MSLS
chr3	22490001	25100000	LS
chr3	25100001	25170000	MSLS
chr3	25170001	25250000	MS
chr3	25250001	25530000	MSLS
chr3	25530001	25710000	MS
chr3	25710001	25900000	MSLS
chr3	25900001	26710000	LS
chr3	26710001	26760000	MSLS
chr3	26760001	27100000	MS
chr3	27100001	27150000	ESMS
chr3	27150001	27430000	ES
chr3	27430001	27560000	ESMS
chr3	27560001	28350000	ES
chr3	28350001	28400000	ESMS
chr3	28400001	28610000	MS
chr3	28610001	28660000	ESMS
chr3	28660001	28750000	ES
chr3	28750001	28800000	ESMS
chr3	28800001	29190000	MS
chr3	29190001	29320000	MSLS
chr3	29320001	29710000	MS
chr3	29710001	29740000	ESMS
chr3	29740001	29990000	ES
chr3	29990001	30030000	ESMS
chr3	30030001	30420000	MS
chr3	30420001	30460000	ESMS
chr3	30460001	31210000	ES
chr3	31210001	31250000	ESMS
chr3	31250001	32250000	MS
chr3	32250001	32280000	ESMS
chr3	32280001	32730000	ES
chr3	32730001	32770000	ESMS
chr3	32770001	33220000	MS
chr3	33220001	33330000	MSLS
chr3	33330001	33670000	LS
chr3	33670001	33740000	MSLS
chr3	33740001	34970000	MS
chr3	34970001	35210000	MSLS
chr3	35210001	35350000	MS
chr3	35350001	35510000	MSLS
chr3	35510001	36160000	MS
chr3	36160001	36250000	ESMS
chr3	36250001	36720000	ES
chr3	36720001	36780000	ESMS
chr3	36780001	37020000	MS
chr3	37020001	37060000	ESMS
chr3	37060001	38600000	ES
chr3	38600001	38720000	ESMS
chr3	38720001	40390000	MS
chr3	40390001	40420000	ESMS
chr3	40420001	40830000	ES
chr3	40830001	40980000	ESMS
chr3	40980001	41570000	ES
chr3	41570001	41600000	ESMS
chr3	41600001	42060000	MS
chr3	42060001	42120000	MSLS
chr3	42120001	48930000	LS
chr3	48930001	49000000	MSLS
chr3	49000001	50970000	MS
chr3	50970001	51030000	ESMS
chr3	51030001	53510000	ES
chr3	53510001	53540000	ESMS
chr3	53540001	54280000	MS
chr3	54280001	54300000	ESMS
chr3	54300001	54760000	ES
chr3	54760001	54820000	ESMS
chr3	54820001	54950000	MS
chr3	54950001	54990000	ESMS
chr3	54990001	55760000	ES
chr3	55760001	55780000	ESMS
chr3	55780001	57040000	MS
chr3	57040001	57100000	ESMS
chr3	57100001	57770000	ES
chr3	57770001	57810000	ESMS
chr3	57810001	58040000	MS
chr3	58040001	58080000	ESMS
chr3	58080001	58630000	ES
chr3	58630001	58660000	ESMS
chr3	58660001	59140000	MS
chr3	59140001	59200000	ESMS
chr3	59200001	59310000	ES
chr3	59310001	59360000	ESMS
chr3	59360001	60090000	MS
chr3	60090001	60170000	ESMS
chr3	60170001	60500000	ES
chr3	60500001	60680000	ESMS
chr3	60680001	60700000	ES
chr3	60700001	60770000	ESMS
chr3	60770001	61670000	MS
chr3	61670001	61730000	MSLS
chr3	61730001	62240000	LS
chr3	62240001	62260000	MSLS
chr3	62260001	63030000	LS
chr3	63030001	63110000	MSLS
chr3	63110001	64320000	MS
chr3	64320001	64630000	MSLS
chr3	64630001	65310000	MS
chr3	65310001	65370000	ESMS
chr3	65370001	66380000	ES
chr3	66380001	66510000	ESMS
chr3	66510001	68570000	MS
chr3	68570001	68600000	ESMS
chr3	68600001	68810000	ES
chr3	68810001	68970000	ESMS
chr3	68970001	69370000	ES
chr3	69370001	69480000	ESMS
chr3	69480001	69710000	ES
chr3	69710001	69780000	ESMS
chr3	69780001	70210000	MS
chr3	70210001	70480000	MSLS
chr3	70480001	70570000	MS
chr3	70570001	70700000	MSLS
chr3	70700001	70820000	LS
chr3	70820001	70990000	MSLS
chr3	70990001	75370000	LS
chr3	75370001	75520000	MSLS
chr3	75520001	76180000	MS
chr3	76180001	76240000	MSLS
chr3	76240001	78640000	LS
chr3	78640001	78700000	MSLS
chr3	78700001	79210000	MS
chr3	79210001	79240000	ESMS
chr3	79240001	80200000	ES
chr3	80200001	80250000	ESMS
chr3	80250001	80920000	MS
chr3	80920001	80950000	ESMS
chr3	80950001	81050000	ES
chr3	81050001	81100000	ESMS
chr3	81100001	81200000	MS
chr3	81200001	81260000	ESMS
chr3	81260001	81360000	ES
chr3	81360001	81430000	ESMS
chr3	81430001	83690000	MS
chr3	83690001	83720000	ESMS
chr3	83720001	84330000	ES
chr3	84330001	84400000	UND
chr3	84400001	84850000	ES
chr3	84850001	84880000	ESMS
chr3	84880001	85460000	MS
chr3	85460001	85520000	ESMS
chr3	85520001	85770000	MS
chr3	85770001	85830000	ESMS
chr3	85830001	86070000	ES
chr3	86070001	86100000	ESMS
chr3	86100001	86220000	ES
chr3	86220001	86260000	ESMS
chr3	86260001	86430000	MS
chr3	86430001	86450000	MSLS
chr3	86450001	86730000	LS
chr3	86730001	86750000	MSLS
chr3	86750001	86850000	MS
chr3	86850001	86910000	ESMS
chr3	86910001	87000000	ES
chr3	87000001	87060000	ESMS
chr3	87060001	87470000	MS
chr3	87470001	87590000	ESMS
chr3	87590001	90810000	ES
chr3	90810001	90830000	ESMS
chr3	90830001	91220000	MS
chr3	91220001	91440000	MSLS
chr3	91440001	92020000	LS
chr3	92020001	92300000	MSLS
chr3	92300001	93440000	MS
chr3	93440001	93470000	ESMS
chr3	93470001	93650000	ES
chr3	93650001	93670000	ESMS
chr3	93670001	93950000	MS
chr3	93950001	94030000	UND
chr3	94030001	94300000	MS
chr3	94300001	94340000	ESMS
chr3	94340001	96220000	ES
chr3	96220001	96260000	ESMS
chr3	96260001	97020000	ES
chr3	97020001	97080000	ESMS
chr3	97080001	97560000	MS
chr3	97560001	97590000	ESMS
chr3	97590001	98370000	ES
chr3	98370001	98500000	ESMS
chr3	98500001	100670000	MS
chr3	100670001	100730000	ESMS
chr3	100730001	101830000	ES
chr3	101830001	102020000	ESMS
chr3	102020001	105170000	ES
chr3	105170001	105200000	ESMS
chr3	105200001	105770000	MS
chr3	105770001	105880000	ESMS
chr3	105880001	107350000	MS
chr3	107350001	107380000	ESMS
chr3	107380001	109210000	ES
chr3	109210001	109340000	ESMS
chr3	109340001	109770000	MS
chr3	109770001	109870000	MSLS
chr3	109870001	111400000	LS
chr3	111400001	111480000	MSLS
chr3	111480001	111510000	MS
chr3	111510001	111870000	MSLS
chr3	111870001	113120000	LS
chr3	113120001	113190000	MSLS
chr3	113190001	113320000	MS
chr3	113320001	113460000	UND
chr3	113460001	113700000	MS
chr3	113700001	113780000	ESMS
chr3	113780001	114060000	ES
chr3	114060001	114080000	ESMS
chr3	114080001	115530000	MS
chr3	115530001	115570000	ESMS
chr3	115570001	117060000	ES
chr3	117060001	117110000	ESMS
chr3	117110001	118360000	MS
chr3	118360001	118440000	MSLS
chr3	118440001	119360000	LS
chr3	119360001	119450000	MSLS
chr3	119450001	120460000	MS
chr3	120460001	120710000	MSLS
chr3	120710001	120720000	MS
chr3	120720001	120730000	MSLS
chr3	120730001	121130000	MS
chr3	121130001	121170000	ESMS
chr3	121170001	123430000	ES
chr3	123430001	123470000	ESMS
chr3	123470001	124130000	MS
chr3	124130001	124280000	MSLS
chr3	124280001	125590000	LS
chr3	125590001	125650000	MSLS
chr3	125650001	126170000	MS
chr3	126170001	126210000	ESMS
chr3	126210001	126700000	ES
chr3	126700001	126760000	ESMS
chr3	126760001	127050000	ES
chr3	127050001	127060000	ESMS
chr3	127060001	127310000	MS
chr3	127310001	127350000	ESMS
chr3	127350001	127690000	ES
chr3	127690001	127780000	ESMS
chr3	127780001	128630000	MS
chr3	128630001	128760000	MSLS
chr3	128760001	128850000	LS
chr3	128850001	128950000	MSLS
chr3	128950001	129800000	MS
chr3	129800001	129860000	ESMS
chr3	129860001	130160000	ES
chr3	130160001	130200000	ESMS
chr3	130200001	130650000	MS
chr3	130650001	130710000	ESMS
chr3	130710001	131860000	ES
chr3	131860001	131960000	ESMS
chr3	131960001	132750000	MS
chr3	132750001	132770000	ESMS
chr3	132770001	133030000	ES
chr3	133030001	133060000	ESMS
chr3	133060001	134390000	MS
chr3	134390001	134520000	MSLS
chr3	134520001	135190000	MS
chr3	135190001	135210000	ESMS
chr3	135210001	135890000	ES
chr3	135890001	135990000	ESMS
chr3	135990001	136050000	MS
chr3	136050001	136660000	ESMS
chr3	136660001	137190000	MS
chr3	137190001	137660000	ESMS
chr3	137660001	137890000	ES
chr3	137890001	137940000	ESMS
chr3	137940001	138170000	ES
chr3	138170001	138380000	ESMS
chr3	138380001	138790000	ES
chr3	138790001	138820000	ESMS
chr3	138820001	139060000	MS
chr3	139060001	139190000	ESMS
chr3	139190001	139540000	MS
chr3	139540001	139630000	MSLS
chr3	139630001	140870000	LS
chr3	140870001	141000000	MSLS
chr3	141000001	141670000	MS
chr3	141670001	141760000	MSLS
chr3	141760001	142010000	MS
chr3	142010001	142030000	ESMS
chr3	142030001	142680000	ES
chr3	142680001	142740000	ESMS
chr3	142740001	143960000	MS
chr3	143960001	144020000	ESMS
chr3	144020001	146840000	ES
chr3	146840001	146890000	ESMS
chr3	146890001	149720000	MS
chr3	149720001	149960000	MSLS
chr3	149960001	150280000	LS
chr3	150280001	150370000	MSLS
chr3	150370001	151320000	MS
chr3	151320001	151400000	ESMS
chr3	151400001	151730000	MS
chr3	151730001	151790000	ESMS
chr3	151790001	152810000	ES
chr3	152810001	152840000	ESMS
chr3	152840001	153380000	MS
chr3	153380001	153530000	MSLS
chr3	153530001	155340000	MS
chr3	155340001	155410000	MSLS
chr3	155410001	157430000	LS
chr3	157430001	157480000	MSLS
chr3	157480001	157870000	MS
chr3	157870001	157970000	ESMS
chr3	157970001	158770000	MS
chr3	158770001	158840000	MSLS
chr3	158840001	159670000	MS
chr3	159670001	159700000	ESMS
chr3	159700001	159880000	ES
chr3	159880001	159990000	ESMS
chr3	159990001	160000000	MS
chr3	160000001	160010000	ESMS
chr3	160010001	160039680	UND
chr4	1	2980000	UND
chr4	2980001	3220000	LS
chr4	3220001	3310000	MSLS
chr4	3310001	3590000	MS
chr4	3590001	3770000	ESMS
chr4	3770001	3890000	ES
chr4	3890001	3930000	ESMS
chr4	3930001	8480000	MS
chr4	8480001	8720000	ESMS
chr4	8720001	8850000	MS
chr4	8850001	9030000	ESMS
chr4	9030001	9070000	ES
chr4	9070001	9170000	ESMS
chr4	9170001	10830000	MS
chr4	10830001	10870000	ESMS
chr4	10870001	11320000	ES
chr4	11320001	11540000	ESMS
chr4	11540001	11560000	MS
chr4	11560001	11620000	ESMS
chr4	11620001	12140000	ES
chr4	12140001	12180000	ESMS
chr4	12180001	14770000	MS
chr4	14770001	14800000	ESMS
chr4	14800001	14880000	ES
chr4	14880001	14920000	ESMS
chr4	14920001	16030000	MS
chr4	16030001	16140000	ESMS
chr4	16140001	16180000	ES
chr4	16180001	16260000	ESMS
chr4	16260001	17870000	MS
chr4	17870001	17900000	MSLS
chr4	17900001	18110000	LS
chr4	18110001	18200000	MSLS
chr4	18200001	18220000	MS
chr4	18220001	18460000	MSLS
chr4	18460001	18480000	LS
chr4	18480001	18770000	MSLS
chr4	18770001	18820000	MS
chr4	18820001	18930000	MSLS
chr4	18930001	19250000	LS
chr4	19250001	19340000	MSLS
chr4	19340001	20100000	MS
chr4	20100001	20150000	MSLS
chr4	20150001	21410000	LS
chr4	21410001	21470000	MSLS
chr4	21470001	21790000	MS
chr4	21790001	21800000	MSLS
chr4	21800001	22000000	LS
chr4	22000001	22030000	MSLS
chr4	22030001	22230000	MS
chr4	22230001	22290000	MSLS
chr4	22290001	22520000	MS
chr4	22520001	22580000	MSLS
chr4	22580001	24640000	LS
chr4	24640001	24760000	MSLS
chr4	24760001	25220000	MS
chr4	25220001	25350000	MSLS
chr4	25350001	26180000	LS
chr4	26180001	26230000	MSLS
chr4	26230001	27140000	MS
chr4	27140001	27170000	MSLS
chr4	27170001	28360000	LS
chr4	28360001	28580000	MSLS
chr4	28580001	30960000	MS
chr4	30960001	31230000	MSLS
chr4	31230001	31930000	MS
chr4	31930001	31970000	ESMS
chr4	31970001	32680000	ES
chr4	32680001	32720000	ESMS
chr4	32720001	32920000	MS
chr4	32920001	33120000	ESMS
chr4	33120001	35390000	MS
chr4	35390001	35470000	MSLS
chr4	35470001	39950000	LS
chr4	39950001	39990000	MSLS
chr4	39990001	40560000	MS
chr4	40560001	40600000	ESMS
chr4	40600001	41880000	ES
chr4	41880001	42680000	UND
chr4	42680001	42860000	MS
chr4	42860001	42930000	ESMS
chr4	42930001	44430000	ES
chr4	44430001	44480000	ESMS
chr4	44480001	44910000	MS
chr4	44910001	44960000	ESMS
chr4	44960001	44970000	ES
chr4	44970001	45270000	ESMS
chr4	45270001	45400000	ES
chr4	45400001	45780000	ESMS
chr4	45780001	46790000	ES
chr4	46790001	46880000	ESMS
chr4	46880001	47540000	ES
chr4	47540001	47580000	ESMS
chr4	47580001	48410000	MS
chr4	48410001	48430000	ESMS
chr4	48430001	48620000	ES
chr4	48620001	48640000	ESMS
chr4	48640001	49350000	MS
chr4	49350001	49410000	MSLS
chr4	49410001	49650000	MS
chr4	49650001	49790000	MSLS
chr4	49790001	51590000	LS
chr4	51590001	51600000	MSLS
chr4	51600001	52500000	LS
chr4	52500001	52760000	MSLS
chr4	52760001	53090000	MS
chr4	53090001	53150000	ESMS
chr4	53150001	53600000	ES
chr4	53600001	53710000	ESMS
chr4	53710001	53840000	ES
chr4	53840001	53940000	ESMS
chr4	53940001	55050000	MS
chr4	55050001	55080000	ESMS
chr4	55080001	59960000	ES
chr4	59960001	59990000	ESMS
chr4	59990001	60260000	MS
chr4	60260001	60280000	MSLS
chr4	60280001	60340000	LS
chr4	60340001	60590000	MSLS
chr4	60590001	60920000	LS
chr4	60920001	61090000	UND
chr4	61090001	61250000	LS
chr4	61250001	61340000	UND
chr4	61340001	61580000	LS
chr4	61580001	61670000	MSLS
chr4	61670001	61710000	LS
chr4	61710001	61790000	MSLS
chr4	61790001	61810000	LS
chr4	61810001	61900000	MSLS
chr4	61900001	62270000	MS
chr4	62270001	62310000	ESMS
chr4	62310001	65140000	ES
chr4	65140001	65180000	ESMS
chr4	65180001	65320000	MS
chr4	65320001	65360000	ESMS
chr4	65360001	65610000	ES
chr4	65610001	65650000	ESMS
chr4	65650001	66030000	MS
chr4	66030001	66640000	MSLS
chr4	66640001	67030000	MS
chr4	67030001	67120000	MSLS
chr4	67120001	68310000	LS
chr4	68310001	68480000	MSLS
chr4	68480001	68790000	MS
chr4	68790001	68910000	MSLS
chr4	68910001	69940000	LS
chr4	69940001	70070000	MSLS
chr4	70070001	70270000	MS
chr4	70270001	70400000	MSLS
chr4	70400001	71400000	MS
chr4	71400001	71780000	MSLS
chr4	71780001	73070000	MS
chr4	73070001	73130000	MSLS
chr4	73130001	75800000	LS
chr4	75800001	75970000	MSLS
chr4	75970001	76300000	LS
chr4	76300001	76350000	MSLS
chr4	76350001	76650000	MS
chr4	76650001	76710000	MSLS
chr4	76710001	80450000	LS
chr4	80450001	80500000	MSLS
chr4	80500001	80810000	MS
chr4	80810001	80840000	ESMS
chr4	80840001	81250000	ES
chr4	81250001	81290000	ESMS
chr4	81290001	81410000	MS
chr4	81410001	81550000	ESMS
chr4	81550001	82060000	MS
chr4	82060001	82120000	ESMS
chr4	82120001	82240000	ES
chr4	82240001	82300000	ESMS
chr4	82300001	82530000	MS
chr4	82530001	82620000	ESMS
chr4	82620001	83080000	MS
chr4	83080001	83120000	ESMS
chr4	83120001	84350000	ES
chr4	84350001	84370000	ESMS
chr4	84370001	84610000	MS
chr4	84610001	84640000	ESMS
chr4	84640001	84860000	ES
chr4	84860001	84900000	ESMS
chr4	84900001	86300000	MS
chr4	86300001	86390000	ESMS
chr4	86390001	86910000	ES
chr4	86910001	86950000	ESMS
chr4	86950001	88010000	MS
chr4	88010001	88070000	ESMS
chr4	88070001	88080000	ES
chr4	88080001	88140000	ESMS
chr4	88140001	88290000	MS
chr4	88290001	88320000	ESMS
chr4	88320001	89670000	ES
chr4	89670001	89690000	ESMS
chr4	89690001	90000000	MS
chr4	90000001	90090000	MSLS
chr4	90090001	93760000	LS
chr4	93760001	93820000	MSLS
chr4	93820001	94840000	MS
chr4	94840001	94880000	ESMS
chr4	94880001	95490000	ES
chr4	95490001	95580000	ESMS
chr4	95580001	95840000	MS
chr4	95840001	95900000	ESMS
chr4	95900001	96280000	MS
chr4	96280001	96660000	MSLS
chr4	96660001	96760000	MS
chr4	96760001	97080000	MSLS
chr4	97080001	98740000	MS
chr4	98740001	98810000	ESMS
chr4	98810001	99360000	ES
chr4	99360001	99390000	ESMS
chr4	99390001	99960000	MS
chr4	99960001	100000000	ESMS
chr4	100000001	100120000	ES
chr4	100120001	100180000	ESMS
chr4	100180001	100330000	MS
chr4	100330001	100490000	ESMS
chr4	100490001	100550000	ES
chr4	100550001	100620000	ESMS
chr4	100620001	101070000	MS
chr4	101070001	101120000	ESMS
chr4	101120001	101460000	ES
chr4	101460001	101500000	ESMS
chr4	101500001	102520000	MS
chr4	102520001	102570000	ESMS
chr4	102570001	103510000	MS
chr4	103510001	103600000	MSLS
chr4	103600001	104600000	LS
chr4	104600001	104680000	MSLS
chr4	104680001	105200000	MS
chr4	105200001	105410000	ESMS
chr4	105410001	105860000	MS
chr4	105860001	106090000	ESMS
chr4	106090001	109690000	ES
chr4	109690001	109730000	ESMS
chr4	109730001	110420000	MS
chr4	110420001	110500000	MSLS
chr4	110500001	111120000	LS
chr4	111120001	111210000	MSLS
chr4	111210001	112020000	MS
chr4	112020001	112120000	MSLS
chr4	112120001	113820000	LS
chr4	113820001	113970000	MSLS
chr4	113970001	114320000	MS
chr4	114320001	114440000	ESMS
chr4	114440001	114810000	MS
chr4	114810001	114870000	ESMS
chr4	114870001	115070000	ES
chr4	115070001	115120000	ESMS
chr4	115120001	115790000	MS
chr4	115790001	115830000	ESMS
chr4	115830001	117540000	ES
chr4	117540001	117670000	ESMS
chr4	117670001	118500000	ES
chr4	118500001	118520000	ESMS
chr4	118520001	118930000	MS
chr4	118930001	118960000	ESMS
chr4	118960001	119480000	ES
chr4	119480001	119720000	ESMS
chr4	119720001	120480000	ES
chr4	120480001	120570000	ESMS
chr4	120570001	120760000	ES
chr4	120760001	120800000	ESMS
chr4	120800001	121140000	ES
chr4	121140001	121190000	ESMS
chr4	121190001	121810000	MS
chr4	121810001	121900000	UND
chr4	121900001	121910000	MSLS
chr4	121910001	122070000	MS
chr4	122070001	122140000	MSLS
chr4	122140001	122290000	LS
chr4	122290001	122470000	UND
chr4	122470001	122820000	MS
chr4	122820001	122860000	ESMS
chr4	122860001	123860000	ES
chr4	123860001	123910000	ESMS
chr4	123910001	124610000	MS
chr4	124610001	124730000	ESMS
chr4	124730001	125130000	ES
chr4	125130001	125200000	ESMS
chr4	125200001	125880000	MS
chr4	125880001	125920000	ESMS
chr4	125920001	127350000	ES
chr4	127350001	127390000	ESMS
chr4	127390001	128510000	MS
chr4	128510001	128540000	ESMS
chr4	128540001	131050000	ES
chr4	131050001	131080000	ESMS
chr4	131080001	131800000	MS
chr4	131800001	131840000	ESMS
chr4	131840001	138560000	ES
chr4	138560001	138630000	ESMS
chr4	138630001	138730000	MS
chr4	138730001	138780000	ESMS
chr4	138780001	139840000	ES
chr4	139840001	139880000	ESMS
chr4	139880001	140400000	MS
chr4	140400001	140430000	ESMS
chr4	140430001	142080000	ES
chr4	142080001	142130000	ESMS
chr4	142130001	144750000	MS
chr4	144750001	144780000	ESMS
chr4	144780001	145420000	ES
chr4	145420001	145430000	UND
chr4	145430001	145460000	LS
chr4	145460001	145640000	MS
chr4	145640001	145660000	MSLS
chr4	145660001	145760000	LS
chr4	145760001	145800000	UND
chr4	145800001	145970000	LS
chr4	145970001	145980000	UND
chr4	145980001	146250000	LS
chr4	146250001	146350000	UND
chr4	146350001	146610000	LS
chr4	146610001	146640000	UND
chr4	146640001	147780000	LS
chr4	147780001	147810000	MSLS
chr4	147810001	147860000	MS
chr4	147860001	147880000	ESMS
chr4	147880001	148240000	ES
chr4	148240001	148420000	ESMS
chr4	148420001	151190000	ES
chr4	151190001	151270000	ESMS
chr4	151270001	151780000	MS
chr4	151780001	151810000	ESMS
chr4	151810001	152580000	ES
chr4	152580001	152610000	ESMS
chr4	152610001	154100000	MS
chr4	154100001	154340000	ESMS
chr4	154340001	154540000	MS
chr4	154540001	154580000	ESMS
chr4	154580001	156290000	ES
chr4	156290001	156300000	ESMS
chr4	156300001	156430000	MS
chr4	156430001	156508116	UND
chr5	1	2990000	UND
chr5	2990001	3160000	MS
chr5	3160001	3190000	ESMS
chr5	3190001	3350000	ES
chr5	3350001	3570000	ESMS
chr5	3570001	3980000	ES
chr5	3980001	4120000	ESMS
chr5	4120001	4380000	ES
chr5	4380001	4440000	ESMS
chr5	4440001	4790000	ES
chr5	4790001	4820000	ESMS
chr5	4820001	5220000	MS
chr5	5220001	5250000	ESMS
chr5	5250001	5740000	ES
chr5	5740001	5780000	ESMS
chr5	5780001	6040000	MS
chr5	6040001	6100000	MSLS
chr5	6100001	7870000	LS
chr5	7870001	7910000	MSLS
chr5	7910001	9330000	MS
chr5	9330001	9430000	MSLS
chr5	9430001	11030000	LS
chr5	11030001	11060000	UND
chr5	11060001	11330000	LS
chr5	11330001	11350000	UND
chr5	11350001	11590000	LS
chr5	11590001	11780000	UND
chr5	11780001	12010000	LS
chr5	12010001	12090000	MSLS
chr5	12090001	14410000	MS
chr5	14410001	14490000	MSLS
chr5	14490001	15140000	LS
chr5	15140001	15380000	UND
chr5	15380001	15390000	MS
chr5	15390001	15550000	MSLS
chr5	15550001	16600000	MS
chr5	16600001	16760000	ESMS
chr5	16760001	18460000	MS
chr5	18460001	18540000	MSLS
chr5	18540001	20300000	LS
chr5	20300001	20380000	MSLS
chr5	20380001	20860000	MS
chr5	20860001	20910000	ESMS
chr5	20910001	21820000	ES
chr5	21820001	21850000	ESMS
chr5	21850001	23290000	MS
chr5	23290001	23360000	ESMS
chr5	23360001	25220000	ES
chr5	25220001	25260000	ESMS
chr5	25260001	25520000	MS
chr5	25520001	25580000	ESMS
chr5	25580001	26100000	MS
chr5	26100001	26260000	MSLS
chr5	26260001	27330000	LS
chr5	27330001	27510000	MSLS
chr5	27510001	29380000	MS
chr5	29380001	29420000	ESMS
chr5	29420001	35210000	ES
chr5	35210001	35380000	ESMS
chr5	35380001	37000000	ES
chr5	37000001	37040000	ESMS
chr5	37040001	39010000	MS
chr5	39010001	39070000	MSLS
chr5	39070001	41170000	LS
chr5	41170001	41310000	MSLS
chr5	41310001	42190000	MS
chr5	42190001	42280000	MSLS
chr5	42280001	42880000	LS
chr5	42880001	42930000	MSLS
chr5	42930001	43620000	MS
chr5	43620001	43690000	ESMS
chr5	43690001	43990000	ES
chr5	43990001	44040000	ESMS
chr5	44040001	46460000	MS
chr5	46460001	46890000	MSLS
chr5	46890001	48670000	MS
chr5	48670001	48750000	MSLS
chr5	48750001	49370000	LS
chr5	49370001	49510000	MSLS
chr5	49510001	50260000	MS
chr5	50260001	50320000	MSLS
chr5	50320001	51030000	LS
chr5	51030001	51370000	MSLS
chr5	51370001	52300000	MS
chr5	52300001	52330000	ESMS
chr5	52330001	52500000	MS
chr5	52500001	52740000	ESMS
chr5	52740001	52860000	MS
chr5	52860001	53120000	ESMS
chr5	53120001	54090000	ES
chr5	54090001	54120000	ESMS
chr5	54120001	54440000	MS
chr5	54440001	54490000	MSLS
chr5	54490001	57990000	LS
chr5	57990001	58030000	MSLS
chr5	58030001	58520000	MS
chr5	58520001	58650000	MSLS
chr5	58650001	62770000	LS
chr5	62770001	62950000	MSLS
chr5	62950001	63400000	LS
chr5	63400001	63500000	MSLS
chr5	63500001	63840000	MS
chr5	63840001	63870000	ESMS
chr5	63870001	67050000	ES
chr5	67050001	67110000	ESMS
chr5	67110001	67890000	MS
chr5	67890001	67930000	MSLS
chr5	67930001	68580000	LS
chr5	68580001	68760000	MSLS
chr5	68760001	71920000	LS
chr5	71920001	71980000	MSLS
chr5	71980001	72580000	MS
chr5	72580001	72630000	ESMS
chr5	72630001	73640000	ES
chr5	73640001	73960000	ESMS
chr5	73960001	74320000	ES
chr5	74320001	74350000	ESMS
chr5	74350001	74510000	MS
chr5	74510001	74540000	ESMS
chr5	74540001	75180000	ES
chr5	75180001	75210000	ESMS
chr5	75210001	75970000	MS
chr5	75970001	76290000	ESMS
chr5	76290001	76590000	ES
chr5	76590001	76740000	ESMS
chr5	76740001	76910000	MS
chr5	76910001	76970000	ESMS
chr5	76970001	77340000	ES
chr5	77340001	77450000	ESMS
chr5	77450001	77820000	MS
chr5	77820001	77870000	MSLS
chr5	77870001	80540000	LS
chr5	80540001	80630000	MSLS
chr5	80630001	81180000	MS
chr5	81180001	81260000	MSLS
chr5	81260001	81590000	LS
chr5	81590001	81690000	MSLS
chr5	81690001	81990000	MS
chr5	81990001	82090000	MSLS
chr5	82090001	85730000	LS
chr5	85730001	85790000	MSLS
chr5	85790001	86880000	MS
chr5	86880001	86970000	MSLS
chr5	86970001	88240000	LS
chr5	88240001	88300000	MSLS
chr5	88300001	88600000	MS
chr5	88600001	88630000	ESMS
chr5	88630001	88770000	ES
chr5	88770001	88830000	ESMS
chr5	88830001	90450000	MS
chr5	90450001	90490000	ESMS
chr5	90490001	91370000	ES
chr5	91370001	91420000	ESMS
chr5	91420001	91900000	MS
chr5	91900001	91930000	ESMS
chr5	91930001	93260000	ES
chr5	93260001	93320000	ESMS
chr5	93320001	93630000	MS
chr5	93630001	93720000	MSLS
chr5	93720001	93790000	MS
chr5	93790001	93830000	MSLS
chr5	93830001	94110000	UND
chr5	94110001	94250000	LS
chr5	94250001	94310000	MSLS
chr5	94310001	94320000	LS
chr5	94320001	94340000	MSLS
chr5	94340001	94600000	LS
chr5	94600001	94650000	UND
chr5	94650001	94800000	LS
chr5	94800001	95160000	UND
chr5	95160001	95350000	LS
chr5	95350001	95370000	UND
chr5	95370001	95390000	LS
chr5	95390001	95430000	MSLS
chr5	95430001	95590000	LS
chr5	95590001	95730000	UND
chr5	95730001	95740000	LS
chr5	95740001	95780000	MSLS
chr5	95780001	96740000	MS
chr5	96740001	96800000	ESMS
chr5	96800001	97000000	ES
chr5	97000001	97040000	ESMS
chr5	97040001	100290000	MS
chr5	100290001	100330000	ESMS
chr5	100330001	100820000	ES
chr5	100820001	100880000	ESMS
chr5	100880001	102700000	MS
chr5	102700001	102760000	MSLS
chr5	102760001	103280000	MS
chr5	103280001	103330000	ESMS
chr5	103330001	104590000	ES
chr5	104590001	104620000	ESMS
chr5	104620001	105320000	MS
chr5	105320001	105360000	ESMS
chr5	105360001	106010000	ES
chr5	106010001	106050000	ESMS
chr5	106050001	106910000	MS
chr5	106910001	106950000	ESMS
chr5	106950001	107230000	ES
chr5	107230001	107390000	ESMS
chr5	107390001	107620000	MS
chr5	107620001	107660000	ESMS
chr5	107660001	108630000	ES
chr5	108630001	108720000	ESMS
chr5	108720001	110090000	MS
chr5	110090001	110120000	ESMS
chr5	110120001	112490000	ES
chr5	112490001	112520000	ESMS
chr5	112520001	113000000	MS
chr5	113000001	113090000	ESMS
chr5	113090001	115770000	ES
chr5	115770001	115830000	ESMS
chr5	115830001	117180000	MS
chr5	117180001	117390000	ES
chr5	117390001	117420000	ESMS
chr5	117420001	117870000	MS
chr5	117870001	117900000	ESMS
chr5	117900001	118840000	ES
chr5	118840001	118910000	ESMS
chr5	118910001	119040000	MS
chr5	119040001	119140000	ESMS
chr5	119140001	119230000	ES
chr5	119230001	119320000	ESMS
chr5	119320001	120350000	MS
chr5	120350001	120400000	ESMS
chr5	120400001	120750000	ES
chr5	120750001	120830000	ESMS
chr5	120830001	121000000	MS
chr5	121000001	121040000	ESMS
chr5	121040001	125620000	ES
chr5	125620001	125650000	ESMS
chr5	125650001	126220000	MS
chr5	126220001	127370000	MSLS
chr5	127370001	127870000	MS
chr5	127870001	128220000	MSLS
chr5	128220001	128900000	MS
chr5	128900001	128940000	ESMS
chr5	128940001	130330000	ES
chr5	130330001	130360000	ESMS
chr5	130360001	132150000	MS
chr5	132150001	132240000	MSLS
chr5	132240001	133460000	LS
chr5	133460001	133620000	MSLS
chr5	133620001	133990000	MS
chr5	133990001	134020000	ESMS
chr5	134020001	137930000	ES
chr5	137930001	138000000	ESMS
chr5	138000001	138060000	MS
chr5	138060001	138070000	ESMS
chr5	138070001	138540000	MS
chr5	138540001	138580000	ESMS
chr5	138580001	140920000	ES
chr5	140920001	140980000	ESMS
chr5	140980001	141360000	MS
chr5	141360001	141430000	MSLS
chr5	141430001	141730000	LS
chr5	141730001	141830000	MSLS
chr5	141830001	142190000	MS
chr5	142190001	142230000	ESMS
chr5	142230001	144160000	ES
chr5	144160001	144310000	ESMS
chr5	144310001	144320000	MS
chr5	144320001	144350000	ESMS
chr5	144350001	144710000	MS
chr5	144710001	144770000	ESMS
chr5	144770001	145240000	ES
chr5	145240001	145290000	ESMS
chr5	145290001	146650000	MS
chr5	146650001	146700000	ESMS
chr5	146700001	146960000	ES
chr5	146960001	147010000	ESMS
chr5	147010001	147300000	MS
chr5	147300001	147440000	ESMS
chr5	147440001	147960000	ES
chr5	147960001	147990000	ESMS
chr5	147990001	148150000	MS
chr5	148150001	148200000	ESMS
chr5	148200001	149730000	ES
chr5	149730001	149770000	ESMS
chr5	149770001	150450000	MS
chr5	150450001	150500000	ESMS
chr5	150500001	150700000	ES
chr5	150700001	150770000	ESMS
chr5	150770001	151510000	ES
chr5	151510001	151550000	ESMS
chr5	151550001	151670000	MS
chr5	151670001	151740000	ESMS
chr5	151740001	151790000	MS
chr5	151790001	151800000	ESMS
chr5	151800001	151810000	MS
chr5	151810001	151834684	UND
chr6	1	2980000	UND
chr6	2980001	3570000	LS
chr6	3570001	3620000	MSLS
chr6	3620001	4210000	MS
chr6	4210001	4250000	ESMS
chr6	4250001	4430000	ES
chr6	4430001	4450000	UND
chr6	4450001	4770000	ES
chr6	4770001	4880000	ESMS
chr6	4880001	5090000	MS
chr6	5090001	5320000	ESMS
chr6	5320001	5550000	ES
chr6	5550001	5630000	ESMS
chr6	5630001	6250000	MS
chr6	6250001	6300000	ESMS
chr6	6300001	7970000	MS
chr6	7970001	8030000	ESMS
chr6	8030001	8300000	ES
chr6	8300001	8450000	ESMS
chr6	8450001	8520000	ES
chr6	8520001	8560000	ESMS
chr6	8560001	9010000	MS
chr6	9010001	9060000	MSLS
chr6	9060001	11640000	LS
chr6	11640001	11700000	MSLS
chr6	11700001	12290000	MS
chr6	12290001	12510000	MSLS
chr6	12510001	14970000	MS
chr6	14970001	15070000	MSLS
chr6	15070001	15220000	LS
chr6	15220001	15290000	MSLS
chr6	15290001	16860000	MS
chr6	16860001	16900000	ESMS
chr6	16900001	17830000	ES
chr6	17830001	18040000	ESMS
chr6	18040001	18510000	MS
chr6	18510001	18730000	MSLS
chr6	18730001	21490000	LS
chr6	21490001	21540000	MSLS
chr6	21540001	22090000	MS
chr6	22090001	22150000	ESMS
chr6	22150001	22470000	ES
chr6	22470001	22520000	ESMS
chr6	22520001	22970000	MS
chr6	22970001	23100000	MSLS
chr6	23100001	24290000	LS
chr6	24290001	24360000	MSLS
chr6	24360001	24820000	MS
chr6	24820001	24900000	MSLS
chr6	24900001	27870000	LS
chr6	27870001	27930000	MSLS
chr6	27930001	28350000	MS
chr6	28350001	28400000	ESMS
chr6	28400001	28490000	ES
chr6	28490001	28520000	ESMS
chr6	28520001	28810000	MS
chr6	28810001	28830000	ESMS
chr6	28830001	31560000	ES
chr6	31560001	31630000	ESMS
chr6	31630001	32370000	MS
chr6	32370001	32600000	ESMS
chr6	32600001	32760000	ES
chr6	32760001	32800000	ESMS
chr6	32800001	33020000	MS
chr6	33020001	33060000	ESMS
chr6	33060001	33240000	ES
chr6	33240001	33280000	ESMS
chr6	33280001	33540000	MS
chr6	33540001	33610000	MSLS
chr6	33610001	33650000	LS
chr6	33650001	33710000	MSLS
chr6	33710001	33940000	MS
chr6	33940001	33980000	ESMS
chr6	33980001	35520000	ES
chr6	35520001	35580000	ESMS
chr6	35580001	36800000	MS
chr6	36800001	37170000	ESMS
chr6	37170001	39810000	ES
chr6	39810001	39840000	ESMS
chr6	39840001	42190000	MS
chr6	42190001	42230000	ESMS
chr6	42230001	42630000	ES
chr6	42630001	42660000	ESMS
chr6	42660001	43450000	MS
chr6	43450001	43610000	MSLS
chr6	43610001	43830000	MS
chr6	43830001	43920000	MSLS
chr6	43920001	46970000	LS
chr6	46970001	47030000	MSLS
chr6	47030001	47590000	MS
chr6	47590001	47650000	ESMS
chr6	47650001	47690000	ES
chr6	47690001	47730000	ESMS
chr6	47730001	48100000	ES
chr6	48100001	48130000	ESMS
chr6	48130001	48410000	MS
chr6	48410001	48460000	ESMS
chr6	48460001	48610000	ES
chr6	48610001	48640000	ESMS
chr6	48640001	49060000	MS
chr6	49060001	49190000	ESMS
chr6	49190001	49280000	ES
chr6	49280001	49320000	ESMS
chr6	49320001	50170000	MS
chr6	50170001	50210000	ESMS
chr6	50210001	50870000	ES
chr6	50870001	50910000	ESMS
chr6	50910001	52890000	ES
chr6	52890001	53000000	ESMS
chr6	53000001	53880000	ES
chr6	53880001	54120000	ESMS
chr6	54120001	54250000	MS
chr6	54250001	54600000	ESMS
chr6	54600001	55500000	ES
chr6	55500001	55530000	ESMS
chr6	55530001	57240000	MS
chr6	57240001	57380000	MSLS
chr6	57380001	57990000	MS
chr6	57990001	58360000	MSLS
chr6	58360001	59760000	MS
chr6	59760001	59840000	MSLS
chr6	59840001	60660000	LS
chr6	60660001	60770000	MSLS
chr6	60770001	61370000	MS
chr6	61370001	61410000	MSLS
chr6	61410001	65090000	LS
chr6	65090001	65280000	MSLS
chr6	65280001	66860000	MS
chr6	66860001	66920000	ESMS
chr6	66920001	67260000	ES
chr6	67260001	67300000	ESMS
chr6	67300001	67700000	MS
chr6	67700001	67840000	MSLS
chr6	67840001	70380000	LS
chr6	70380001	70510000	MSLS
chr6	70510001	70790000	MS
chr6	70790001	70870000	ESMS
chr6	70870001	71380000	MS
chr6	71380001	71430000	ESMS
chr6	71430001	73260000	ES
chr6	73260001	73290000	ESMS
chr6	73290001	73600000	MS
chr6	73600001	73660000	MSLS
chr6	73660001	76350000	LS
chr6	76350001	76420000	MSLS
chr6	76420001	77390000	MS
chr6	77390001	77490000	MSLS
chr6	77490001	81390000	LS
chr6	81390001	81470000	MSLS
chr6	81470001	82610000	MS
chr6	82610001	82640000	ESMS
chr6	82640001	84740000	ES
chr6	84740001	84770000	ESMS
chr6	84770001	84910000	MS
chr6	84910001	84950000	ESMS
chr6	84950001	85600000	ES
chr6	85600001	85660000	ESMS
chr6	85660001	85920000	MS
chr6	85920001	86170000	ESMS
chr6	86170001	89700000	ES
chr6	89700001	89730000	ESMS
chr6	89730001	90330000	MS
chr6	90330001	90370000	ESMS
chr6	90370001	92070000	ES
chr6	92070001	92240000	ESMS
chr6	92240001	92330000	ES
chr6	92330001	92420000	ESMS
chr6	92420001	92530000	MS
chr6	92530001	92630000	ESMS
chr6	92630001	92760000	ES
chr6	92760001	92810000	ESMS
chr6	92810001	94150000	MS
chr6	94150001	94170000	ESMS
chr6	94170001	95070000	ES
chr6	95070001	95110000	ESMS
chr6	95110001	97230000	MS
chr6	97230001	97320000	ESMS
chr6	97320001	97740000	MS
chr6	97740001	97920000	ESMS
chr6	97920001	98000000	MS
chr6	98000001	98160000	ESMS
chr6	98160001	98240000	MS
chr6	98240001	98380000	ESMS
chr6	98380001	98990000	ES
chr6	98990001	99010000	ESMS
chr6	99010001	99340000	MS
chr6	99340001	99360000	ESMS
chr6	99360001	100940000	ES
chr6	100940001	100980000	ESMS
chr6	100980001	101820000	MS
chr6	101820001	101890000	MSLS
chr6	101890001	106700000	LS
chr6	106700001	106760000	MSLS
chr6	106760001	107080000	MS
chr6	107080001	107150000	MSLS
chr6	107150001	107650000	LS
chr6	107650001	107760000	MSLS
chr6	107760001	108090000	MS
chr6	108090001	108120000	ESMS
chr6	108120001	108310000	ES
chr6	108310001	108340000	ESMS
chr6	108340001	108880000	ES
chr6	108880001	108920000	ESMS
chr6	108920001	109270000	MS
chr6	109270001	109340000	MSLS
chr6	109340001	111840000	LS
chr6	111840001	111900000	MSLS
chr6	111900001	112200000	MS
chr6	112200001	112400000	ESMS
chr6	112400001	113820000	ES
chr6	113820001	113860000	ESMS
chr6	113860001	114300000	MS
chr6	114300001	114360000	ESMS
chr6	114360001	116310000	ES
chr6	116310001	116370000	ESMS
chr6	116370001	117050000	MS
chr6	117050001	117110000	ESMS
chr6	117110001	118740000	ES
chr6	118740001	118750000	ESMS
chr6	118750001	118950000	MS
chr6	118950001	118980000	ESMS
chr6	118980001	121310000	ES
chr6	121310001	121350000	ESMS
chr6	121350001	121770000	MS
chr6	121770001	122010000	MSLS
chr6	122010001	122460000	MS
chr6	122460001	122490000	ESMS
chr6	122490001	122920000	ES
chr6	122920001	122970000	ESMS
chr6	122970001	123330000	MS
chr6	123330001	123470000	MSLS
chr6	123470001	123560000	UND
chr6	123560001	123660000	LS
chr6	123660001	124000000	MSLS
chr6	124000001	124400000	MS
chr6	124400001	124450000	ESMS
chr6	124450001	125740000	ES
chr6	125740001	125770000	ESMS
chr6	125770001	127030000	MS
chr6	127030001	127390000	ESMS
chr6	127390001	127880000	MS
chr6	127880001	127950000	ESMS
chr6	127950001	128510000	ES
chr6	128510001	128550000	ESMS
chr6	128550001	129020000	MS
chr6	129020001	129050000	ESMS
chr6	129050001	129410000	ES
chr6	129410001	129450000	ESMS
chr6	129450001	129770000	MS
chr6	129770001	129840000	MSLS
chr6	129840001	130640000	LS
chr6	130640001	130750000	MSLS
chr6	130750001	130840000	LS
chr6	130840001	130900000	MSLS
chr6	130900001	131720000	MS
chr6	131720001	131830000	MSLS
chr6	131830001	133500000	LS
chr6	133500001	133650000	MSLS
chr6	133650001	133930000	MS
chr6	133930001	133990000	ESMS
chr6	133990001	134010000	ES
chr6	134010001	134070000	ESMS
chr6	134070001	134210000	MS
chr6	134210001	134250000	ESMS
chr6	134250001	135550000	ES
chr6	135550001	135590000	ESMS
chr6	135590001	136410000	MS
chr6	136410001	136440000	ESMS
chr6	136440001	136510000	ES
chr6	136510001	136580000	ESMS
chr6	136580001	136640000	MS
chr6	136640001	136740000	ESMS
chr6	136740001	137080000	ES
chr6	137080001	137160000	ESMS
chr6	137160001	137430000	MS
[truncated: 3,500 more rows]

## Sheet: mMSC RT domains
chr	start	end	RT
chr1	1	2960000	UND
chr1	2960001	4630000	LS
chr1	4630001	4660000	MSLS
chr1	4660001	5080000	MS
chr1	5080001	5120000	MSLS
chr1	5120001	5910000	LS
chr1	5910001	5940000	MSLS
chr1	5940001	6180000	MS
chr1	6180001	6200000	ESMS
chr1	6200001	6420000	ES
chr1	6420001	6440000	ESMS
chr1	6440001	6660000	MS
chr1	6660001	6700000	MSLS
chr1	6700001	9320000	LS
chr1	9320001	9350000	MSLS
chr1	9350001	9630000	MS
chr1	9630001	9680000	ESMS
chr1	9680001	9810000	ES
chr1	9810001	10000000	ESMS
chr1	10000001	11380000	MS
chr1	11380001	11480000	MSLS
chr1	11480001	12040000	LS
chr1	12040001	12100000	MSLS
chr1	12100001	12950000	MS
chr1	12950001	13160000	MSLS
chr1	13160001	13240000	LS
chr1	13240001	13280000	MSLS
chr1	13280001	13740000	MS
chr1	13740001	13760000	MSLS
chr1	13760001	15890000	LS
chr1	15890001	15960000	MSLS
chr1	15960001	16640000	MS
chr1	16640001	16690000	ESMS
chr1	16690001	16960000	MS
chr1	16960001	17000000	MSLS
chr1	17000001	17460000	LS
chr1	17460001	17510000	MSLS
chr1	17510001	17610000	MS
chr1	17610001	17680000	MSLS
chr1	17680001	20520000	LS
chr1	20520001	20540000	MSLS
chr1	20540001	20910000	MS
chr1	20910001	21010000	ESMS
chr1	21010001	21160000	ES
chr1	21160001	21190000	ESMS
chr1	21190001	21400000	MS
chr1	21400001	21430000	MSLS
chr1	21430001	22950000	LS
chr1	22950001	22970000	MSLS
chr1	22970001	23500000	MS
chr1	23500001	23540000	MSLS
chr1	23540001	23720000	LS
chr1	23720001	23750000	MSLS
chr1	23750001	24220000	MS
chr1	24220001	24250000	MSLS
chr1	24250001	30630000	LS
chr1	30630001	30650000	MSLS
chr1	30650001	31330000	MS
chr1	31330001	31350000	MSLS
chr1	31350001	33190000	LS
chr1	33190001	33220000	MSLS
chr1	33220001	33540000	MS
chr1	33540001	33560000	ESMS
chr1	33560001	33950000	ES
chr1	33950001	33990000	ESMS
chr1	33990001	34980000	MS
chr1	34980001	35290000	MSLS
chr1	35290001	35360000	LS
chr1	35360001	35560000	MSLS
chr1	35560001	36030000	MS
chr1	36030001	36070000	ESMS
chr1	36070001	36610000	ES
chr1	36610001	36660000	ESMS
chr1	36660001	38150000	MS
chr1	38150001	38370000	ESMS
chr1	38370001	38600000	MS
chr1	38600001	38790000	ESMS
chr1	38790001	39180000	MS
chr1	39180001	39270000	ESMS
chr1	39270001	39330000	ES
chr1	39330001	39380000	ESMS
chr1	39380001	39540000	MS
chr1	39540001	39580000	ESMS
chr1	39580001	40580000	ES
chr1	40580001	40600000	ESMS
chr1	40600001	41070000	MS
chr1	41070001	41090000	MSLS
chr1	41090001	42700000	LS
chr1	42700001	42730000	MSLS
chr1	42730001	43040000	MS
chr1	43040001	43070000	ESMS
chr1	43070001	43410000	ES
chr1	43410001	43450000	ESMS
chr1	43450001	44920000	MS
chr1	44920001	44980000	ESMS
chr1	44980001	45880000	ES
chr1	45880001	45910000	ESMS
chr1	45910001	46240000	MS
chr1	46240001	46290000	MSLS
chr1	46290001	46700000	LS
chr1	46700001	46730000	MSLS
chr1	46730001	47050000	MS
chr1	47050001	47090000	MSLS
chr1	47090001	50690000	LS
chr1	50690001	50720000	MSLS
chr1	50720001	51470000	MS
chr1	51470001	51710000	ESMS
chr1	51710001	52110000	MS
chr1	52110001	52140000	ESMS
chr1	52140001	52380000	ES
chr1	52380001	52400000	ESMS
chr1	52400001	53640000	MS
chr1	53640001	53660000	ESMS
chr1	53660001	53920000	ES
chr1	53920001	53950000	ESMS
chr1	53950001	54570000	MS
chr1	54570001	54670000	ESMS
chr1	54670001	54880000	MS
chr1	54880001	54930000	ESMS
chr1	54930001	55140000	ES
chr1	55140001	55170000	ESMS
chr1	55170001	55540000	MS
chr1	55540001	55570000	MSLS
chr1	55570001	55640000	LS
chr1	55640001	55670000	MSLS
chr1	55670001	56000000	MS
chr1	56000001	56060000	MSLS
chr1	56060001	56210000	LS
chr1	56210001	56280000	MSLS
chr1	56280001	57560000	MS
chr1	57560001	57690000	MSLS
chr1	57690001	58280000	MS
chr1	58280001	58310000	ESMS
chr1	58310001	58450000	ES
chr1	58450001	58530000	ESMS
chr1	58530001	58990000	ES
chr1	58990001	59040000	ESMS
chr1	59040001	59320000	MS
chr1	59320001	59370000	ESMS
chr1	59370001	60280000	ES
chr1	60280001	60540000	ESMS
chr1	60540001	60690000	ES
chr1	60690001	60910000	ESMS
chr1	60910001	61340000	MS
chr1	61340001	61380000	MSLS
chr1	61380001	62120000	LS
chr1	62120001	62170000	MSLS
chr1	62170001	63900000	MS
chr1	63900001	63980000	ESMS
chr1	63980001	64000000	ES
chr1	64000001	64060000	ESMS
chr1	64060001	64140000	MS
chr1	64140001	64220000	ESMS
chr1	64220001	64260000	ES
chr1	64260001	64380000	ESMS
chr1	64380001	64490000	MS
chr1	64490001	64530000	ESMS
chr1	64530001	65090000	ES
chr1	65090001	65140000	ESMS
chr1	65140001	65560000	MS
chr1	65560001	65580000	MSLS
chr1	65580001	66860000	LS
chr1	66860001	66960000	MSLS
chr1	66960001	69130000	LS
chr1	69130001	69210000	MSLS
chr1	69210001	69320000	MS
chr1	69320001	69340000	UND
chr1	69340001	69480000	LS
chr1	69480001	69500000	UND
chr1	69500001	69790000	MS
chr1	69790001	69870000	MSLS
chr1	69870001	69980000	LS
chr1	69980001	70020000	MSLS
chr1	70020001	71570000	MS
chr1	71570001	71600000	ESMS
chr1	71600001	72230000	ES
chr1	72230001	72260000	ESMS
chr1	72260001	72900000	MS
chr1	72900001	72940000	MSLS
chr1	72940001	73580000	LS
chr1	73580001	73640000	MSLS
chr1	73640001	73850000	MS
chr1	73850001	73900000	ESMS
chr1	73900001	74760000	ES
chr1	74760001	74810000	ESMS
chr1	74810001	74910000	MS
chr1	74910001	74950000	ESMS
chr1	74950001	75560000	ES
chr1	75560001	75590000	ESMS
chr1	75590001	75890000	MS
chr1	75890001	75940000	MSLS
chr1	75940001	77520000	LS
chr1	77520001	77690000	MSLS
chr1	77690001	79000000	MS
chr1	79000001	79050000	MSLS
chr1	79050001	79430000	LS
chr1	79430001	79480000	MSLS
chr1	79480001	79800000	MS
chr1	79800001	79890000	ESMS
chr1	79890001	79920000	ES
chr1	79920001	80000000	ESMS
chr1	80000001	80590000	MS
chr1	80590001	80630000	MSLS
chr1	80630001	81230000	LS
chr1	81230001	81260000	MSLS
chr1	81260001	82680000	MS
chr1	82680001	82700000	ESMS
chr1	82700001	82940000	ES
chr1	82940001	82990000	ESMS
chr1	82990001	83380000	MS
chr1	83380001	83510000	MSLS
chr1	83510001	84280000	MS
chr1	84280001	84440000	ESMS
chr1	84440001	84970000	MS
chr1	84970001	85080000	UND
chr1	85080001	85130000	LS
chr1	85130001	85200000	UND
chr1	85200001	85370000	LS
chr1	85370001	85630000	UND
chr1	85630001	86050000	MS
chr1	86050001	86150000	ESMS
chr1	86150001	86750000	ES
chr1	86750001	86780000	ESMS
chr1	86780001	86990000	MS
chr1	86990001	87020000	ESMS
chr1	87020001	87370000	ES
chr1	87370001	87440000	ESMS
chr1	87440001	88120000	ES
chr1	88120001	88190000	ESMS
chr1	88190001	88210000	MS
chr1	88210001	88260000	UND
chr1	88260001	88280000	LS
chr1	88280001	88310000	UND
chr1	88310001	88390000	MS
chr1	88390001	88450000	ESMS
chr1	88450001	88700000	ES
chr1	88700001	88750000	ESMS
chr1	88750001	88950000	MS
chr1	88950001	89010000	ESMS
chr1	89010001	89050000	ES
chr1	89050001	89240000	ESMS
chr1	89240001	89630000	MS
chr1	89630001	89680000	MSLS
chr1	89680001	89950000	MS
chr1	89950001	90090000	ESMS
chr1	90090001	92010000	ES
chr1	92010001	92110000	ESMS
chr1	92110001	92510000	ES
chr1	92510001	92570000	ESMS
chr1	92570001	93780000	ES
chr1	93780001	93810000	ESMS
chr1	93810001	93870000	MS
chr1	93870001	93960000	UND
chr1	93960001	94160000	MS
chr1	94160001	94190000	MSLS
chr1	94190001	97410000	LS
chr1	97410001	97470000	MSLS
chr1	97470001	97780000	MS
chr1	97780001	97810000	MSLS
chr1	97810001	97920000	LS
chr1	97920001	97960000	MSLS
chr1	97960001	98320000	MS
chr1	98320001	98350000	MSLS
chr1	98350001	105400000	LS
chr1	105400001	105440000	MSLS
chr1	105440001	105750000	MS
chr1	105750001	105790000	ESMS
chr1	105790001	106160000	ES
chr1	106160001	106230000	ESMS
chr1	106230001	106320000	MS
chr1	106320001	106400000	ESMS
chr1	106400001	106410000	ES
chr1	106410001	106490000	ESMS
chr1	106490001	106990000	MS
chr1	106990001	107010000	MSLS
chr1	107010001	107440000	LS
chr1	107440001	107600000	MSLS
chr1	107600001	117940000	LS
chr1	117940001	117970000	MSLS
chr1	117970001	118250000	MS
chr1	118250001	118280000	ESMS
chr1	118280001	118440000	ES
chr1	118440001	118470000	ESMS
chr1	118470001	119060000	MS
chr1	119060001	119220000	ESMS
chr1	119220001	119380000	MS
chr1	119380001	119490000	ESMS
chr1	119490001	119530000	ES
chr1	119530001	119590000	ESMS
chr1	119590001	119960000	MS
chr1	119960001	120000000	ESMS
chr1	120000001	120170000	ES
chr1	120170001	120220000	ESMS
chr1	120220001	121090000	MS
chr1	121090001	121160000	ESMS
chr1	121160001	121490000	ES
chr1	121490001	121510000	ESMS
chr1	121510001	121770000	MS
chr1	121770001	121800000	MSLS
chr1	121800001	125040000	LS
chr1	125040001	125080000	MSLS
chr1	125080001	125380000	MS
chr1	125380001	125420000	ESMS
chr1	125420001	125550000	ES
chr1	125550001	125650000	ESMS
chr1	125650001	126160000	MS
chr1	126160001	126370000	MSLS
chr1	126370001	127290000	MS
chr1	127290001	127380000	MSLS
chr1	127380001	127700000	MS
chr1	127700001	127730000	ESMS
chr1	127730001	127980000	ES
chr1	127980001	128010000	ESMS
chr1	128010001	128740000	MS
chr1	128740001	128820000	MSLS
chr1	128820001	130440000	LS
chr1	130440001	130490000	MSLS
chr1	130490001	130930000	MS
chr1	130930001	130960000	ESMS
chr1	130960001	131380000	ES
chr1	131380001	131410000	ESMS
chr1	131410001	131680000	ES
chr1	131680001	131740000	ESMS
chr1	131740001	131770000	MS
chr1	131770001	131840000	ESMS
chr1	131840001	132520000	ES
chr1	132520001	132540000	ESMS
chr1	132540001	132940000	MS
chr1	132940001	132960000	ESMS
chr1	132960001	133290000	ES
chr1	133290001	133320000	ESMS
chr1	133320001	133570000	MS
chr1	133570001	133590000	ESMS
chr1	133590001	134200000	ES
chr1	134200001	134300000	ESMS
chr1	134300001	135940000	ES
chr1	135940001	136090000	ESMS
chr1	136090001	136800000	ES
chr1	136800001	136820000	ESMS
chr1	136820001	137120000	MS
chr1	137120001	137180000	MSLS
chr1	137180001	137640000	LS
chr1	137640001	137700000	MSLS
chr1	137700001	138320000	MS
chr1	138320001	138420000	ESMS
chr1	138420001	138880000	MS
chr1	138880001	138980000	ESMS
chr1	138980001	139490000	MS
chr1	139490001	139540000	MSLS
chr1	139540001	139670000	LS
chr1	139670001	139780000	UND
chr1	139780001	143490000	LS
chr1	143490001	143530000	MSLS
chr1	143530001	144150000	MS
chr1	144150001	144450000	MSLS
chr1	144450001	145270000	LS
chr1	145270001	145390000	MSLS
chr1	145390001	149500000	LS
chr1	149500001	149530000	MSLS
chr1	149530001	149810000	MS
chr1	149810001	149850000	ESMS
chr1	149850001	150590000	ES
chr1	150590001	150630000	ESMS
chr1	150630001	151410000	MS
chr1	151410001	151460000	ESMS
chr1	151460001	151860000	ES
chr1	151860001	151910000	ESMS
chr1	151910001	152500000	MS
chr1	152500001	152530000	ESMS
chr1	152530001	153820000	ES
chr1	153820001	153850000	ESMS
chr1	153850001	154380000	MS
chr1	154380001	154430000	MSLS
chr1	154430001	154560000	LS
chr1	154560001	154620000	MSLS
chr1	154620001	154900000	MS
chr1	154900001	154920000	ESMS
chr1	154920001	155270000	ES
chr1	155270001	155400000	ESMS
chr1	155400001	155600000	ES
chr1	155600001	155650000	ESMS
chr1	155650001	155700000	MS
chr1	155700001	155770000	ESMS
chr1	155770001	155860000	ES
chr1	155860001	156020000	ESMS
chr1	156020001	156390000	MS
chr1	156390001	156420000	ESMS
chr1	156420001	156610000	ES
chr1	156610001	156640000	ESMS
chr1	156640001	157350000	MS
chr1	157350001	157390000	ESMS
chr1	157390001	157510000	ES
chr1	157510001	157540000	ESMS
chr1	157540001	157780000	MS
chr1	157780001	157830000	MSLS
chr1	157830001	158500000	LS
chr1	158500001	158540000	MSLS
chr1	158540001	160010000	MS
chr1	160010001	160050000	ESMS
chr1	160050001	160530000	ES
chr1	160530001	160640000	ESMS
chr1	160640001	160730000	MS
chr1	160730001	160790000	ESMS
chr1	160790001	161000000	ES
chr1	161000001	161070000	ESMS
chr1	161070001	161910000	MS
chr1	161910001	161950000	ESMS
chr1	161950001	162320000	ES
chr1	162320001	162340000	ESMS
chr1	162340001	163030000	MS
chr1	163030001	163060000	ESMS
chr1	163060001	163610000	ES
chr1	163610001	163670000	ESMS
chr1	163670001	164470000	MS
chr1	164470001	164740000	ESMS
chr1	164740001	164850000	ES
chr1	164850001	165200000	ESMS
chr1	165200001	165290000	ES
chr1	165290001	165350000	ESMS
chr1	165350001	165410000	MS
chr1	165410001	165460000	ESMS
chr1	165460001	165670000	ES
chr1	165670001	165720000	ESMS
chr1	165720001	166280000	MS
chr1	166280001	166470000	MSLS
chr1	166470001	166600000	LS
chr1	166600001	166640000	MSLS
chr1	166640001	167210000	MS
chr1	167210001	167240000	ESMS
chr1	167240001	167390000	ES
chr1	167390001	167420000	ESMS
chr1	167420001	167970000	MS
chr1	167970001	168110000	ESMS
chr1	168110001	168410000	MS
chr1	168410001	168450000	ESMS
chr1	168450001	168590000	ES
chr1	168590001	168630000	ESMS
chr1	168630001	169520000	MS
chr1	169520001	169560000	ESMS
chr1	169560001	170300000	ES
chr1	170300001	170330000	ESMS
chr1	170330001	170530000	MS
chr1	170530001	170560000	ESMS
chr1	170560001	171470000	ES
chr1	171470001	171490000	ESMS
chr1	171490001	172110000	MS
chr1	172110001	172190000	ESMS
chr1	172190001	172280000	ES
chr1	172280001	172320000	ESMS
chr1	172320001	172850000	MS
chr1	172850001	172990000	MSLS
chr1	172990001	173200000	LS
chr1	173200001	173250000	MSLS
chr1	173250001	173860000	MS
chr1	173860001	173910000	UND
chr1	173910001	174580000	MS
chr1	174580001	174630000	ESMS
chr1	174630001	174760000	ES
chr1	174760001	174820000	ESMS
chr1	174820001	175160000	MS
chr1	175160001	175200000	MSLS
chr1	175200001	176440000	LS
chr1	176440001	176510000	MSLS
chr1	176510001	176770000	MS
chr1	176770001	176780000	MSLS
chr1	176780001	177050000	LS
chr1	177050001	177070000	MSLS
chr1	177070001	177610000	MS
chr1	177610001	177650000	ESMS
chr1	177650001	177780000	ES
chr1	177780001	177820000	ESMS
chr1	177820001	178270000	MS
chr1	178270001	178340000	ESMS
chr1	178340001	178410000	ES
chr1	178410001	178460000	ESMS
chr1	178460001	179450000	MS
chr1	179450001	179540000	ESMS
chr1	179540001	181320000	ES
chr1	181320001	181370000	ESMS
chr1	181370001	181750000	MS
chr1	181750001	181770000	ESMS
chr1	181770001	182650000	ES
chr1	182650001	182670000	ESMS
chr1	182670001	182860000	MS
chr1	182860001	182890000	ESMS
chr1	182890001	184840000	ES
chr1	184840001	184880000	ESMS
chr1	184880001	186430000	MS
chr1	186430001	186620000	ESMS
chr1	186620001	186910000	MS
chr1	186910001	186950000	MSLS
chr1	186950001	188690000	LS
chr1	188690001	188720000	MSLS
chr1	188720001	189580000	MS
chr1	189580001	189600000	ESMS
chr1	189600001	189820000	ES
chr1	189820001	189840000	ESMS
chr1	189840001	190270000	MS
chr1	190270001	190300000	MSLS
chr1	190300001	190820000	MS
chr1	190820001	190850000	ESMS
chr1	190850001	192460000	ES
chr1	192460001	192510000	ESMS
chr1	192510001	192620000	MS
chr1	192620001	192670000	ESMS
chr1	192670001	192970000	ES
chr1	192970001	193000000	ESMS
chr1	193000001	193230000	MS
chr1	193230001	193300000	ESMS
chr1	193300001	193440000	ES
chr1	193440001	193530000	ESMS
chr1	193530001	193870000	MS
chr1	193870001	193930000	MSLS
chr1	193930001	194410000	LS
chr1	194410001	194460000	MSLS
chr1	194460001	194850000	MS
chr1	194850001	194980000	ESMS
chr1	194980001	195360000	MS
chr1	195360001	195471971	UND
chr2	1	3030000	UND
chr2	3030001	4260000	MS
chr2	4260001	4300000	ESMS
chr2	4300001	4770000	MS
chr2	4770001	4810000	ESMS
chr2	4810001	5310000	ES
chr2	5310001	5350000	ESMS
chr2	5350001	5550000	MS
chr2	5550001	5590000	ESMS
chr2	5590001	5980000	ES
chr2	5980001	6020000	ESMS
chr2	6020001	6090000	MS
chr2	6090001	6140000	ESMS
chr2	6140001	6340000	ES
chr2	6340001	6370000	ESMS
chr2	6370001	6720000	MS
chr2	6720001	6740000	MSLS
chr2	6740001	6860000	LS
chr2	6860001	6880000	MSLS
chr2	6880001	7750000	MS
chr2	7750001	7820000	MSLS
chr2	7820001	9320000	LS
chr2	9320001	9350000	MSLS
chr2	9350001	10060000	MS
chr2	10060001	10100000	ESMS
chr2	10100001	10310000	ES
chr2	10310001	10360000	ESMS
chr2	10360001	10760000	MS
chr2	10760001	10960000	MSLS
chr2	10960001	11220000	MS
chr2	11220001	11240000	ESMS
chr2	11240001	11580000	ES
chr2	11580001	11600000	ESMS
chr2	11600001	13200000	MS
chr2	13200001	13220000	ESMS
chr2	13220001	13700000	ES
chr2	13700001	13720000	ESMS
chr2	13720001	14770000	MS
chr2	14770001	14800000	MSLS
chr2	14800001	16060000	LS
chr2	16060001	16100000	MSLS
chr2	16100001	16440000	MS
chr2	16440001	16460000	MSLS
chr2	16460001	16620000	LS
chr2	16620001	16640000	MSLS
chr2	16640001	17110000	MS
chr2	17110001	17150000	MSLS
chr2	17150001	17570000	LS
chr2	17570001	17620000	MSLS
chr2	17620001	17940000	MS
chr2	17940001	17970000	ESMS
chr2	17970001	18090000	ES
chr2	18090001	18120000	ESMS
chr2	18120001	19900000	MS
chr2	19900001	19950000	MSLS
chr2	19950001	20100000	LS
chr2	20100001	20150000	MSLS
chr2	20150001	20940000	MS
chr2	20940001	20970000	ESMS
chr2	20970001	21240000	ES
chr2	21240001	21280000	ESMS
chr2	21280001	21520000	MS
chr2	21520001	21580000	MSLS
chr2	21580001	21880000	LS
chr2	21880001	22010000	MSLS
chr2	22010001	22230000	LS
chr2	22230001	22280000	MSLS
chr2	22280001	22450000	MS
chr2	22450001	22520000	UND
chr2	22520001	22690000	MS
chr2	22690001	22860000	ESMS
chr2	22860001	23450000	MS
chr2	23450001	23690000	MSLS
chr2	23690001	23860000	LS
chr2	23860001	23930000	MSLS
chr2	23930001	24210000	MS
chr2	24210001	24240000	ESMS
chr2	24240001	24540000	ES
chr2	24540001	24580000	ESMS
chr2	24580001	24830000	MS
chr2	24830001	24860000	ESMS
chr2	24860001	25680000	ES
chr2	25680001	25700000	ESMS
chr2	25700001	25890000	MS
chr2	25890001	25940000	ESMS
chr2	25940001	26730000	ES
chr2	26730001	26760000	ESMS
chr2	26760001	26880000	MS
chr2	26880001	26920000	ESMS
chr2	26920001	28020000	ES
chr2	28020001	28290000	ESMS
chr2	28290001	28360000	MS
chr2	28360001	28410000	ESMS
chr2	28410001	28720000	ES
chr2	28720001	28750000	ESMS
chr2	28750001	29030000	MS
chr2	29030001	29060000	ESMS
chr2	29060001	29340000	ES
chr2	29340001	29380000	ESMS
chr2	29380001	29440000	MS
chr2	29440001	29480000	ESMS
chr2	29480001	33520000	ES
chr2	33520001	33550000	ESMS
chr2	33550001	33840000	MS
chr2	33840001	33900000	ESMS
chr2	33900001	33940000	ES
chr2	33940001	34020000	ESMS
chr2	34020001	34390000	MS
chr2	34390001	34400000	ESMS
chr2	34400001	34530000	MS
chr2	34530001	34570000	ESMS
chr2	34570001	36070000	ES
chr2	36070001	36270000	ESMS
chr2	36270001	36630000	MS
chr2	36630001	36740000	MSLS
chr2	36740001	36970000	LS
chr2	36970001	36980000	MSLS
chr2	36980001	37080000	LS
chr2	37080001	37170000	MSLS
chr2	37170001	37590000	MS
chr2	37590001	37620000	ESMS
chr2	37620001	37890000	ES
chr2	37890001	37920000	ESMS
chr2	37920001	38240000	MS
chr2	38240001	38270000	ESMS
chr2	38270001	39130000	ES
chr2	39130001	39150000	ESMS
chr2	39150001	39530000	MS
chr2	39530001	39570000	MSLS
chr2	39570001	43860000	LS
chr2	43860001	43900000	MSLS
chr2	43900001	46570000	MS
chr2	46570001	46630000	MSLS
chr2	46630001	48200000	LS
chr2	48200001	48230000	MSLS
chr2	48230001	48880000	MS
chr2	48880001	48900000	MSLS
chr2	48900001	49070000	LS
chr2	49070001	49090000	MSLS
chr2	49090001	49400000	MS
chr2	49400001	49460000	ESMS
chr2	49460001	49720000	ES
chr2	49720001	49750000	ESMS
chr2	49750001	50360000	MS
chr2	50360001	50630000	ESMS
chr2	50630001	50750000	MS
chr2	50750001	50940000	ESMS
chr2	50940001	51970000	MS
chr2	51970001	52070000	ESMS
chr2	52070001	52630000	MS
chr2	52630001	52670000	ESMS
chr2	52670001	52910000	ES
chr2	52910001	52940000	ESMS
chr2	52940001	53340000	MS
chr2	53340001	53380000	MSLS
chr2	53380001	53920000	LS
chr2	53920001	53960000	MSLS
chr2	53960001	54600000	MS
chr2	54600001	54620000	MSLS
chr2	54620001	55040000	LS
chr2	55040001	55080000	MSLS
chr2	55080001	56080000	MS
chr2	56080001	56110000	MSLS
chr2	56110001	56950000	LS
chr2	56950001	56980000	MSLS
chr2	56980001	57450000	MS
chr2	57450001	57480000	MSLS
chr2	57480001	58110000	LS
chr2	58110001	58180000	MSLS
chr2	58180001	59420000	MS
chr2	59420001	59440000	ESMS
chr2	59440001	59690000	ES
chr2	59690001	59730000	ESMS
chr2	59730001	60020000	MS
chr2	60020001	60070000	ESMS
chr2	60070001	60780000	ES
chr2	60780001	60810000	ESMS
chr2	60810001	60910000	MS
chr2	60910001	60940000	ESMS
chr2	60940001	61610000	ES
chr2	61610001	61640000	ESMS
chr2	61640001	62000000	MS
chr2	62000001	62020000	MSLS
chr2	62020001	62450000	LS
chr2	62450001	62490000	MSLS
chr2	62490001	63020000	MS
chr2	63020001	63110000	MSLS
chr2	63110001	63820000	LS
chr2	63820001	63870000	MSLS
chr2	63870001	63960000	MS
chr2	63960001	64200000	MSLS
chr2	64200001	64810000	LS
chr2	64810001	64830000	MSLS
chr2	64830001	65220000	MS
chr2	65220001	65270000	ESMS
chr2	65270001	65300000	ES
chr2	65300001	65350000	ESMS
chr2	65350001	65620000	MS
chr2	65620001	65660000	MSLS
chr2	65660001	68080000	LS
chr2	68080001	68220000	MSLS
chr2	68220001	68340000	LS
chr2	68340001	68360000	MSLS
chr2	68360001	68670000	MS
chr2	68670001	68690000	ESMS
chr2	68690001	68940000	ES
chr2	68940001	68970000	ESMS
chr2	68970001	69110000	MS
chr2	69110001	69220000	ESMS
chr2	69220001	69920000	ES
chr2	69920001	70000000	ESMS
chr2	70000001	70040000	MS
chr2	70040001	70110000	ESMS
chr2	70110001	70220000	ES
chr2	70220001	70270000	ESMS
chr2	70270001	71190000	MS
chr2	71190001	71270000	ESMS
chr2	71270001	71870000	ES
chr2	71870001	72030000	ESMS
chr2	72030001	72380000	ES
chr2	72380001	72450000	ESMS
chr2	72450001	72580000	ES
chr2	72580001	72820000	ESMS
chr2	72820001	73160000	ES
chr2	73160001	73260000	ESMS
chr2	73260001	73660000	ES
chr2	73660001	73720000	ESMS
chr2	73720001	74120000	MS
chr2	74120001	74160000	MSLS
chr2	74160001	74390000	LS
chr2	74390001	74550000	MSLS
chr2	74550001	74820000	MS
chr2	74820001	74970000	MSLS
chr2	74970001	75070000	LS
chr2	75070001	75150000	MSLS
chr2	75150001	75490000	MS
chr2	75490001	75510000	ESMS
chr2	75510001	75900000	ES
chr2	75900001	75930000	ESMS
chr2	75930001	77220000	MS
chr2	77220001	77260000	ESMS
chr2	77260001	77360000	ES
chr2	77360001	77390000	ESMS
chr2	77390001	77800000	MS
chr2	77800001	77890000	MSLS
chr2	77890001	79280000	LS
chr2	79280001	79300000	MSLS
chr2	79300001	80860000	MS
chr2	80860001	80900000	MSLS
chr2	80900001	83260000	LS
chr2	83260001	83300000	MSLS
chr2	83300001	83570000	MS
chr2	83570001	83580000	ESMS
chr2	83580001	83830000	ES
chr2	83830001	83860000	ESMS
chr2	83860001	84300000	MS
chr2	84300001	84350000	ESMS
chr2	84350001	85070000	ES
chr2	85070001	85130000	ESMS
chr2	85130001	85450000	MS
chr2	85450001	85500000	MSLS
chr2	85500001	90100000	LS
chr2	90100001	90150000	MSLS
chr2	90150001	90160000	MS
chr2	90160001	90240000	UND
chr2	90240001	90320000	MS
chr2	90320001	90400000	UND
chr2	90400001	90510000	MS
chr2	90510001	90540000	ESMS
chr2	90540001	92570000	ES
chr2	92570001	92610000	ESMS
chr2	92610001	93030000	ES
chr2	93030001	93120000	ESMS
chr2	93120001	93590000	ES
chr2	93590001	93730000	ESMS
chr2	93730001	94380000	ES
chr2	94380001	94400000	ESMS
chr2	94400001	94640000	MS
chr2	94640001	94660000	MSLS
chr2	94660001	95200000	LS
chr2	95200001	95250000	MSLS
chr2	95250001	95990000	MS
chr2	95990001	96230000	MSLS
chr2	96230001	96280000	LS
chr2	96280001	96490000	MSLS
chr2	96490001	97760000	MS
chr2	97760001	97800000	MSLS
chr2	97800001	100490000	LS
chr2	100490001	100740000	UND
chr2	100740001	101340000	LS
chr2	101340001	101360000	MSLS
chr2	101360001	101660000	MS
chr2	101660001	101720000	ESMS
chr2	101720001	101930000	ES
chr2	101930001	101980000	ESMS
chr2	101980001	102590000	MS
chr2	102590001	102630000	ESMS
chr2	102630001	103140000	ES
chr2	103140001	103170000	ESMS
chr2	103170001	103440000	MS
chr2	103440001	103480000	ESMS
chr2	103480001	103650000	ES
chr2	103650001	103720000	ESMS
chr2	103720001	104540000	MS
chr2	104540001	104610000	ESMS
chr2	104610001	104790000	ES
chr2	104790001	104840000	ESMS
chr2	104840001	105320000	MS
chr2	105320001	105560000	MSLS
chr2	105560001	105750000	MS
chr2	105750001	105780000	MSLS
chr2	105780001	106020000	LS
chr2	106020001	106060000	MSLS
chr2	106060001	106850000	LS
chr2	106850001	106870000	MSLS
chr2	106870001	109890000	MS
chr2	109890001	109970000	ESMS
chr2	109970001	110300000	ES
chr2	110300001	110320000	ESMS
chr2	110320001	110610000	MS
chr2	110610001	110640000	MSLS
chr2	110640001	111940000	LS
chr2	111940001	111980000	MSLS
chr2	111980001	112270000	MS
chr2	112270001	112300000	ESMS
chr2	112300001	112540000	ES
chr2	112540001	112570000	ESMS
chr2	112570001	112870000	MS
chr2	112870001	112930000	MSLS
chr2	112930001	113020000	LS
chr2	113020001	113070000	MSLS
chr2	113070001	113310000	MS
chr2	113310001	113350000	ESMS
chr2	113350001	113890000	ES
chr2	113890001	113920000	ESMS
chr2	113920001	116320000	MS
chr2	116320001	116470000	MSLS
chr2	116470001	116810000	MS
chr2	116810001	116830000	ESMS
chr2	116830001	117150000	ES
chr2	117150001	117190000	ESMS
chr2	117190001	117440000	MS
chr2	117440001	117480000	ESMS
chr2	117480001	120170000	ES
chr2	120170001	120240000	ESMS
chr2	120240001	120320000	MS
chr2	120320001	120390000	ESMS
chr2	120390001	120790000	ES
chr2	120790001	120910000	ESMS
chr2	120910001	121610000	ES
chr2	121610001	121650000	ESMS
chr2	121650001	121990000	MS
chr2	121990001	122050000	ESMS
chr2	122050001	122340000	ES
chr2	122340001	122390000	ESMS
chr2	122390001	122630000	MS
chr2	122630001	122650000	ESMS
chr2	122650001	122800000	ES
chr2	122800001	122830000	ESMS
chr2	122830001	123100000	MS
chr2	123100001	123140000	MSLS
chr2	123140001	124000000	LS
chr2	124000001	124030000	MSLS
chr2	124030001	125080000	MS
chr2	125080001	125110000	ESMS
chr2	125110001	127360000	ES
chr2	127360001	127400000	ESMS
chr2	127400001	128050000	MS
chr2	128050001	128070000	ESMS
chr2	128070001	128710000	ES
chr2	128710001	128890000	ESMS
chr2	128890001	129400000	ES
chr2	129400001	129430000	ESMS
chr2	129430001	130270000	MS
chr2	130270001	130310000	ESMS
chr2	130310001	132350000	ES
chr2	132350001	132380000	ESMS
chr2	132380001	132540000	MS
chr2	132540001	132640000	ESMS
chr2	132640001	133050000	MS
chr2	133050001	133070000	MSLS
chr2	133070001	134240000	LS
chr2	134240001	134280000	MSLS
chr2	134280001	134570000	MS
chr2	134570001	134640000	ESMS
chr2	134640001	134820000	ES
chr2	134820001	134860000	ESMS
chr2	134860001	135080000	MS
chr2	135080001	135090000	MSLS
chr2	135090001	135150000	LS
chr2	135150001	135410000	MS
chr2	135410001	135460000	ESMS
chr2	135460001	135710000	ES
chr2	135710001	135750000	ESMS
chr2	135750001	136240000	MS
chr2	136240001	136270000	MSLS
chr2	136270001	136610000	LS
chr2	136610001	136690000	MSLS
chr2	136690001	136880000	MS
chr2	136880001	136930000	MSLS
chr2	136930001	136950000	LS
chr2	136950001	136980000	MSLS
chr2	136980001	138050000	MS
chr2	138050001	138070000	MSLS
chr2	138070001	139370000	LS
chr2	139370001	139410000	MSLS
chr2	139410001	139660000	MS
chr2	139660001	139700000	ESMS
chr2	139700001	139840000	ES
chr2	139840001	139950000	ESMS
chr2	139950001	140220000	ES
chr2	140220001	140240000	ESMS
chr2	140240001	140500000	MS
chr2	140500001	140540000	MSLS
chr2	140540001	140720000	LS
chr2	140720001	140980000	MSLS
chr2	140980001	141180000	LS
chr2	141180001	141380000	MSLS
chr2	141380001	141440000	LS
chr2	141440001	141540000	MSLS
chr2	141540001	141610000	MS
chr2	141610001	141660000	MSLS
chr2	141660001	141720000	MS
chr2	141720001	141810000	MSLS
chr2	141810001	142440000	LS
chr2	142440001	142480000	MSLS
chr2	142480001	142640000	MS
chr2	142640001	142680000	MSLS
chr2	142680001	142780000	LS
chr2	142780001	142810000	MSLS
chr2	142810001	143260000	MS
chr2	143260001	143310000	MSLS
chr2	143310001	143440000	LS
chr2	143440001	143540000	MSLS
chr2	143540001	143840000	MS
chr2	143840001	143910000	ESMS
chr2	143910001	144010000	MS
chr2	144010001	144050000	ESMS
chr2	144050001	144330000	ES
chr2	144330001	144390000	ESMS
chr2	144390001	145620000	MS
chr2	145620001	145650000	ESMS
chr2	145650001	145990000	ES
chr2	145990001	146010000	ESMS
chr2	146010001	146370000	MS
chr2	146370001	146400000	MSLS
chr2	146400001	147280000	MS
chr2	147280001	147410000	MSLS
chr2	147410001	147450000	LS
chr2	147450001	147530000	MSLS
chr2	147530001	148100000	MS
chr2	148100001	148130000	ESMS
chr2	148130001	148700000	ES
chr2	148700001	148740000	ESMS
chr2	148740001	149040000	MS
chr2	149040001	149080000	MSLS
chr2	149080001	150510000	LS
chr2	150510001	150550000	MSLS
chr2	150550001	151100000	MS
chr2	151100001	151180000	UND
chr2	151180001	151240000	MS
chr2	151240001	151440000	UND
chr2	151440001	151770000	MS
chr2	151770001	151800000	ESMS
chr2	151800001	152070000	ES
chr2	152070001	152090000	ESMS
chr2	152090001	152230000	MS
chr2	152230001	152260000	ESMS
chr2	152260001	153520000	ES
chr2	153520001	153600000	ESMS
chr2	153600001	154280000	MS
chr2	154280001	154290000	ESMS
chr2	154290001	157580000	ES
chr2	157580001	157620000	ESMS
chr2	157620001	157960000	MS
chr2	157960001	157990000	ESMS
chr2	157990001	158370000	ES
chr2	158370001	158420000	ESMS
chr2	158420001	159010000	MS
chr2	159010001	159110000	MSLS
chr2	159110001	159780000	LS
chr2	159780001	159840000	MSLS
chr2	159840001	160530000	MS
chr2	160530001	160570000	ESMS
chr2	160570001	160690000	ES
chr2	160690001	160800000	ESMS
chr2	160800001	160980000	ES
chr2	160980001	161010000	ESMS
chr2	161010001	161310000	MS
chr2	161310001	161380000	MSLS
chr2	161380001	162600000	LS
chr2	162600001	162660000	MSLS
chr2	162660001	163310000	MS
chr2	163310001	163480000	ESMS
chr2	163480001	163520000	MS
chr2	163520001	163600000	ESMS
chr2	163600001	163980000	ES
chr2	163980001	164040000	ESMS
chr2	164040001	164280000	MS
chr2	164280001	164300000	ESMS
chr2	164300001	164610000	ES
chr2	164610001	164700000	ESMS
chr2	164700001	165000000	ES
chr2	165000001	165030000	ESMS
chr2	165030001	165310000	MS
chr2	165310001	165470000	ESMS
chr2	165470001	165750000	MS
chr2	165750001	165770000	ESMS
chr2	165770001	166130000	ES
chr2	166130001	166300000	ESMS
chr2	166300001	166530000	ES
chr2	166530001	166570000	ESMS
chr2	166570001	166770000	MS
chr2	166770001	166840000	ESMS
chr2	166840001	167160000	ES
chr2	167160001	167220000	ESMS
chr2	167220001	168240000	ES
chr2	168240001	168280000	ESMS
chr2	168280001	168320000	MS
chr2	168320001	168360000	ESMS
chr2	168360001	168720000	ES
chr2	168720001	168740000	ESMS
chr2	168740001	170050000	MS
chr2	170050001	170090000	ESMS
chr2	170090001	170390000	ES
chr2	170390001	170420000	ESMS
chr2	170420001	170890000	MS
chr2	170890001	170990000	MSLS
chr2	170990001	171530000	LS
chr2	171530001	171630000	MSLS
chr2	171630001	173190000	MS
chr2	173190001	173230000	ESMS
chr2	173230001	173520000	ES
chr2	173520001	173570000	ESMS
chr2	173570001	173700000	MS
chr2	173700001	173790000	ESMS
chr2	173790001	174810000	MS
chr2	174810001	174940000	MSLS
chr2	174940001	174970000	LS
chr2	174970001	175080000	UND
chr2	175080001	175200000	LS
chr2	175200001	176690000	UND
chr2	176690001	176830000	LS
chr2	176830001	177010000	UND
chr2	177010001	177580000	LS
chr2	177580001	177780000	UND
chr2	177780001	179180000	LS
chr2	179180001	179250000	MSLS
chr2	179250001	179360000	LS
chr2	179360001	179640000	MSLS
chr2	179640001	180010000	MS
chr2	180010001	180040000	ESMS
chr2	180040001	180570000	ES
chr2	180570001	180630000	ESMS
chr2	180630001	181180000	MS
chr2	181180001	181290000	ESMS
chr2	181290001	181330000	MS
chr2	181330001	181410000	ESMS
chr2	181410001	181710000	ES
chr2	181710001	181740000	ESMS
chr2	181740001	182030000	MS
chr2	182030001	182113224	UND
chr3	1	2950000	UND
chr3	2950001	7140000	LS
chr3	7140001	7160000	MSLS
chr3	7160001	8120000	MS
chr3	8120001	8170000	ESMS
chr3	8170001	8400000	ES
chr3	8400001	8570000	ESMS
chr3	8570001	10570000	MS
chr3	10570001	10590000	MSLS
chr3	10590001	14340000	LS
chr3	14340001	14370000	MSLS
chr3	14370001	14870000	MS
chr3	14870001	14920000	MSLS
chr3	14920001	15380000	LS
chr3	15380001	15510000	UND
chr3	15510001	15640000	LS
chr3	15640001	15820000	UND
chr3	15820001	17870000	LS
chr3	17870001	17890000	MSLS
chr3	17890001	20290000	MS
chr3	20290001	20380000	MSLS
chr3	20380001	21350000	LS
chr3	21350001	21390000	MSLS
chr3	21390001	22370000	MS
chr3	22370001	22400000	MSLS
chr3	22400001	24610000	LS
chr3	24610001	24680000	MSLS
chr3	24680001	25000000	LS
chr3	25000001	25050000	MSLS
chr3	25050001	25270000	MS
chr3	25270001	25300000	MSLS
chr3	25300001	26920000	LS
chr3	26920001	26950000	MSLS
chr3	26950001	27630000	MS
chr3	27630001	27650000	ESMS
chr3	27650001	27980000	ES
chr3	27980001	28020000	ESMS
chr3	28020001	28330000	MS
chr3	28330001	28360000	MSLS
chr3	28360001	29660000	LS
chr3	29660001	29680000	MSLS
chr3	29680001	30890000	MS
chr3	30890001	30920000	ESMS
chr3	30920001	31100000	ES
chr3	31100001	31130000	ESMS
chr3	31130001	31460000	MS
chr3	31460001	31540000	MSLS
chr3	31540001	31630000	LS
chr3	31630001	31700000	UND
chr3	31700001	32330000	MS
chr3	32330001	32370000	ESMS
chr3	32370001	32600000	ES
chr3	32600001	32710000	ESMS
chr3	32710001	33020000	MS
chr3	33020001	33060000	MSLS
chr3	33060001	35630000	LS
chr3	35630001	35650000	MSLS
chr3	35650001	35850000	MS
chr3	35850001	35890000	MSLS
chr3	35890001	36360000	MS
chr3	36360001	36400000	ESMS
chr3	36400001	36610000	ES
chr3	36610001	36630000	ESMS
chr3	36630001	37230000	MS
chr3	37230001	37260000	ESMS
chr3	37260001	37440000	ES
chr3	37440001	37470000	ESMS
chr3	37470001	38180000	MS
chr3	38180001	38220000	ESMS
chr3	38220001	38410000	ES
chr3	38410001	38470000	ESMS
chr3	38470001	39290000	MS
chr3	39290001	39320000	MSLS
chr3	39320001	40270000	LS
chr3	40270001	40310000	MSLS
chr3	40310001	40570000	MS
chr3	40570001	40630000	UND
chr3	40630001	41060000	MS
chr3	41060001	41110000	ESMS
chr3	41110001	41390000	ES
chr3	41390001	41470000	ESMS
chr3	41470001	41930000	MS
chr3	41930001	41960000	MSLS
chr3	41960001	49520000	LS
chr3	49520001	49550000	MSLS
chr3	49550001	50240000	MS
chr3	50240001	50270000	MSLS
chr3	50270001	50830000	LS
chr3	50830001	50860000	MSLS
chr3	50860001	51120000	MS
chr3	51120001	51160000	ESMS
chr3	51160001	51750000	ES
chr3	51750001	51790000	ESMS
chr3	51790001	51970000	MS
chr3	51970001	52010000	ESMS
chr3	52010001	53140000	ES
chr3	53140001	53220000	ESMS
chr3	53220001	53440000	ES
chr3	53440001	53470000	ESMS
chr3	53470001	53760000	MS
chr3	53760001	53830000	MSLS
chr3	53830001	54030000	LS
chr3	54030001	54080000	MSLS
chr3	54080001	54420000	MS
chr3	54420001	54600000	ESMS
chr3	54600001	55040000	MS
chr3	55040001	55070000	ESMS
chr3	55070001	55310000	ES
chr3	55310001	55340000	ESMS
chr3	55340001	55450000	MS
chr3	55450001	55500000	ESMS
chr3	55500001	55660000	ES
chr3	55660001	55700000	ESMS
chr3	55700001	55960000	MS
chr3	55960001	56120000	MSLS
chr3	56120001	56330000	MS
chr3	56330001	56400000	MSLS
chr3	56400001	56570000	LS
chr3	56570001	56670000	MSLS
chr3	56670001	57160000	MS
chr3	57160001	57200000	ESMS
chr3	57200001	57710000	ES
chr3	57710001	57730000	ESMS
chr3	57730001	58110000	MS
chr3	58110001	58160000	ESMS
chr3	58160001	58520000	ES
chr3	58520001	58560000	ESMS
chr3	58560001	61000000	MS
chr3	61000001	61080000	MSLS
chr3	61080001	61640000	MS
chr3	61640001	61670000	MSLS
chr3	61670001	63180000	LS
chr3	63180001	63210000	MSLS
chr3	63210001	64100000	MS
chr3	64100001	64130000	MSLS
chr3	64130001	64500000	LS
chr3	64500001	64520000	UND
chr3	64520001	64620000	LS
chr3	64620001	64710000	UND
chr3	64710001	65500000	MS
chr3	65500001	65560000	ESMS
chr3	65560001	65680000	ES
chr3	65680001	65820000	ESMS
chr3	65820001	66350000	ES
chr3	66350001	66390000	ESMS
chr3	66390001	67120000	MS
chr3	67120001	67220000	MSLS
chr3	67220001	67760000	MS
chr3	67760001	67790000	MSLS
chr3	67790001	68190000	LS
chr3	68190001	68270000	MSLS
chr3	68270001	68970000	MS
chr3	68970001	69010000	ESMS
chr3	69010001	69330000	ES
chr3	69330001	69360000	ESMS
chr3	69360001	69990000	MS
chr3	69990001	70010000	MSLS
chr3	70010001	75700000	LS
chr3	75700001	75730000	MSLS
chr3	75730001	76180000	MS
chr3	76180001	76210000	MSLS
chr3	76210001	78850000	LS
chr3	78850001	78870000	MSLS
chr3	78870001	79440000	MS
chr3	79440001	79480000	ESMS
chr3	79480001	79680000	ES
chr3	79680001	79710000	ESMS
chr3	79710001	82170000	MS
chr3	82170001	82210000	MSLS
chr3	82210001	82970000	LS
chr3	82970001	83010000	MSLS
chr3	83010001	83680000	MS
chr3	83680001	83720000	ESMS
chr3	83720001	84740000	ES
chr3	84740001	84780000	ESMS
chr3	84780001	85450000	MS
chr3	85450001	85500000	ESMS
chr3	85500001	85650000	ES
chr3	85650001	85780000	ESMS
chr3	85780001	86070000	ES
chr3	86070001	86120000	ESMS
chr3	86120001	86230000	ES
chr3	86230001	86270000	ESMS
chr3	86270001	86510000	MS
chr3	86510001	86630000	MSLS
chr3	86630001	87720000	MS
chr3	87720001	87760000	ESMS
chr3	87760001	88880000	ES
chr3	88880001	88980000	ESMS
chr3	88980001	89600000	ES
chr3	89600001	89660000	ESMS
chr3	89660001	90770000	ES
chr3	90770001	90780000	ESMS
chr3	90780001	91080000	MS
chr3	91080001	91120000	MSLS
chr3	91120001	92230000	LS
chr3	92230001	92280000	UND
chr3	92280001	92610000	MS
chr3	92610001	92640000	MSLS
chr3	92640001	92920000	LS
chr3	92920001	93200000	MSLS
chr3	93200001	93470000	MS
chr3	93470001	93500000	ESMS
chr3	93500001	93630000	ES
chr3	93630001	93740000	UND
chr3	93740001	93880000	MS
chr3	93880001	94210000	UND
chr3	94210001	94310000	MS
chr3	94310001	94350000	ESMS
chr3	94350001	94710000	ES
chr3	94710001	94740000	UND
chr3	94740001	94770000	MS
chr3	94770001	94820000	ESMS
chr3	94820001	96140000	ES
chr3	96140001	96170000	ESMS
chr3	96170001	96490000	MS
chr3	96490001	96510000	ESMS
chr3	96510001	96750000	ES
chr3	96750001	96790000	ESMS
chr3	96790001	97610000	MS
chr3	97610001	97660000	ESMS
chr3	97660001	98100000	ES
chr3	98100001	98130000	ESMS
chr3	98130001	98280000	MS
chr3	98280001	98340000	ESMS
chr3	98340001	98440000	ES
chr3	98440001	98550000	UND
chr3	98550001	101290000	MS
chr3	101290001	101380000	ESMS
chr3	101380001	101470000	MS
chr3	101470001	101580000	ESMS
chr3	101580001	102050000	MS
chr3	102050001	102200000	ESMS
chr3	102200001	102550000	ES
chr3	102550001	102700000	ESMS
chr3	102700001	103000000	MS
chr3	103000001	103060000	ESMS
chr3	103060001	104030000	ES
chr3	104030001	104070000	ESMS
chr3	104070001	104090000	MS
chr3	104090001	104140000	ESMS
chr3	104140001	105100000	ES
chr3	105100001	105130000	ESMS
chr3	105130001	106050000	MS
chr3	106050001	106070000	MSLS
chr3	106070001	106750000	LS
chr3	106750001	106900000	MSLS
chr3	106900001	107000000	LS
chr3	107000001	107040000	MSLS
chr3	107040001	107400000	MS
chr3	107400001	107420000	ESMS
chr3	107420001	108270000	ES
chr3	108270001	108320000	ESMS
chr3	108320001	108580000	MS
chr3	108580001	108640000	ESMS
chr3	108640001	109180000	ES
chr3	109180001	109220000	ESMS
chr3	109220001	109680000	MS
chr3	109680001	109720000	MSLS
chr3	109720001	113280000	LS
chr3	113280001	113500000	UND
chr3	113500001	113730000	LS
chr3	113730001	113800000	MSLS
chr3	113800001	114100000	MS
chr3	114100001	114130000	MSLS
chr3	114130001	114940000	LS
chr3	114940001	115030000	MSLS
chr3	115030001	115100000	MS
chr3	115100001	115340000	MSLS
chr3	115340001	115680000	MS
chr3	115680001	115760000	ESMS
chr3	115760001	116310000	ES
chr3	116310001	116370000	ESMS
chr3	116370001	116400000	MS
chr3	116400001	116660000	ESMS
chr3	116660001	116920000	ES
chr3	116920001	116960000	ESMS
chr3	116960001	117240000	MS
chr3	117240001	117270000	MSLS
chr3	117270001	119530000	LS
chr3	119530001	119550000	MSLS
chr3	119550001	120440000	MS
chr3	120440001	120490000	MSLS
chr3	120490001	121000000	LS
chr3	121000001	121020000	MSLS
chr3	121020001	121300000	MS
chr3	121300001	121330000	ESMS
chr3	121330001	122580000	ES
chr3	122580001	122640000	ESMS
chr3	122640001	123110000	MS
chr3	123110001	123150000	ESMS
chr3	123150001	123300000	ES
chr3	123300001	123330000	ESMS
chr3	123330001	123960000	MS
chr3	123960001	124060000	MSLS
chr3	124060001	125790000	LS
chr3	125790001	125820000	MSLS
chr3	125820001	126180000	MS
chr3	126180001	126210000	ESMS
chr3	126210001	126410000	ES
chr3	126410001	126520000	ESMS
chr3	126520001	126590000	ES
chr3	126590001	126640000	ESMS
chr3	126640001	126780000	MS
chr3	126780001	126810000	ESMS
chr3	126810001	126990000	ES
chr3	126990001	127030000	ESMS
chr3	127030001	128040000	MS
chr3	128040001	128060000	MSLS
chr3	128060001	129230000	LS
chr3	129230001	129260000	MSLS
chr3	129260001	129900000	MS
chr3	129900001	129980000	ESMS
chr3	129980001	130080000	ES
chr3	130080001	130120000	ESMS
chr3	130120001	131250000	MS
chr3	131250001	131290000	ESMS
chr3	131290001	131870000	ES
chr3	131870001	131990000	ESMS
chr3	131990001	132820000	MS
chr3	132820001	132880000	ESMS
chr3	132880001	132900000	ES
chr3	132900001	132980000	ESMS
chr3	132980001	133840000	MS
chr3	133840001	133870000	MSLS
chr3	133870001	134000000	LS
chr3	134000001	134070000	UND
chr3	134070001	134940000	LS
chr3	134940001	135000000	MSLS
chr3	135000001	135310000	MS
chr3	135310001	135440000	ESMS
chr3	135440001	135830000	ES
chr3	135830001	135860000	ESMS
chr3	135860001	136450000	MS
chr3	136450001	136520000	ESMS
chr3	136520001	138380000	MS
chr3	138380001	138410000	ESMS
chr3	138410001	138630000	ES
chr3	138630001	138660000	ESMS
chr3	138660001	139310000	MS
chr3	139310001	139330000	MSLS
chr3	139330001	141210000	LS
chr3	141210001	141240000	MSLS
chr3	141240001	141620000	MS
chr3	141620001	141640000	MSLS
chr3	141640001	141790000	LS
chr3	141790001	141820000	MSLS
chr3	141820001	142050000	MS
chr3	142050001	142070000	ESMS
chr3	142070001	142560000	ES
chr3	142560001	142580000	ESMS
chr3	142580001	144030000	MS
chr3	144030001	144080000	ESMS
chr3	144080001	144180000	ES
chr3	144180001	144360000	ESMS
chr3	144360001	144440000	MS
chr3	144440001	144490000	ESMS
chr3	144490001	144800000	ES
chr3	144800001	144830000	ESMS
chr3	144830001	145080000	MS
chr3	145080001	145140000	ESMS
chr3	145140001	146010000	ES
chr3	146010001	146050000	ESMS
chr3	146050001	146170000	MS
chr3	146170001	146250000	ESMS
chr3	146250001	146260000	ES
chr3	146260001	146360000	ESMS
chr3	146360001	147240000	MS
chr3	147240001	147350000	MSLS
chr3	147350001	147450000	MS
chr3	147450001	147540000	MSLS
chr3	147540001	148620000	LS
chr3	148620001	148850000	MSLS
chr3	148850001	150940000	LS
chr3	150940001	151000000	MSLS
chr3	151000001	151700000	MS
chr3	151700001	151730000	ESMS
chr3	151730001	152690000	ES
chr3	152690001	152730000	ESMS
chr3	152730001	153100000	MS
chr3	153100001	153200000	MSLS
chr3	153200001	153460000	LS
chr3	153460001	153510000	MSLS
chr3	153510001	153650000	LS
chr3	153650001	153750000	MSLS
chr3	153750001	153870000	MS
chr3	153870001	154030000	MSLS
chr3	154030001	154490000	LS
chr3	154490001	154510000	MSLS
chr3	154510001	155300000	MS
chr3	155300001	155330000	MSLS
chr3	155330001	157460000	LS
chr3	157460001	157490000	MSLS
chr3	157490001	157880000	MS
chr3	157880001	157960000	ESMS
chr3	157960001	158060000	MS
chr3	158060001	158220000	ESMS
chr3	158220001	159960000	MS
chr3	159960001	160039680	UND
chr4	1	3000000	UND
chr4	3000001	3300000	LS
chr4	3300001	3330000	MSLS
chr4	3330001	3570000	MS
chr4	3570001	3620000	ESMS
chr4	3620001	3750000	ES
chr4	3750001	3890000	ESMS
chr4	3890001	6570000	MS
chr4	6570001	6600000	MSLS
chr4	6600001	7420000	LS
chr4	7420001	7530000	MSLS
chr4	7530001	7730000	MS
chr4	7730001	7790000	MSLS
chr4	7790001	7990000	LS
chr4	7990001	8030000	MSLS
chr4	8030001	8440000	MS
chr4	8440001	8490000	ESMS
chr4	8490001	8500000	ES
chr4	8500001	8580000	ESMS
chr4	8580001	10560000	MS
chr4	10560001	10650000	MSLS
chr4	10650001	10970000	MS
chr4	10970001	11010000	ESMS
chr4	11010001	11180000	ES
chr4	11180001	11230000	ESMS
chr4	11230001	11640000	MS
chr4	11640001	11860000	ESMS
chr4	11860001	12050000	ES
chr4	12050001	12090000	ESMS
chr4	12090001	14540000	MS
chr4	14540001	14660000	MSLS
chr4	14660001	15370000	MS
chr4	15370001	15400000	MSLS
chr4	15400001	15780000	LS
chr4	15780001	15810000	MSLS
chr4	15810001	16140000	MS
chr4	16140001	16160000	ESMS
chr4	16160001	16680000	MS
chr4	16680001	16900000	MSLS
chr4	16900001	17750000	MS
chr4	17750001	17830000	MSLS
chr4	17830001	19380000	LS
chr4	19380001	19410000	MSLS
chr4	19410001	20060000	MS
chr4	20060001	20100000	MSLS
chr4	20100001	21530000	LS
chr4	21530001	21560000	MSLS
chr4	21560001	21830000	MS
chr4	21830001	21850000	MSLS
chr4	21850001	21930000	LS
chr4	21930001	21960000	MSLS
chr4	21960001	22080000	MS
chr4	22080001	22110000	MSLS
chr4	22110001	31470000	LS
chr4	31470001	31500000	MSLS
chr4	31500001	31960000	MS
chr4	31960001	32000000	ESMS
chr4	32000001	32390000	ES
chr4	32390001	32630000	ESMS
chr4	32630001	35070000	MS
chr4	35070001	35140000	MSLS
chr4	35140001	40010000	LS
chr4	40010001	40050000	MSLS
chr4	40050001	40630000	MS
chr4	40630001	40660000	ESMS
chr4	40660001	41480000	ES
chr4	41480001	41550000	ESMS
chr4	41550001	41580000	MS
chr4	41580001	41680000	ESMS
chr4	41680001	41710000	ES
chr4	41710001	41780000	ESMS
chr4	41780001	41930000	MS
chr4	41930001	42690000	UND
chr4	42690001	42920000	MS
chr4	42920001	42980000	ESMS
chr4	42980001	43110000	ES
chr4	43110001	43270000	ESMS
chr4	43270001	43740000	ES
chr4	43740001	43810000	ESMS
chr4	43810001	44110000	ES
chr4	44110001	44160000	ESMS
chr4	44160001	44240000	MS
chr4	44240001	44280000	ESMS
chr4	44280001	45910000	MS
chr4	45910001	45960000	ESMS
chr4	45960001	46120000	ES
chr4	46120001	46170000	ESMS
chr4	46170001	46310000	MS
chr4	46310001	46390000	ESMS
chr4	46390001	46430000	ES
chr4	46430001	46530000	ESMS
chr4	46530001	47060000	MS
chr4	47060001	47090000	ESMS
chr4	47090001	47420000	ES
chr4	47420001	47460000	ESMS
chr4	47460001	48430000	MS
chr4	48430001	48470000	ESMS
chr4	48470001	48640000	ES
chr4	48640001	48680000	ESMS
chr4	48680001	48900000	MS
chr4	48900001	48940000	MSLS
chr4	48940001	52830000	LS
chr4	52830001	52870000	MSLS
chr4	52870001	53150000	MS
chr4	53150001	53230000	ESMS
chr4	53230001	53550000	ES
chr4	53550001	53590000	ESMS
chr4	53590001	54090000	MS
chr4	54090001	54190000	MSLS
chr4	54190001	55170000	MS
chr4	55170001	55220000	ESMS
chr4	55220001	55410000	ES
chr4	55410001	55490000	ESMS
chr4	55490001	55560000	MS
chr4	55560001	55850000	ESMS
chr4	55850001	56080000	MS
chr4	56080001	56240000	ESMS
chr4	56240001	56600000	ES
chr4	56600001	56800000	ESMS
chr4	56800001	56890000	MS
chr4	56890001	56950000	ESMS
chr4	56950001	57230000	MS
chr4	57230001	57270000	ESMS
chr4	57270001	57690000	ES
chr4	57690001	57720000	ESMS
chr4	57720001	57770000	MS
chr4	57770001	57800000	ESMS
chr4	57800001	59890000	ES
chr4	59890001	59920000	ESMS
chr4	59920001	60100000	MS
chr4	60100001	60140000	MSLS
chr4	60140001	60290000	LS
chr4	60290001	60360000	UND
chr4	60360001	60560000	LS
chr4	60560001	60750000	UND
chr4	60750001	60920000	LS
chr4	60920001	61350000	UND
chr4	61350001	62030000	LS
chr4	62030001	62060000	MSLS
chr4	62060001	62370000	MS
chr4	62370001	62410000	ESMS
chr4	62410001	62900000	ES
chr4	62900001	63090000	ESMS
chr4	63090001	63870000	ES
chr4	63870001	63980000	ESMS
chr4	63980001	64200000	ES
chr4	64200001	64370000	ESMS
chr4	64370001	65160000	ES
chr4	65160001	65200000	ESMS
chr4	65200001	65370000	MS
chr4	65370001	65430000	ESMS
chr4	65430001	65550000	ES
chr4	65550001	65620000	ESMS
chr4	65620001	65860000	MS
chr4	65860001	65890000	MSLS
chr4	65890001	66080000	LS
chr4	66080001	66290000	MSLS
chr4	66290001	66610000	LS
chr4	66610001	66640000	MSLS
chr4	66640001	67050000	MS
chr4	67050001	67070000	MSLS
chr4	67070001	70450000	LS
chr4	70450001	70480000	MSLS
chr4	70480001	70620000	MS
chr4	70620001	70640000	MSLS
chr4	70640001	80570000	LS
chr4	80570001	80590000	MSLS
chr4	80590001	80830000	MS
chr4	80830001	80870000	ESMS
chr4	80870001	81190000	ES
chr4	81190001	81210000	ESMS
chr4	81210001	81690000	MS
chr4	81690001	81720000	MSLS
chr4	81720001	82720000	LS
chr4	82720001	82830000	MSLS
chr4	82830001	83230000	MS
chr4	83230001	83250000	ESMS
chr4	83250001	83540000	ES
chr4	83540001	83560000	ESMS
chr4	83560001	83960000	MS
chr4	83960001	84000000	ESMS
chr4	84000001	84280000	ES
chr4	84280001	84310000	ESMS
chr4	84310001	84640000	MS
chr4	84640001	84670000	ESMS
chr4	84670001	84770000	ES
chr4	84770001	84850000	ESMS
chr4	84850001	85220000	MS
chr4	85220001	85280000	MSLS
chr4	85280001	85700000	LS
chr4	85700001	85720000	MSLS
chr4	85720001	86540000	MS
chr4	86540001	86570000	ESMS
chr4	86570001	86800000	ES
chr4	86800001	86830000	ESMS
chr4	86830001	87160000	MS
chr4	87160001	87420000	MSLS
chr4	87420001	88030000	MS
chr4	88030001	88110000	ESMS
chr4	88110001	88350000	MS
chr4	88350001	88380000	ESMS
chr4	88380001	88590000	ES
chr4	88590001	88640000	ESMS
chr4	88640001	88720000	MS
chr4	88720001	88760000	ESMS
chr4	88760001	89630000	ES
chr4	89630001	89650000	ESMS
chr4	89650001	89900000	MS
chr4	89900001	89930000	MSLS
chr4	89930001	92960000	LS
chr4	92960001	93040000	MSLS
chr4	93040001	94900000	MS
chr4	94900001	94930000	ESMS
chr4	94930001	95250000	ES
chr4	95250001	95370000	ESMS
chr4	95370001	95550000	ES
chr4	95550001	95600000	ESMS
chr4	95600001	96170000	MS
chr4	96170001	96230000	MSLS
chr4	96230001	97570000	LS
chr4	97570001	97610000	MSLS
chr4	97610001	97780000	MS
chr4	97780001	97860000	MSLS
chr4	97860001	98030000	LS
chr4	98030001	98050000	MSLS
chr4	98050001	98310000	MS
chr4	98310001	98360000	MSLS
chr4	98360001	98700000	LS
chr4	98700001	98730000	MSLS
chr4	98730001	99000000	MS
chr4	99000001	99020000	ESMS
chr4	99020001	99310000	ES
chr4	99310001	99330000	ESMS
chr4	99330001	101140000	MS
chr4	101140001	101160000	ESMS
chr4	101160001	101450000	ES
chr4	101450001	101470000	ESMS
chr4	101470001	101860000	MS
chr4	101860001	102140000	MSLS
chr4	102140001	102440000	MS
chr4	102440001	102470000	ESMS
chr4	102470001	102620000	ES
chr4	102620001	102650000	ESMS
chr4	102650001	103430000	MS
chr4	103430001	103460000	MSLS
chr4	103460001	104740000	LS
chr4	104740001	104760000	MSLS
chr4	104760001	105080000	MS
chr4	105080001	105120000	ESMS
chr4	105120001	106330000	ES
chr4	106330001	106360000	ESMS
chr4	106360001	106510000	MS
chr4	106510001	106600000	ESMS
chr4	106600001	108500000	ES
chr4	108500001	108530000	ESMS
chr4	108530001	108670000	MS
chr4	108670001	108700000	ESMS
chr4	108700001	109690000	ES
chr4	109690001	109730000	ESMS
chr4	109730001	110120000	MS
chr4	110120001	110150000	MSLS
chr4	110150001	111630000	LS
chr4	111630001	111700000	MSLS
chr4	111700001	111710000	MS
chr4	111710001	111750000	MSLS
chr4	111750001	111960000	MS
chr4	111960001	112010000	MSLS
chr4	112010001	112130000	LS
chr4	112130001	112530000	UND
chr4	112530001	112880000	LS
chr4	112880001	113140000	UND
chr4	113140001	113290000	MSLS
chr4	113290001	113330000	UND
chr4	113330001	113480000	ES
chr4	113480001	113650000	UND
chr4	113650001	113820000	LS
chr4	113820001	113840000	UND
chr4	113840001	113920000	MSLS
chr4	113920001	114240000	MS
chr4	114240001	114520000	ES
chr4	114520001	114680000	ESMS
chr4	114680001	115980000	MS
chr4	115980001	116020000	ESMS
chr4	116020001	117290000	ES
chr4	117290001	117310000	ESMS
chr4	117310001	117740000	MS
chr4	117740001	117770000	ESMS
chr4	117770001	118050000	ES
chr4	118050001	118120000	ESMS
chr4	118120001	118370000	ES
chr4	118370001	118400000	ESMS
chr4	118400001	118970000	MS
chr4	118970001	119010000	ESMS
chr4	119010001	119320000	ES
chr4	119320001	119360000	ESMS
chr4	119360001	119810000	MS
chr4	119810001	119840000	ESMS
chr4	119840001	120490000	ES
chr4	120490001	120540000	ESMS
chr4	120540001	120880000	MS
chr4	120880001	120920000	ESMS
chr4	120920001	121120000	ES
chr4	121120001	121140000	ESMS
chr4	121140001	121810000	MS
chr4	121810001	122470000	UND
chr4	122470001	122950000	MS
chr4	122950001	123120000	ESMS
chr4	123120001	123150000	MS
chr4	123150001	123230000	ESMS
chr4	123230001	123420000	ES
chr4	123420001	123450000	ESMS
chr4	123450001	123610000	MS
chr4	123610001	123650000	ESMS
chr4	123650001	123740000	ES
chr4	123740001	123770000	ESMS
chr4	123770001	124620000	MS
chr4	124620001	124660000	ESMS
chr4	124660001	124690000	ES
chr4	124690001	124840000	ESMS
chr4	124840001	124940000	MS
chr4	124940001	125010000	ESMS
chr4	125010001	125150000	ES
chr4	125150001	125200000	ESMS
chr4	125200001	125960000	MS
chr4	125960001	125980000	ESMS
chr4	125980001	126780000	ES
chr4	126780001	126910000	ESMS
chr4	126910001	127070000	ES
chr4	127070001	127110000	ESMS
chr4	127110001	127230000	MS
chr4	127230001	127270000	ESMS
chr4	127270001	127410000	ES
chr4	127410001	127430000	ESMS
chr4	127430001	128640000	MS
chr4	128640001	128750000	ESMS
chr4	128750001	130970000	ES
chr4	130970001	131000000	ESMS
chr4	131000001	131880000	MS
chr4	131880001	131950000	ESMS
chr4	131950001	134050000	ES
chr4	134050001	134250000	ESMS
chr4	134250001	134330000	MS
chr4	134330001	134390000	ESMS
chr4	134390001	136750000	ES
chr4	136750001	136800000	ESMS
chr4	136800001	136870000	ES
chr4	136870001	136930000	ESMS
chr4	136930001	136980000	MS
chr4	136980001	137030000	ESMS
chr4	137030001	138470000	ES
chr4	138470001	138490000	ESMS
chr4	138490001	138790000	MS
chr4	138790001	138850000	ESMS
chr4	138850001	139670000	ES
chr4	139670001	139710000	ESMS
chr4	139710001	140520000	MS
chr4	140520001	140530000	ESMS
chr4	140530001	141920000	ES
chr4	141920001	141960000	ESMS
chr4	141960001	143740000	MS
chr4	143740001	143930000	MSLS
chr4	143930001	143950000	MS
chr4	143950001	143970000	MSLS
chr4	143970001	144790000	MS
chr4	144790001	144810000	ESMS
chr4	144810001	145420000	ES
chr4	145420001	145430000	UND
chr4	145430001	145480000	MSLS
chr4	145480001	145500000	MS
chr4	145500001	145750000	MSLS
chr4	145750001	145980000	UND
chr4	145980001	146140000	LS
chr4	146140001	146350000	UND
chr4	146350001	146610000	LS
chr4	146610001	146650000	UND
chr4	146650001	147780000	LS
chr4	147780001	147800000	MSLS
chr4	147800001	147890000	MS
chr4	147890001	147930000	ESMS
chr4	147930001	148180000	ES
chr4	148180001	148200000	ESMS
chr4	148200001	148450000	MS
chr4	148450001	148470000	ESMS
chr4	148470001	148730000	ES
chr4	148730001	148760000	ESMS
chr4	148760001	148990000	MS
chr4	148990001	149010000	ESMS
chr4	149010001	150420000	ES
chr4	150420001	150460000	ESMS
chr4	150460001	150480000	MS
chr4	150480001	150520000	ESMS
chr4	150520001	151100000	ES
chr4	151100001	151130000	ESMS
chr4	151130001	151860000	MS
chr4	151860001	151890000	ESMS
chr4	151890001	152520000	ES
chr4	152520001	152550000	ESMS
chr4	152550001	154890000	MS
chr4	154890001	154940000	ESMS
chr4	154940001	156280000	ES
chr4	156280001	156290000	ESMS
chr4	156290001	156430000	MS
chr4	156430001	156508116	UND
chr5	1	3060000	UND
chr5	3060001	3170000	MS
chr5	3170001	3180000	UND
chr5	3180001	3810000	MS
chr5	3810001	3860000	ESMS
chr5	3860001	3900000	ES
chr5	3900001	3920000	ESMS
chr5	3920001	4450000	MS
chr5	4450001	4530000	ESMS
chr5	4530001	4590000	ES
chr5	4590001	4730000	ESMS
chr5	4730001	5290000	MS
chr5	5290001	5310000	ESMS
chr5	5310001	5810000	ES
chr5	5810001	5820000	ESMS
chr5	5820001	6030000	MS
chr5	6030001	7960000	LS
chr5	7960001	8030000	MSLS
chr5	8030001	9300000	MS
chr5	9300001	9330000	MSLS
chr5	9330001	10920000	LS
chr5	10920001	11100000	UND
chr5	11100001	11290000	LS
chr5	11290001	11460000	UND
chr5	11460001	11540000	LS
chr5	11540001	11830000	UND
chr5	11830001	13220000	LS
chr5	13220001	13270000	MSLS
chr5	13270001	13680000	MS
chr5	13680001	13710000	MSLS
chr5	13710001	13880000	LS
chr5	13880001	14050000	MSLS
chr5	14050001	15060000	LS
chr5	15060001	15420000	UND
chr5	15420001	15690000	LS
chr5	15690001	16110000	MS
chr5	16110001	16190000	MSLS
chr5	16190001	16610000	MS
chr5	16610001	16680000	ESMS
chr5	16680001	16890000	ES
chr5	16890001	16920000	ESMS
chr5	16920001	17940000	MS
chr5	17940001	17980000	MSLS
chr5	17980001	20580000	LS
chr5	20580001	20610000	MSLS
chr5	20610001	20950000	MS
chr5	20950001	21050000	ESMS
chr5	21050001	21710000	ES
chr5	21710001	21750000	ESMS
chr5	21750001	22010000	MS
chr5	22010001	22040000	MSLS
chr5	22040001	22410000	LS
chr5	22410001	22520000	MSLS
chr5	22520001	22650000	LS
chr5	22650001	22680000	MSLS
chr5	22680001	23310000	MS
chr5	23310001	23430000	ES
chr5	23430001	23570000	ESMS
chr5	23570001	24100000	ES
chr5	24100001	24140000	ESMS
chr5	24140001	24970000	ES
chr5	24970001	25080000	ESMS
chr5	25080001	25950000	MS
chr5	25950001	25960000	UND
chr5	25960001	27600000	LS
chr5	27600001	27640000	MSLS
chr5	27640001	28560000	MS
chr5	28560001	28600000	MSLS
chr5	28600001	29050000	LS
chr5	29050001	29090000	MSLS
chr5	29090001	29540000	MS
chr5	29540001	29570000	ESMS
chr5	29570001	30410000	ES
chr5	30410001	30460000	ESMS
chr5	30460001	30530000	MS
chr5	30530001	30670000	ESMS
chr5	30670001	31270000	ES
chr5	31270001	31330000	ESMS
chr5	31330001	31390000	MS
chr5	31390001	31420000	ESMS
chr5	31420001	33320000	ES
chr5	33320001	33350000	ESMS
chr5	33350001	33560000	MS
chr5	33560001	33600000	ESMS
chr5	33600001	33930000	ES
chr5	33930001	34130000	ESMS
chr5	34130001	34780000	ES
chr5	34780001	34920000	ESMS
chr5	34920001	34970000	ES
chr5	34970001	35060000	ESMS
chr5	35060001	35480000	MS
chr5	35480001	35510000	ESMS
chr5	35510001	36170000	ES
chr5	36170001	36280000	ESMS
chr5	36280001	36890000	ES
chr5	36890001	36900000	ESMS
chr5	36900001	37990000	MS
chr5	37990001	38080000	ESMS
chr5	38080001	38290000	ES
chr5	38290001	38330000	ESMS
chr5	38330001	38820000	MS
chr5	38820001	38850000	MSLS
chr5	38850001	40920000	LS
chr5	40920001	40950000	MSLS
chr5	40950001	41260000	MS
chr5	41260001	41530000	ESMS
chr5	41530001	42290000	MS
chr5	42290001	42320000	MSLS
chr5	42320001	42970000	LS
chr5	42970001	43100000	MSLS
chr5	43100001	43660000	MS
chr5	43660001	43690000	ESMS
chr5	43690001	43930000	ES
chr5	43930001	43960000	ESMS
chr5	43960001	44540000	MS
chr5	44540001	44570000	MSLS
[truncated: 5,069 more rows]

## Sheet: EdU-seq samples
Figure	Track	Sample	Sequencing file	GEO number	Total reads	Deduplicated and uniquely mapped
Fig. 1, 2, S5, S6, S8	(i)	EdUseq mESC MSO 2h	EdUseq_mESC_MSO_2h_rep1	GSM8386601	16341822	11314458
			EdUseq_mESC_MSO_2h_rep2	GSM8386602	17751043	9439718
Fig. 1, 2, 3, S5, S6	(ii)	EdUseq mESC MSO 4h	EdUseq_mESC_MSO_4h_rep1	GSM8386603	12826357	10793349
			EdUseq_mESC_MSO_4h_rep2	GSM8386604	9724948	7737759
Fig. 1	(iii)	EdUseq mESC MSO 5h	EdUseq_mESC_MSO_5h_rep1	GSM8386605	16994834	11145316
			EdUseq_mESC_MSO_5h_rep2	GSM8386606	9085651	6705757
Fig. 1, 2, S6	(iv)	EdUseq mESC MSO 6h	EdUseq_mESC_MSO_6h_rep1a*	GSM8386607	15389097	9772960		*technical replicates. Resequenced samples.
			EdUseq_mESC_MSO_6h_rep1bc*	GSM8386608	23273270	9550357		*technical replicates. Resequenced samples.
			EdUseq_mESC_MSO_6h_rep2	GSM8386609	11838772	8367196
			EdUseq_mESC_MSO_6h_rep3	GSM8386610	39119240	17333639
Fig. 1, 3, S8	(v)	EdUseq mESC MSO 7h	EdUseq_mESC_MSO_7h_rep1	GSM8386611	20643098	13802588
			EdUseq_mESC_MSO_7h_rep2	GSM8386612	10458740	6003508
			EdUseq_mESC_MSO_7h_rep3	GSM8386613	21415810	13367160
			EdUseq_mESC_MSO_7h_rep4	GSM8386614	8533857	5792188
Fig. 1, 2, S6	(vi)	EdUseq mESC MSO 8h	EdUseq_mESC_MSO_8h_rep1	GSM8386615	16608416	11114934
			EdUseq_mESC_MSO_8h_rep2	GSM8386616	21600689	9492791
Fig. 1, 2, S6	(vii)	EdUseq mESC MSO 10h	EdUseq_mESC_MSO_10h_rep1	GSM8386617	14327758	9009411
			EdUseq_mESC_MSO_10h_rep2	GSM8386618	22842747	9558868
			EdUseq_mESC_MSO_10h_rep3	GSM8386619	55265851	22312744
Fig. 1	(viii)	EdUseq mESC MSO 12h	EdUseq_mESC_MSO_12h_rep1	GSM8386620	17978258	11872847
			EdUseq_mESC_MSO_12h_rep2	GSM8386621	19035675	7995142
Fig. 1	(ix)	EdUseq mESC MSO 2hEdUHU	EdUseq_mESC_MSO_2hEdUHU	GSM8500620	12314638	5113283
Fig. 1	(x)	EdUseq mESC CDC7i 7h	EdUseq_mESC_CDC7i_7h	GSM8386647	35154823	22465569
Fig. 1, S2, S8	(xi)	EdUseq mESC MSO CDC7i+HU 8h	EdUseq_mESC_MSO_CDC7i+HU_8h	GSM8386626	50648407	28776237
Fig. 1	(xii)	EdUseq mESC MSO ATRi(1h) 7h	EdUseq_mESC_MSO_ATRi(1h)_7h_rep1	GSM8386643	12624826	6816528
			EdUseq_mESC_MSO_ATRi(1h)_7h_rep2	GSM8386644	30124213	12684226
Fig. 1	(xiii)	EdUseq mESC Thy 60mR 30mEdUHU	EdUseq_mESC_Thy_60mR_30mEdUHU_rep1	GSM8386622	14369074	8996059
			EdUseq_mESC_Thy_60mR_30mEdUHU_rep2	GSM8386623	19018981	11852081
Fig. 1	(xiv)	EdUseq mESC Aphi 60mR 30mEdUHU	EdUseq_mESC_Aphi_60mR_30mEdUHU_rep1	GSM8386624	14654081	8511783
			EdUseq_mESC_Aphi_60mR_30mEdUHU_rep2	GSM8386625	24858364	16002876
Fig. 2		EdUseq mESC MSO lowHU 2h	EdUseq_mESC_MSO_lowHU_2h	GSM8386627	19725087	9023617
Fig. 2		EdUseq mESC MSO lowHU 4h	EdUseq_mESC_MSO_lowHU_4h_rep1	GSM8386628	14104106	9061650
			EdUseq_mESC_MSO_lowHU_4h_rep2	GSM8386629	26882493	16332958
Fig. 2		EdUseq mESC MSO lowHU 6h	EdUseq_mESC_MSO_lowHU_6h_rep1	GSM8386630	15814660	9725548
			EdUseq_mESC_MSO_lowHU_6h_rep2	GSM8386631	26543513	18010824
Fig. 2		EdUseq mESC MSO lowHU 8h	EdUseq_mESC_MSO_lowHU_8h_rep1	GSM8386632	19019757	10366981
			EdUseq_mESC_MSO_lowHU_8h_rep2	GSM8386633	32370890	21851240
Fig. 2		EdUseq mESC MSO lowHU 10h	EdUseq_mESC_MSO_lowHU_10h	GSM8386634	23561095	11260125
Fig. 2		EdUseq mESC MSO Ai 2h	EdUseq_mESC_MSO_Ai_2h	GSM8386635	34758076	16783293
Fig. 2		EdUseq mESC MSO Ai 4h	EdUseq_mESC_MSO_Ai_4h	GSM8386636	33324993	17661141
Fig. 2		EdUseq mESC MSO Ai 6h	EdUseq_mESC_MSO_Ai_6h	GSM8386637	51633685	21764946
Fig. 2		EdUseq mESC MSO Ai 8h	EdUseq_mESC_MSO_Ai_8h	GSM8386638	34872629	14890417
Fig. 2		EdUseq mESC MSO Ai 10h	EdUseq_mESC_MSO_Ai_10h	GSM8386639	44989960	18347647
Fig. 2		EdUseq mESC MSO lowHU+Ai 4h	EdUseq_mESC_MSO_lowHU+Ai_4h	GSM8386640	26626684	15896305
Fig. 2		EdUseq mESC MSO lowHU+Ai 6h	EdUseq_mESC_MSO_lowHU+Ai_6h	GSM8386641	29455017	18549196
Fig. 2		EdUseq mESC MSO lowHU+Ai 8h	EdUseq_mESC_MSO_lowHU+Ai_8h	GSM8386642	21875118	13816044
Fig. 3		EdUseq mESC MSO TAK 4h	EdUseq_mESC_MSO_TAK_4h_merged	GSM8386645	33267666	26003725
Fig. 3		EdUseq mESC MSO TAK 7h	EdUseq_mESC_MSO_TAK_7h_merged	GSM8386646	97894713	47998896
Fig. S5		EdUseq mESC MSO Nuc 2h	EdUseq_mESC_MSO_Nuc_2h	GSM8386650	52895811	34633574
Fig. S5		EdUseq mESC MSO Nuc 4h	EdUseq_mESC_MSO_Nuc_4h	GSM8386651	39784670	29134292
Fig. S5		EdUseq mESC MSO Nuc 7h	EdUseq_mESC_MSO_Nuc_7h	GSM8386652	43337865	26190166
Fig. 3		EdUseq mESC MSO TAK+RO 7h	EdUseq_mESC_MSO_TAK+RO_7h_merged	GSM8386653	41662348	26698581
Fig. 3		EdUseq mESC MSO TAK+ATRi 7h	EdUseq_mESC_MSO_TAK+ATRi_7h_merged	GSM8386654	68984331	33322582
Fig. 3		EdUseq mESC MSO TAK+ATRi+RO 7h	EdUseq_mESC_MSO_TAK+ATRi+RO_7h_merged	GSM8386655	46550256	23123469
Fig. 5, S9		EdUseq ZHBTc4 noDox MSO 2h	EdUseq_ZHBTc4_noDox_MSO_2h_rep1	GSM8386656	19282980	12064340
			EdUseq_ZHBTc4_noDox_MSO_2h_rep2	GSM8386657	23180459	13426695
Fig. 5, S9		EdUseq ZHBTc4 noDox MSO 4h	EdUseq_ZHBTc4_noDox_MSO_4h_rep1	GSM8386658	22682241	17560764
			EdUseq_ZHBTc4_noDox_MSO_4h_rep2	GSM8386659	21592128	13008475
Fig. 5, S9		EdUseq ZHBTc4 noDox MSO 7h	EdUseq_ZHBTc4_noDox_MSO_7h_rep1	GSM8386660	16525339	10310072
			EdUseq_ZHBTc4_noDox_MSO_7h_rep2	GSM8386661	16469700	10567708
			EdUseq_ZHBTc4_noDox_MSO_7h_rep3	GSM8386662	19821644	9320408
Fig. S9		EdUseq ZHBTc4 12Dox MSO 2h	EdUseq_ZHBTc4_12Dox_MSO_2h_rep1	GSM8386663	17843575	12836923
			EdUseq_ZHBTc4_12Dox_MSO_2h_rep2	GSM8386664	19369981	12109134
Fig. S9		EdUseq ZHBTc4 12Dox MSO 4h	EdUseq_ZHBTc4_12Dox_MSO_4h_rep1	GSM8386665	24845567	19382582
			EdUseq_ZHBTc4_12Dox_MSO_4h_rep2	GSM8386666	13748011	9929821
			EdUseq_ZHBTc4_12Dox_MSO_4h_rep3	GSM8386667	23054683	13356856
Fig. S9		EdUseq ZHBTc4 12Dox MSO 7h	EdUseq_ZHBTc4_12Dox_MSO_7h_rep1	GSM8386668	21415606	13181934
			EdUseq_ZHBTc4_12Dox_MSO_7h_rep2	GSM8386669	19439800	9039594
Fig. 5		EdUseq ZHBTc4 18Dox MSO 2h	EdUseq_ZHBTc4_18Dox_MSO_2h_rep1	GSM8386670	14025844	10504496
			EdUseq_ZHBTc4_18Dox_MSO_2h_rep2	GSM8386671	16041943	12616884
			EdUseq_ZHBTc4_18Dox_MSO_2h_rep3	GSM8386672	24015517	14534299
Fig. 5		EdUseq ZHBTc4 18Dox MSO 4h	EdUseq_ZHBTc4_18Dox_MSO_4h_rep1	GSM8386673	11451423	8257717
			EdUseq_ZHBTc4_18Dox_MSO_4h_rep2	GSM8386674	46533309	29889755
			EdUseq_ZHBTc4_18Dox_MSO_4h_rep3	GSM8386675	21460909	12447108
Fig. 5		EdUseq ZHBTc4 18Dox MSO 7h	EdUseq_ZHBTc4_18Dox_MSO_7h_rep1	GSM8386676	53338536	26468894
			EdUseq_ZHBTc4_18Dox_MSO_7h_rep2	GSM8386677	22745145	9971664
Fig. 5		EdUseq ZHBTc4 noDox Thy 30R30E	EdUseq_ZHBTc4_noDox_Thy_30R30E	GSM8386678	26363601	18521705
Fig. 5		EdUseq ZHBTc4 24Dox Thy 30R30E	EdUseq_ZHBTc4_24Dox_Thy_30R30E	GSM8386679	19989035	14369328
Fig. 1		EdUseq MEF Aphi 1h	EdUseq_MEF_Aphi_1h	GSM8386680	24546366	19663887
Fig. 1		EdUseq MEF Aphi 2h	EdUseq_MEF_Aphi_2h	GSM8386681	24054929	19543515
Fig. 1		EdUseq MEF Aphi 4h	EdUseq_MEF_Aphi_4h	GSM8386682	24543811	14347190
Fig. 1		EdUseq MEF Aphi 6h	EdUseq_MEF_Aphi_6h	GSM8386683	17530312	9804003
Fig. 1		EdUseq mBMMSC Aphi 30m	EdUseq_mBMMSC_Aphi_30m	GSM8386684	15341621	12238620
Fig. 1		EdUseq mBMMSC Aphi 2h	EdUseq_mBMMSC_Aphi_2h	GSM8386685	11378230	9423536

## Sheet: Repli-seq samples
Figure	Sample	Sequencing file	GEO number	Total reads	Deduplicated and uniquely mapped
Fig. S1, S5	Repliseq mESC G1	Repliseq_mESC_G1	GSM8386461	15112929	11524825
Fig. S1, S5	Repliseq mESC S1	Repliseq_mESC_S1	GSM8386462	16424139	12929862
Fig. S1, S5	Repliseq mESC S2	Repliseq_mESC_S2	GSM8386463	14388419	10295360
Fig. S1, S5	Repliseq mESC S3	Repliseq_mESC_S3	GSM8386464	14237837	8145535
Fig. S1, S5	Repliseq mESC S4	Repliseq_mESC_S4	GSM8386465	15232793	9409160
Fig. S5	Repliseq mESC Nuc G1	Repliseq_mESC_Nuc_G1	GSM8386466	38691779	26919122
Fig. S5	Repliseq mESC Nuc S1	Repliseq_mESC_Nuc_S1	GSM8386467	32673381	24245898
Fig. S5	Repliseq mESC Nuc S2	Repliseq_mESC_Nuc_S2	GSM8386468	36679797	22907535
Fig. S5	Repliseq mESC Nuc S3	Repliseq_mESC_Nuc_S3	GSM8386469	31089196	15275808
Fig. S5	Repliseq mESC Nuc S4	Repliseq_mESC_Nuc_S4	GSM8386470	41512082	22032246
Fig. S1	Repliseq MEF G1	Repliseq_MEF_G1	GSM8386471	14481432	9146035
Fig. S1	Repliseq MEF S1	Repliseq_MEF_S1	GSM8386472	25534321	18414119
Fig. S1	Repliseq MEF S2	Repliseq_MEF_S2	GSM8386473	19017059	14242323
Fig. S1	Repliseq MEF S3	Repliseq_MEF_S3	GSM8386474	22812294	14310109
Fig. S1	Repliseq MEF S4	Repliseq_MEF_S4	GSM8386475	22831063	10488820
Fig. S1	Repliseq mBMMSC G1	Repliseq_mBMMSC_G1	GSM8386476	16358215	10597883
Fig. S1	Repliseq mBMMSC S1	Repliseq_mBMMSC_S1	GSM8386477	13596317	10961483
Fig. S1	Repliseq mBMMSC S2	Repliseq_mBMMSC_S2	GSM8386478	14589877	11721256
Fig. S1	Repliseq mBMMSC S3	Repliseq_mBMMSC_S3	GSM8386479	17150300	10722005
Fig. S1	Repliseq mBMMSC S4	Repliseq_mBMMSC_S4	GSM8386480	20221408	9189176

## Sheet: EU-seq samples
Figure	Sample	Sequencing file	GEO number	Total reads	Deduplicated and uniquely mapped
Fig. 4	EUseq mESC G1	EUseq_mESC_G1_rep1	GSM8386583	14046898	1412970
Fig. 4		EUseq_mESC_G1_rep2	GSM8386584	36000297	15255046
Fig. 4	EUseq mESC S1	EUseq_mESC_S1_rep1	GSM8386585	25936344	4842681
Fig. 4		EUseq_mESC_S1_rep2	GSM8386586	26143987	10300944
Fig. 4	EUseq mESC S2	EUseq_mESC_S2_rep1	GSM8386587	15852923	2987210
Fig. 4		EUseq_mESC_S2_rep2	GSM8386588	52165792	20286208
Fig. 4	EUseq mESC S3	EUseq_mESC_S3_rep1	GSM8386589	14089542	2620854
Fig. 4		EUseq_mESC_S3_rep2	GSM8386590	45102034	18345946
Fig. 4	EUseq mESC S4	EUseq_mESC_S4_rep1	GSM8386591	25489980	4806086
Fig. 4		EUseq_mESC_S4_rep2	GSM8386592	37595777	14518504
Fig. 4	EUseq mESC G2/M	EUseq_mESC_G2/M_rep1	GSM8386593	45794629	7674271
Fig. 4		EUseq_mESC_G2/M_rep2	GSM8386594	41241524	14680823
Fig. 4	EUseq MEF G1	EUseq_MEF_G1	GSM8386595	15935828	3023850
Fig. 4	EUseq MEF S1	EUseq_MEF_S1	GSM8386596	22112420	4613709
Fig. 4	EUseq MEF S2	EUseq_MEF_S2	GSM8386597	18604455	4868283
Fig. 4	EUseq MEF S3	EUseq_MEF_S3	GSM8386598	17083002	2354323
Fig. 4	EUseq MEF S4	EUseq_MEF_S4	GSM8386599	22375568	5868589
Fig. 4	EUseq MEF G2/M	EUseq_MEF_G2/M	GSM8386600	20711414	4553568
