# Supplementary material for: OCT4 enhances the firing efficiency of late DNA replication origins in mouse embryonic stem cells
Source: Nat Commun. 2026 Jan 15;17:1686. doi: 10.1038/s41467-026-68389-1 (PMC12910074; doi:10.1038/s41467-026-68389-1)
Supplement: Supplementary file 6 — Source Data [file 41467_2026_68389_MOESM6_ESM.xlsx]

## Sheet: Figure 2d
p-CHK1
Cell signalling 2341
PCNA
Millipore
gH2AX
Upstate #05-636

## Sheet: Fig 4d and Supplementary Fig 7c
Fig. 4d
Supplementary Figure 7c
SUMMARY TABLE
RT	phase	n_MEF	n_mESC	min_MEF	min_mESC	q1_MEF	q1_mESC	median_MEF	median_mESC	mean_MEF	mean_mESC	q3_MEF	q3_mESC	max_MEF	max_mESC	sd_MEF	sd_mESC	p_value	p_adj
ES	G1	20000	16000	0	0	0	4	4	6	4.1	6.1	7	9	10	10	3.6	3	0	0
ES	G2/M	20000	16000	0	0	0	4	4	7	4.3	6.2	7	9	10	10	3.5	2.9	0	0
ES	S1	20000	16000	0	0	0	4	4	6	4.3	6	7	9	10	10	3.5	3	0	0
ES	S2	20000	16000	0	0	1	4	4	7	4.4	6.2	8	9	10	10	3.5	2.9	0	0
ES	S3	20000	16000	0	0	0	4	4	7	4.1	6.2	7	9	10	10	3.6	2.9	0	0
ES	S4	20000	16000	0	0	1	4	4	7	4.4	6.2	8	9	10	10	3.5	2.9	0	0
ESMS	G1	1900	1300	0	0	0	2	1	4	2.8	4.5	6	7	10	10	3.3	3.1	2.4e-44	5.7e-44
ESMS	G2/M	1900	1300	0	0	0	2	2	4	3	4.6	6	7	10	10	3.3	3	1.3e-47	3.3e-47
ESMS	S1	1900	1300	0	0	0	2	2	4	3	4.4	6	7	10	10	3.3	3.1	4.6e-35	9.1e-35
ESMS	S2	1900	1300	0	0	0	2	2	4	3.2	4.7	6	7	10	10	3.3	3	2.9e-42	6.5e-42
ESMS	S3	1900	1300	0	0	0	2	1	4	2.8	4.7	5	7	10	10	3.3	3	2.3e-61	6.4e-61
ESMS	S4	1900	1300	0	0	0	2	2	4	3.1	4.6	6	7	10	10	3.3	3	5.5e-39	1.2e-38
LS	G1	2100	3400	0	0	0	0	0	0	0.49	0.96	0	1	10	10	1.6	1.8	2.1e-24	3.4e-24
LS	G2/M	2100	3400	0	0	0	0	0	0	0.49	1	0	1	10	10	1.6	1.8	8.2e-30	1.6e-29
LS	S1	2100	3400	0	0	0	0	0	0	0.5	0.83	0	1	10	10	1.6	1.7	8.9e-14	1.1e-13
LS	S2	2100	3400	0	0	0	0	0	0	0.51	0.91	0	1	10	10	1.6	1.7	2.3e-18	3.3e-18
LS	S3	2100	3400	0	0	0	0	0	0	0.46	0.93	0	1	10	10	1.5	1.7	4.2e-26	7.2e-26
LS	S4	2100	3400	0	0	0	0	0	0	0.5	0.99	0	1	10	10	1.6	1.8	2.8e-26	5.1e-26
MS	G1	8900	11000	0	0	0	0	0	2	2	2.8	3	5	10	10	2.9	2.9	5.2e-96	2.1e-95
MS	G2/M	8900	11000	0	0	0	0	0	2	2	2.9	4	5	10	10	2.9	2.9	7.7e-110	3.5e-109
MS	S1	8900	11000	0	0	0	0	0	2	2	2.7	4	5	10	10	2.9	2.9	3.8e-65	1.1e-64
MS	S2	8900	11000	0	0	0	0	0	2	2.1	3	4	5	10	10	3	2.9	3e-84	9.7e-84
MS	S3	8900	11000	0	0	0	0	0	2	1.9	3	3	5	10	10	2.9	2.9	1.6e-168	8.3e-168
MS	S4	8900	11000	0	0	0	0	0	2	2.1	2.9	4	5	10	10	2.9	2.9	2e-92	7e-92
MSLS	G1	690	1100	0	0	0	0	0	0	0.78	1.5	0	2	10	10	1.8	2.3	9.4e-15	1.2e-14
MSLS	G2/M	690	1100	0	0	0	0	0	1	0.78	1.6	0	3	10	10	1.8	2.2	1.8e-18	2.7e-18
MSLS	S1	690	1100	0	0	0	0	0	0	0.83	1.4	0	2	10	10	1.9	2.2	3.3e-10	3.9e-10
MSLS	S2	690	1100	0	0	0	0	0	0	0.88	1.6	1	2	10	10	1.9	2.3	1.9e-11	2.3e-11
MSLS	S3	690	1100	0	0	0	0	0	1	0.72	1.7	0	3	10	10	1.8	2.3	1e-23	1.6e-23
MSLS	S4	690	1100	0	0	0	0	0	1	0.86	1.7	1	3	10	10	1.9	2.3	2.7e-16	3.7e-16
UND	G1	320	500	0	0	0	0	0	0	0.8	0.59	0	0	10	10	2.3	1.6	0.14	0.15
UND	G2/M	320	500	0	0	0	0	0	0	0.81	0.64	0	0	10	10	2.3	1.7	0.26	0.26
UND	S1	320	500	0	0	0	0	0	0	0.87	0.57	0	0	10	10	2.4	1.6	0.049	0.056
UND	S2	320	500	0	0	0	0	0	0	0.87	0.62	0	0	10	10	2.4	1.7	0.098	0.11
UND	S3	320	500	0	0	0	0	0	0	0.76	0.61	0	0	10	10	2.2	1.7	0.32	0.32
UND	S4	320	500	0	0	0	0	0	0	0.9	0.61	0	0	10	10	2.4	1.7	0.054	0.061
RAW DATA
Gene_Id	RT	phase	TPM_quantile	type
Xkr4	LS	G1	2	MEF
Xkr4	LS	S1	1	MEF
Xkr4	LS	S2	1	MEF
Xkr4	LS	S3	1	MEF
Xkr4	LS	S4	1	MEF
Xkr4	LS	G2/M	1	MEF
Gm39585	LS	G1	1	MEF
Gm39585	LS	S1	2	MEF
Gm39585	LS	S2	2	MEF
Gm39585	LS	S3	2	MEF
Gm39585	LS	S4	0	MEF
Gm39585	LS	G2/M	1	MEF
Gm38717	LS	G1	0	MEF
Gm38717	LS	S1	1	MEF
Gm38717	LS	S2	0	MEF
Gm38717	LS	S3	0	MEF
Gm38717	LS	S4	0	MEF
Gm38717	LS	G2/M	0	MEF
Rp1	LS	G1	0	MEF
Rp1	LS	S1	0	MEF
Rp1	LS	S2	0	MEF
Rp1	LS	S3	0	MEF
Rp1	LS	S4	0	MEF
Rp1	LS	G2/M	0	MEF
Sox17	MSLS	G1	0	MEF
Sox17	MSLS	S1	0	MEF
Sox17	MSLS	S2	0	MEF
Sox17	MSLS	S3	0	MEF
Sox17	MSLS	S4	0	MEF
Sox17	MSLS	G2/M	0	MEF
LOC108167609	MS	G1	0	MEF
LOC108167609	MS	S1	0	MEF
LOC108167609	MS	S2	0	MEF
LOC108167609	MS	S3	1	MEF
LOC108167609	MS	S4	0	MEF
LOC108167609	MS	G2/M	0	MEF
Gm39586	MS	G1	0	MEF
Gm39586	MS	S1	0	MEF
Gm39586	MS	S2	0	MEF
Gm39586	MS	S3	2	MEF
Gm39586	MS	S4	0	MEF
Gm39586	MS	G2/M	0	MEF
LOC108167610	MS	G1	0	MEF
LOC108167610	MS	S1	0	MEF
LOC108167610	MS	S2	0	MEF
LOC108167610	MS	S3	0	MEF
LOC108167610	MS	S4	0	MEF
LOC108167610	MS	G2/M	0	MEF
Gm29874	MS	G1	0	MEF
Gm29874	MS	S1	0	MEF
Gm29874	MS	S2	0	MEF
Gm29874	MS	S3	0	MEF
Gm29874	MS	S4	0	MEF
Gm29874	MS	G2/M	0	MEF
Mrpl15	MS	G1	5	MEF
Mrpl15	MS	S1	5	MEF
Mrpl15	MS	S2	5	MEF
Mrpl15	MS	S3	5	MEF
Mrpl15	MS	S4	5	MEF
Mrpl15	MS	G2/M	5	MEF
Lypla1	MS	G1	6	MEF
Lypla1	MS	S1	6	MEF
Lypla1	MS	S2	6	MEF
Lypla1	MS	S3	5	MEF
Lypla1	MS	S4	6	MEF
Lypla1	MS	G2/M	6	MEF
Gm39587	MS	G1	5	MEF
Gm39587	MS	S1	4	MEF
Gm39587	MS	S2	4	MEF
Gm39587	MS	S3	4	MEF
Gm39587	MS	S4	6	MEF
Gm39587	MS	G2/M	4	MEF
Tcea1	MS	G1	8	MEF
Tcea1	MS	S1	8	MEF
Tcea1	MS	S2	8	MEF
Tcea1	MS	S3	8	MEF
Tcea1	MS	S4	8	MEF
Tcea1	MS	G2/M	8	MEF
Rgs20	MS	G1	1	MEF
Rgs20	MS	S1	2	MEF
Rgs20	MS	S2	2	MEF
Rgs20	MS	S3	1	MEF
Rgs20	MS	S4	2	MEF
Rgs20	MS	G2/M	1	MEF
Gm16041	MS	G1	2	MEF
Gm16041	MS	S1	2	MEF
Gm16041	MS	S2	0	MEF
Gm16041	MS	S3	0	MEF
Gm16041	MS	S4	2	MEF
Gm16041	MS	G2/M	0	MEF
Atp6v1h	MS	G1	8	MEF
Atp6v1h	MS	S1	9	MEF
Atp6v1h	MS	S2	9	MEF
Atp6v1h	MS	S3	8	MEF
Atp6v1h	MS	S4	8	MEF
Atp6v1h	MS	G2/M	8	MEF
Oprk1	MSLS	G1	0	MEF
Oprk1	MSLS	S1	0	MEF
Oprk1	MSLS	S2	0	MEF
Oprk1	MSLS	S3	0	MEF
Oprk1	MSLS	S4	0	MEF
Oprk1	MSLS	G2/M	0	MEF
Npbwr1	MS	G1	0	MEF
Npbwr1	MS	S1	0	MEF
Npbwr1	MS	S2	0	MEF
Npbwr1	MS	S3	0	MEF
Npbwr1	MS	S4	0	MEF
Npbwr1	MS	G2/M	0	MEF
LOC108167788	ES	G1	6	MEF
LOC108167788	ES	S1	0	MEF
LOC108167788	ES	S2	0	MEF
LOC108167788	ES	S3	0	MEF
LOC108167788	ES	S4	0	MEF
LOC108167788	ES	G2/M	0	MEF
4732440D04Rik	ES	G1	8	MEF
4732440D04Rik	ES	S1	8	MEF
4732440D04Rik	ES	S2	9	MEF
4732440D04Rik	ES	S3	8	MEF
4732440D04Rik	ES	S4	8	MEF
4732440D04Rik	ES	G2/M	9	MEF
Rb1cc1	ES	G1	10	MEF
Rb1cc1	ES	S1	10	MEF
Rb1cc1	ES	S2	10	MEF
Rb1cc1	ES	S3	9	MEF
Rb1cc1	ES	S4	10	MEF
Rb1cc1	ES	G2/M	10	MEF
Fam150a	ES	G1	10	MEF
Fam150a	ES	S1	10	MEF
Fam150a	ES	S2	10	MEF
Fam150a	ES	S3	10	MEF
Fam150a	ES	S4	10	MEF
Fam150a	ES	G2/M	10	MEF
LOC108167611	ES	G1	9	MEF
LOC108167611	ES	S1	10	MEF
LOC108167611	ES	S2	9	MEF
LOC108167611	ES	S3	10	MEF
LOC108167611	ES	S4	10	MEF
LOC108167611	ES	G2/M	10	MEF
St18	ES	G1	1	MEF
St18	ES	S1	1	MEF
St18	ES	S2	1	MEF
St18	ES	S3	1	MEF
St18	ES	S4	1	MEF
St18	ES	G2/M	1	MEF
Pcmtd1	MS	G1	7	MEF
Pcmtd1	MS	S1	7	MEF
Pcmtd1	MS	S2	7	MEF
Pcmtd1	MS	S3	6	MEF
Pcmtd1	MS	S4	7	MEF
Pcmtd1	MS	G2/M	7	MEF
Gm26901	MSLS	G1	4	MEF
Gm26901	MSLS	S1	4	MEF
Gm26901	MSLS	S2	3	MEF
Gm26901	MSLS	S3	3	MEF
Gm26901	MSLS	S4	4	MEF
Gm26901	MSLS	G2/M	4	MEF
Gm39589	LS	G1	0	MEF
Gm39589	LS	S1	0	MEF
Gm39589	LS	S2	0	MEF
Gm39589	LS	S3	0	MEF
Gm39589	LS	S4	0	MEF
Gm39589	LS	G2/M	0	MEF
Sntg1	LS	G1	1	MEF
Sntg1	LS	S1	1	MEF
Sntg1	LS	S2	1	MEF
Sntg1	LS	S3	1	MEF
Sntg1	LS	S4	1	MEF
Sntg1	LS	G2/M	1	MEF
Gm30719	MS	G1	0	MEF
Gm30719	MS	S1	0	MEF
Gm30719	MS	S2	0	MEF
Gm30719	MS	S3	0	MEF
Gm30719	MS	S4	0	MEF
Gm30719	MS	G2/M	0	MEF
Rrs1	ES	G1	8	MEF
Rrs1	ES	S1	5	MEF
Rrs1	ES	S2	8	MEF
Rrs1	ES	S3	8	MEF
Rrs1	ES	S4	8	MEF
Rrs1	ES	G2/M	8	MEF
Adhfe1	ES	G1	4	MEF
Adhfe1	ES	S1	4	MEF
Adhfe1	ES	S2	4	MEF
Adhfe1	ES	S3	4	MEF
Adhfe1	ES	S4	5	MEF
Adhfe1	ES	G2/M	5	MEF
2610203C22Rik	ES	G1	4	MEF
2610203C22Rik	ES	S1	4	MEF
2610203C22Rik	ES	S2	4	MEF
2610203C22Rik	ES	S3	3	MEF
2610203C22Rik	ES	S4	4	MEF
2610203C22Rik	ES	G2/M	4	MEF
3110035E14Rik	ES	G1	5	MEF
3110035E14Rik	ES	S1	4	MEF
3110035E14Rik	ES	S2	4	MEF
3110035E14Rik	ES	S3	4	MEF
3110035E14Rik	ES	S4	5	MEF
3110035E14Rik	ES	G2/M	4	MEF
Mybl1	ES	G1	6	MEF
Mybl1	ES	S1	6	MEF
Mybl1	ES	S2	7	MEF
Mybl1	ES	S3	7	MEF
Mybl1	ES	S4	7	MEF
Mybl1	ES	G2/M	7	MEF
Vcpip1	ES	G1	9	MEF
Vcpip1	ES	S1	9	MEF
Vcpip1	ES	S2	9	MEF
Vcpip1	ES	S3	8	MEF
Vcpip1	ES	S4	8	MEF
Vcpip1	ES	G2/M	8	MEF
1700034P13Rik	ES	G1	4	MEF
1700034P13Rik	ES	S1	5	MEF
1700034P13Rik	ES	S2	4	MEF
1700034P13Rik	ES	S3	4	MEF
1700034P13Rik	ES	S4	4	MEF
1700034P13Rik	ES	G2/M	4	MEF
Gm39590	ES	G1	0	MEF
Gm39590	ES	S1	1	MEF
Gm39590	ES	S2	1	MEF
Gm39590	ES	S3	0	MEF
Gm39590	ES	S4	0	MEF
Gm39590	ES	G2/M	0	MEF
Sgk3	ES	G1	3	MEF
Sgk3	ES	S1	4	MEF
Sgk3	ES	S2	3	MEF
Sgk3	ES	S3	3	MEF
Sgk3	ES	S4	4	MEF
Sgk3	ES	G2/M	3	MEF
Mcmdc2	ES	G1	4	MEF
Mcmdc2	ES	S1	4	MEF
Mcmdc2	ES	S2	3	MEF
Mcmdc2	ES	S3	4	MEF
Mcmdc2	ES	S4	4	MEF
Mcmdc2	ES	G2/M	3	MEF
Snhg6	ES	G1	10	MEF
Snhg6	ES	S1	10	MEF
Snhg6	ES	S2	10	MEF
Snhg6	ES	S3	10	MEF
Snhg6	ES	S4	10	MEF
Snhg6	ES	G2/M	10	MEF
Snord87	ES	G1	10	MEF
Snord87	ES	S1	10	MEF
Snord87	ES	S2	10	MEF
Snord87	ES	S3	0	MEF
Snord87	ES	S4	10	MEF
Snord87	ES	G2/M	10	MEF
Tcf24	ES	G1	2	MEF
Tcf24	ES	S1	0	MEF
Tcf24	ES	S2	0	MEF
Tcf24	ES	S3	2	MEF
Tcf24	ES	S4	2	MEF
Tcf24	ES	G2/M	0	MEF
Ppp1r42	ES	G1	1	MEF
Ppp1r42	ES	S1	2	MEF
Ppp1r42	ES	S2	2	MEF
Ppp1r42	ES	S3	0	MEF
Ppp1r42	ES	S4	2	MEF
Ppp1r42	ES	G2/M	1	MEF
Cops5	ES	G1	8	MEF
Cops5	ES	S1	8	MEF
Cops5	ES	S2	8	MEF
Cops5	ES	S3	7	MEF
Cops5	ES	S4	8	MEF
Cops5	ES	G2/M	8	MEF
Cspp1	ES	G1	7	MEF
Cspp1	ES	S1	7	MEF
Cspp1	ES	S2	7	MEF
Cspp1	ES	S3	7	MEF
Cspp1	ES	S4	7	MEF
Cspp1	ES	G2/M	7	MEF
Arfgef1	MS	G1	9	MEF
Arfgef1	MS	S1	9	MEF
Arfgef1	MS	S2	8	MEF
Arfgef1	MS	S3	8	MEF
Arfgef1	MS	S4	9	MEF
Arfgef1	MS	G2/M	9	MEF
Cpa6	MS	G1	7	MEF
Cpa6	MS	S1	8	MEF
Cpa6	MS	S2	8	MEF
Cpa6	MS	S3	7	MEF
Cpa6	MS	S4	7	MEF
Cpa6	MS	G2/M	8	MEF
Prex2	MS	G1	2	MEF
Prex2	MS	S1	2	MEF
Prex2	MS	S2	2	MEF
Prex2	MS	S3	2	MEF
Prex2	MS	S4	2	MEF
Prex2	MS	G2/M	2	MEF
A830018L16Rik	MS	G1	1	MEF
A830018L16Rik	MS	S1	1	MEF
A830018L16Rik	MS	S2	1	MEF
A830018L16Rik	MS	S3	1	MEF
A830018L16Rik	MS	S4	1	MEF
A830018L16Rik	MS	G2/M	1	MEF
Gm30898	MS	G1	0	MEF
Gm30898	MS	S1	0	MEF
Gm30898	MS	S2	2	MEF
Gm30898	MS	S3	0	MEF
Gm30898	MS	S4	0	MEF
Gm30898	MS	G2/M	0	MEF
Gm30974	MS	G1	0	MEF
Gm30974	MS	S1	1	MEF
Gm30974	MS	S2	0	MEF
Gm30974	MS	S3	0	MEF
Gm30974	MS	S4	0	MEF
Gm30974	MS	G2/M	0	MEF
Gm39591	MS	G1	0	MEF
Gm39591	MS	S1	0	MEF
Gm39591	MS	S2	0	MEF
Gm39591	MS	S3	0	MEF
Gm39591	MS	S4	0	MEF
Gm39591	MS	G2/M	0	MEF
Mir6341	MS	G1	0	MEF
Mir6341	MS	S1	0	MEF
Mir6341	MS	S2	0	MEF
Mir6341	MS	S3	0	MEF
Mir6341	MS	S4	0	MEF
Mir6341	MS	G2/M	0	MEF
Gm17644	ES	G1	0	MEF
Gm17644	ES	S1	0	MEF
Gm17644	ES	S2	0	MEF
Gm17644	ES	S3	2	MEF
Gm17644	ES	S4	0	MEF
Gm17644	ES	G2/M	0	MEF
Sulf1	ES	G1	10	MEF
Sulf1	ES	S1	10	MEF
Sulf1	ES	S2	10	MEF
Sulf1	ES	S3	10	MEF
Sulf1	ES	S4	10	MEF
Sulf1	ES	G2/M	10	MEF
Slco5a1	MS	G1	3	MEF
Slco5a1	MS	S1	3	MEF
Slco5a1	MS	S2	4	MEF
Slco5a1	MS	S3	3	MEF
Slco5a1	MS	S4	3	MEF
Slco5a1	MS	G2/M	3	MEF
Gm39592	MS	G1	0	MEF
Gm39592	MS	S1	0	MEF
Gm39592	MS	S2	0	MEF
Gm39592	MS	S3	2	MEF
Gm39592	MS	S4	0	MEF
Gm39592	MS	G2/M	1	MEF
Prdm14	MS	G1	0	MEF
Prdm14	MS	S1	0	MEF
Prdm14	MS	S2	0	MEF
Prdm14	MS	S3	0	MEF
Prdm14	MS	S4	0	MEF
Prdm14	MS	G2/M	0	MEF
Ncoa2	MS	G1	7	MEF
Ncoa2	MS	S1	7	MEF
Ncoa2	MS	S2	7	MEF
Ncoa2	MS	S3	7	MEF
Ncoa2	MS	S4	7	MEF
Ncoa2	MS	G2/M	7	MEF
Gm39595	MS	G1	0	MEF
Gm39595	MS	S1	0	MEF
Gm39595	MS	S2	0	MEF
Gm39595	MS	S3	0	MEF
Gm39595	MS	S4	0	MEF
Gm39595	MS	G2/M	0	MEF
Tram1	MS	G1	9	MEF
Tram1	MS	S1	9	MEF
Tram1	MS	S2	9	MEF
Tram1	MS	S3	9	MEF
Tram1	MS	S4	9	MEF
Tram1	MS	G2/M	9	MEF
Lactb2	MS	G1	6	MEF
Lactb2	MS	S1	7	MEF
Lactb2	MS	S2	7	MEF
Lactb2	MS	S3	6	MEF
Lactb2	MS	S4	7	MEF
Lactb2	MS	G2/M	7	MEF
Xkr9	MS	G1	0	MEF
Xkr9	MS	S1	1	MEF
Xkr9	MS	S2	1	MEF
Xkr9	MS	S3	0	MEF
Xkr9	MS	S4	1	MEF
Xkr9	MS	G2/M	0	MEF
Gm5523	MS	G1	0	MEF
Gm5523	MS	S1	0	MEF
Gm5523	MS	S2	0	MEF
Gm5523	MS	S3	0	MEF
Gm5523	MS	S4	0	MEF
Gm5523	MS	G2/M	0	MEF
Gm31195	MS	G1	0	MEF
Gm31195	MS	S1	0	MEF
Gm31195	MS	S2	0	MEF
Gm31195	MS	S3	0	MEF
Gm31195	MS	S4	0	MEF
Gm31195	MS	G2/M	0	MEF
Gm39596	MS	G1	1	MEF
Gm39596	MS	S1	1	MEF
Gm39596	MS	S2	1	MEF
Gm39596	MS	S3	1	MEF
Gm39596	MS	S4	2	MEF
Gm39596	MS	G2/M	1	MEF
Eya1	MS	G1	5	MEF
Eya1	MS	S1	5	MEF
Eya1	MS	S2	5	MEF
Eya1	MS	S3	5	MEF
Eya1	MS	S4	5	MEF
Eya1	MS	G2/M	5	MEF
Msc	MS	G1	0	MEF
Msc	MS	S1	0	MEF
Msc	MS	S2	0	MEF
Msc	MS	S3	0	MEF
Msc	MS	S4	0	MEF
Msc	MS	G2/M	0	MEF
LOC105243866	MS	G1	0	MEF
LOC105243866	MS	S1	0	MEF
LOC105243866	MS	S2	0	MEF
LOC105243866	MS	S3	0	MEF
LOC105243866	MS	S4	0	MEF
LOC105243866	MS	G2/M	0	MEF
Trpa1	MSLS	G1	0	MEF
Trpa1	MSLS	S1	0	MEF
Trpa1	MSLS	S2	0	MEF
Trpa1	MSLS	S3	0	MEF
Trpa1	MSLS	S4	0	MEF
Trpa1	MSLS	G2/M	0	MEF
Kcnb2	LS	G1	1	MEF
Kcnb2	LS	S1	1	MEF
Kcnb2	LS	S2	1	MEF
Kcnb2	LS	S3	1	MEF
Kcnb2	LS	S4	1	MEF
Kcnb2	LS	G2/M	1	MEF
Terf1	MS	G1	6	MEF
Terf1	MS	S1	6	MEF
Terf1	MS	S2	7	MEF
Terf1	MS	S3	7	MEF
Terf1	MS	S4	7	MEF
Terf1	MS	G2/M	6	MEF
Sbspon	MS	G1	3	MEF
Sbspon	MS	S1	3	MEF
Sbspon	MS	S2	3	MEF
Sbspon	MS	S3	3	MEF
Sbspon	MS	S4	3	MEF
Sbspon	MS	G2/M	3	MEF
Gm31523	MS	G1	0	MEF
Gm31523	MS	S1	0	MEF
Gm31523	MS	S2	0	MEF
Gm31523	MS	S3	0	MEF
Gm31523	MS	S4	0	MEF
Gm31523	MS	G2/M	0	MEF
Gm7634	MS	G1	0	MEF
Gm7634	MS	S1	0	MEF
Gm7634	MS	S2	0	MEF
Gm7634	MS	S3	0	MEF
Gm7634	MS	S4	0	MEF
Gm7634	MS	G2/M	0	MEF
4930444P10Rik	MS	G1	2	MEF
4930444P10Rik	MS	S1	1	MEF
4930444P10Rik	MS	S2	2	MEF
4930444P10Rik	MS	S3	1	MEF
4930444P10Rik	MS	S4	2	MEF
4930444P10Rik	MS	G2/M	2	MEF
Rpl7	MS	G1	8	MEF
Rpl7	MS	S1	8	MEF
Rpl7	MS	S2	9	MEF
Rpl7	MS	S3	8	MEF
Rpl7	MS	S4	9	MEF
Rpl7	MS	G2/M	8	MEF
Rdh10	MS	G1	7	MEF
Rdh10	MS	S1	8	MEF
Rdh10	MS	S2	7	MEF
Rdh10	MS	S3	8	MEF
Rdh10	MS	S4	7	MEF
Rdh10	MS	G2/M	8	MEF
Stau2	MS	G1	5	MEF
Stau2	MS	S1	6	MEF
Stau2	MS	S2	6	MEF
Stau2	MS	S3	5	MEF
Stau2	MS	S4	5	MEF
Stau2	MS	G2/M	6	MEF
LOC102634042	MS	G1	4	MEF
LOC102634042	MS	S1	4	MEF
LOC102634042	MS	S2	6	MEF
LOC102634042	MS	S3	3	MEF
LOC102634042	MS	S4	4	MEF
LOC102634042	MS	G2/M	4	MEF
Ube2w	ES	G1	8	MEF
Ube2w	ES	S1	8	MEF
Ube2w	ES	S2	8	MEF
Ube2w	ES	S3	8	MEF
Ube2w	ES	S4	8	MEF
Ube2w	ES	G2/M	8	MEF
LOC108167614	ES	G1	10	MEF
LOC108167614	ES	S1	10	MEF
LOC108167614	ES	S2	10	MEF
LOC108167614	ES	S3	10	MEF
LOC108167614	ES	S4	10	MEF
LOC108167614	ES	G2/M	10	MEF
Tceb1	ES	G1	8	MEF
Tceb1	ES	S1	8	MEF
Tceb1	ES	S2	8	MEF
Tceb1	ES	S3	7	MEF
Tceb1	ES	S4	8	MEF
Tceb1	ES	G2/M	7	MEF
D030040B21Rik	ES	G1	0	MEF
D030040B21Rik	ES	S1	0	MEF
D030040B21Rik	ES	S2	0	MEF
D030040B21Rik	ES	S3	0	MEF
D030040B21Rik	ES	S4	2	MEF
D030040B21Rik	ES	G2/M	0	MEF
Tmem70	ES	G1	6	MEF
Tmem70	ES	S1	6	MEF
Tmem70	ES	S2	7	MEF
Tmem70	ES	S3	6	MEF
Tmem70	ES	S4	6	MEF
Tmem70	ES	G2/M	6	MEF
Ly96	ES	G1	6	MEF
Ly96	ES	S1	7	MEF
Ly96	ES	S2	7	MEF
Ly96	ES	S3	6	MEF
Ly96	ES	S4	6	MEF
Ly96	ES	G2/M	6	MEF
Jph1	MS	G1	4	MEF
Jph1	MS	S1	5	MEF
Jph1	MS	S2	5	MEF
Jph1	MS	S3	4	MEF
Jph1	MS	S4	5	MEF
Jph1	MS	G2/M	5	MEF
LOC108167615	MS	G1	0	MEF
LOC108167615	MS	S1	0	MEF
LOC108167615	MS	S2	0	MEF
LOC108167615	MS	S3	0	MEF
LOC108167615	MS	S4	0	MEF
LOC108167615	MS	G2/M	0	MEF
Gm31982	MS	G1	1	MEF
Gm31982	MS	S1	0	MEF
Gm31982	MS	S2	1	MEF
Gm31982	MS	S3	0	MEF
Gm31982	MS	S4	0	MEF
Gm31982	MS	G2/M	1	MEF
Gm28783	MS	G1	0	MEF
Gm28783	MS	S1	0	MEF
Gm28783	MS	S2	0	MEF
Gm28783	MS	S3	0	MEF
Gm28783	MS	S4	0	MEF
Gm28783	MS	G2/M	0	MEF
Gdap1	MS	G1	0	MEF
Gdap1	MS	S1	0	MEF
Gdap1	MS	S2	0	MEF
Gdap1	MS	S3	0	MEF
Gdap1	MS	S4	2	MEF
Gdap1	MS	G2/M	0	MEF
Gm28784	MS	G1	0	MEF
Gm28784	MS	S1	0	MEF
Gm28784	MS	S2	0	MEF
Gm28784	MS	S3	0	MEF
Gm28784	MS	S4	0	MEF
Gm28784	MS	G2/M	0	MEF
Gm39597	MS	G1	0	MEF
Gm39597	MS	S1	0	MEF
Gm39597	MS	S2	0	MEF
Gm39597	MS	S3	0	MEF
Gm39597	MS	S4	0	MEF
Gm39597	MS	G2/M	0	MEF
Pi15	MS	G1	5	MEF
Pi15	MS	S1	6	MEF
Pi15	MS	S2	6	MEF
Pi15	MS	S3	5	MEF
Pi15	MS	S4	5	MEF
Pi15	MS	G2/M	5	MEF
Gm28154	MS	G1	5	MEF
Gm28154	MS	S1	5	MEF
Gm28154	MS	S2	5	MEF
Gm28154	MS	S3	3	MEF
Gm28154	MS	S4	4	MEF
Gm28154	MS	G2/M	5	MEF
Gm16070	MS	G1	1	MEF
Gm16070	MS	S1	2	MEF
Gm16070	MS	S2	1	MEF
Gm16070	MS	S3	2	MEF
Gm16070	MS	S4	2	MEF
Gm16070	MS	G2/M	2	MEF
Crispld1	MS	G1	2	MEF
Crispld1	MS	S1	0	MEF
Crispld1	MS	S2	1	MEF
Crispld1	MS	S3	2	MEF
Crispld1	MS	S4	3	MEF
Crispld1	MS	G2/M	2	MEF
Gm28153	MS	G1	1	MEF
Gm28153	MS	S1	1	MEF
Gm28153	MS	S2	1	MEF
Gm28153	MS	S3	1	MEF
Gm28153	MS	S4	1	MEF
Gm28153	MS	G2/M	1	MEF
Crisp4	LS	G1	0	MEF
Crisp4	LS	S1	0	MEF
Crisp4	LS	S2	0	MEF
Crisp4	LS	S3	0	MEF
Crisp4	LS	S4	0	MEF
Crisp4	LS	G2/M	0	MEF
Defb44-ps	LS	G1	0	MEF
Defb44-ps	LS	S1	0	MEF
Defb44-ps	LS	S2	0	MEF
Defb44-ps	LS	S3	0	MEF
Defb44-ps	LS	S4	0	MEF
Defb44-ps	LS	G2/M	0	MEF
Defb18	LS	G1	0	MEF
Defb18	LS	S1	0	MEF
Defb18	LS	S2	0	MEF
Defb18	LS	S3	0	MEF
Defb18	LS	S4	0	MEF
Defb18	LS	G2/M	0	MEF
Defb41	LS	G1	0	MEF
Defb41	LS	S1	1	MEF
Defb41	LS	S2	0	MEF
Defb41	LS	S3	0	MEF
Defb41	LS	S4	0	MEF
Defb41	LS	G2/M	1	MEF
Gm15825	LS	G1	0	MEF
Gm15825	LS	S1	0	MEF
Gm15825	LS	S2	0	MEF
Gm15825	LS	S3	0	MEF
Gm15825	LS	S4	0	MEF
Gm15825	LS	G2/M	0	MEF
Tfap2d	LS	G1	0	MEF
Tfap2d	LS	S1	0	MEF
Tfap2d	LS	S2	0	MEF
Tfap2d	LS	S3	0	MEF
Tfap2d	LS	S4	0	MEF
Tfap2d	LS	G2/M	0	MEF
Tfap2b	LS	G1	2	MEF
Tfap2b	LS	S1	0	MEF
Tfap2b	LS	S2	1	MEF
Tfap2b	LS	S3	0	MEF
Tfap2b	LS	S4	1	MEF
Tfap2b	LS	G2/M	0	MEF
Gm32651	LS	G1	0	MEF
Gm32651	LS	S1	0	MEF
Gm32651	LS	S2	0	MEF
Gm32651	LS	S3	0	MEF
Gm32651	LS	S4	0	MEF
Gm32651	LS	G2/M	0	MEF
Pkhd1	MS	G1	1	MEF
Pkhd1	MS	S1	2	MEF
Pkhd1	MS	S2	2	MEF
Pkhd1	MS	S3	1	MEF
Pkhd1	MS	S4	2	MEF
Pkhd1	MS	G2/M	1	MEF
4930486I03Rik	MS	G1	1	MEF
4930486I03Rik	MS	S1	1	MEF
4930486I03Rik	MS	S2	2	MEF
4930486I03Rik	MS	S3	1	MEF
4930486I03Rik	MS	S4	2	MEF
4930486I03Rik	MS	G2/M	1	MEF
Linc-md1	MS	G1	2	MEF
Linc-md1	MS	S1	2	MEF
Linc-md1	MS	S2	3	MEF
Linc-md1	MS	S3	3	MEF
Linc-md1	MS	S4	3	MEF
Linc-md1	MS	G2/M	2	MEF
Mir206	MS	G1	0	MEF
Mir206	MS	S1	0	MEF
Mir206	MS	S2	0	MEF
Mir206	MS	S3	0	MEF
Mir206	MS	S4	0	MEF
Mir206	MS	G2/M	0	MEF
Mir133b	MS	G1	0	MEF
Mir133b	MS	S1	0	MEF
Mir133b	MS	S2	0	MEF
Mir133b	MS	S3	0	MEF
Mir133b	MS	S4	10	MEF
Mir133b	MS	G2/M	0	MEF
Il17a	ESMS	G1	0	MEF
Il17a	ESMS	S1	0	MEF
Il17a	ESMS	S2	0	MEF
Il17a	ESMS	S3	0	MEF
Il17a	ESMS	S4	0	MEF
Il17a	ESMS	G2/M	0	MEF
Il17f	ESMS	G1	2	MEF
Il17f	ESMS	S1	0	MEF
Il17f	ESMS	S2	2	MEF
Il17f	ESMS	S3	0	MEF
Il17f	ESMS	S4	0	MEF
Il17f	ESMS	G2/M	0	MEF
Mcm3	ESMS	G1	5	MEF
Mcm3	ESMS	S1	5	MEF
Mcm3	ESMS	S2	6	MEF
Mcm3	ESMS	S3	6	MEF
Mcm3	ESMS	S4	6	MEF
Mcm3	ESMS	G2/M	5	MEF
6720483E21Rik	ES	G1	0	MEF
6720483E21Rik	ES	S1	0	MEF
6720483E21Rik	ES	S2	0	MEF
6720483E21Rik	ES	S3	0	MEF
6720483E21Rik	ES	S4	0	MEF
6720483E21Rik	ES	G2/M	0	MEF
Paqr8	ES	G1	5	MEF
Paqr8	ES	S1	5	MEF
Paqr8	ES	S2	6	MEF
Paqr8	ES	S3	5	MEF
Paqr8	ES	S4	5	MEF
Paqr8	ES	G2/M	5	MEF
Efhc1	ES	G1	5	MEF
Efhc1	ES	S1	5	MEF
Efhc1	ES	S2	6	MEF
Efhc1	ES	S3	4	MEF
Efhc1	ES	S4	5	MEF
Efhc1	ES	G2/M	6	MEF
Tram2	ES	G1	7	MEF
Tram2	ES	S1	7	MEF
Tram2	ES	S2	7	MEF
Tram2	ES	S3	7	MEF
Tram2	ES	S4	7	MEF
Tram2	ES	G2/M	7	MEF
Tmem14a	ESMS	G1	1	MEF
Tmem14a	ESMS	S1	1	MEF
Tmem14a	ESMS	S2	2	MEF
Tmem14a	ESMS	S3	1	MEF
Tmem14a	ESMS	S4	2	MEF
Tmem14a	ESMS	G2/M	1	MEF
Gm32947	ESMS	G1	0	MEF
Gm32947	ESMS	S1	0	MEF
Gm32947	ESMS	S2	3	MEF
Gm32947	ESMS	S3	0	MEF
Gm32947	ESMS	S4	0	MEF
Gm32947	ESMS	G2/M	0	MEF
Gm28836	MS	G1	1	MEF
Gm28836	MS	S1	1	MEF
Gm28836	MS	S2	2	MEF
Gm28836	MS	S3	1	MEF
Gm28836	MS	S4	2	MEF
Gm28836	MS	G2/M	1	MEF
Gsta3	MS	G1	1	MEF
Gsta3	MS	S1	0	MEF
Gsta3	MS	S2	1	MEF
Gsta3	MS	S3	0	MEF
Gsta3	MS	S4	1	MEF
Gsta3	MS	G2/M	0	MEF
Gm4956	MS	G1	0	MEF
Gm4956	MS	S1	0	MEF
Gm4956	MS	S2	0	MEF
Gm4956	MS	S3	0	MEF
Gm4956	MS	S4	0	MEF
Gm4956	MS	G2/M	0	MEF
Khdc1a	MS	G1	0	MEF
Khdc1a	MS	S1	3	MEF
Khdc1a	MS	S2	0	MEF
Khdc1a	MS	S3	0	MEF
Khdc1a	MS	S4	0	MEF
Khdc1a	MS	G2/M	0	MEF
Khdc1c	MS	G1	0	MEF
Khdc1c	MS	S1	0	MEF
Khdc1c	MS	S2	0	MEF
Khdc1c	MS	S3	0	MEF
Khdc1c	MS	S4	0	MEF
Khdc1c	MS	G2/M	0	MEF
Gm33147	MS	G1	2	MEF
Gm33147	MS	S1	0	MEF
Gm33147	MS	S2	0	MEF
Gm33147	MS	S3	0	MEF
Gm33147	MS	S4	0	MEF
Gm33147	MS	G2/M	0	MEF
Khdc1b	MS	G1	3	MEF
Khdc1b	MS	S1	0	MEF
Khdc1b	MS	S2	3	MEF
Khdc1b	MS	S3	0	MEF
Khdc1b	MS	S4	3	MEF
Khdc1b	MS	G2/M	0	MEF
Kcnq5	MS	G1	5	MEF
Kcnq5	MS	S1	5	MEF
Kcnq5	MS	S2	5	MEF
Kcnq5	MS	S3	4	MEF
Kcnq5	MS	S4	5	MEF
Kcnq5	MS	G2/M	4	MEF
Rims1	MSLS	G1	1	MEF
Rims1	MSLS	S1	1	MEF
Rims1	MSLS	S2	1	MEF
Rims1	MSLS	S3	1	MEF
Rims1	MSLS	S4	1	MEF
Rims1	MSLS	G2/M	1	MEF
Gm7759	MS	G1	0	MEF
Gm7759	MS	S1	0	MEF
Gm7759	MS	S2	0	MEF
Gm7759	MS	S3	0	MEF
Gm7759	MS	S4	0	MEF
Gm7759	MS	G2/M	0	MEF
4933415F23Rik	MS	G1	0	MEF
4933415F23Rik	MS	S1	0	MEF
4933415F23Rik	MS	S2	0	MEF
4933415F23Rik	MS	S3	0	MEF
4933415F23Rik	MS	S4	0	MEF
4933415F23Rik	MS	G2/M	0	MEF
Gm30442	ESMS	G1	0	MEF
Gm30442	ESMS	S1	0	MEF
Gm30442	ESMS	S2	0	MEF
Gm30442	ESMS	S3	0	MEF
Gm30442	ESMS	S4	0	MEF
Gm30442	ESMS	G2/M	0	MEF
Gm29506	ES	G1	0	MEF
Gm29506	ES	S1	0	MEF
Gm29506	ES	S2	0	MEF
Gm29506	ES	S3	0	MEF
Gm29506	ES	S4	0	MEF
Gm29506	ES	G2/M	0	MEF
Mir30a	ESMS	G1	0	MEF
Mir30a	ESMS	S1	0	MEF
Mir30a	ESMS	S2	9	MEF
Mir30a	ESMS	S3	0	MEF
Mir30a	ESMS	S4	0	MEF
Mir30a	ESMS	G2/M	0	MEF
Mir30c-2	ESMS	G1	0	MEF
Mir30c-2	ESMS	S1	0	MEF
Mir30c-2	ESMS	S2	9	MEF
Mir30c-2	ESMS	S3	0	MEF
Mir30c-2	ESMS	S4	0	MEF
Mir30c-2	ESMS	G2/M	0	MEF
Ogfrl1	MS	G1	4	MEF
Ogfrl1	MS	S1	4	MEF
Ogfrl1	MS	S2	3	MEF
Ogfrl1	MS	S3	5	MEF
Ogfrl1	MS	S4	4	MEF
Ogfrl1	MS	G2/M	3	MEF
Gm19673	MS	G1	0	MEF
Gm19673	MS	S1	2	MEF
Gm19673	MS	S2	0	MEF
Gm19673	MS	S3	0	MEF
Gm19673	MS	S4	0	MEF
Gm19673	MS	G2/M	0	MEF
Gm28822	MS	G1	0	MEF
Gm28822	MS	S1	0	MEF
Gm28822	MS	S2	0	MEF
Gm28822	MS	S3	0	MEF
Gm28822	MS	S4	0	MEF
Gm28822	MS	G2/M	0	MEF
B3gat2	MS	G1	4	MEF
B3gat2	MS	S1	4	MEF
B3gat2	MS	S2	4	MEF
B3gat2	MS	S3	4	MEF
B3gat2	MS	S4	4	MEF
B3gat2	MS	G2/M	4	MEF
Smap1	MS	G1	8	MEF
Smap1	MS	S1	8	MEF
Smap1	MS	S2	8	MEF
Smap1	MS	S3	7	MEF
Smap1	MS	S4	8	MEF
Smap1	MS	G2/M	8	MEF
Gm26524	MS	G1	1	MEF
Gm26524	MS	S1	1	MEF
Gm26524	MS	S2	0	MEF
Gm26524	MS	S3	2	MEF
Gm26524	MS	S4	1	MEF
Gm26524	MS	G2/M	1	MEF
Sdhaf4	MS	G1	3	MEF
Sdhaf4	MS	S1	3	MEF
Sdhaf4	MS	S2	3	MEF
Sdhaf4	MS	S3	3	MEF
Sdhaf4	MS	S4	3	MEF
Sdhaf4	MS	G2/M	2	MEF
Fam135a	MS	G1	6	MEF
Fam135a	MS	S1	7	MEF
Fam135a	MS	S2	6	MEF
Fam135a	MS	S3	6	MEF
Fam135a	MS	S4	6	MEF
Fam135a	MS	G2/M	7	MEF
Col9a1	MS	G1	0	MEF
Col9a1	MS	S1	1	MEF
Col9a1	MS	S2	0	MEF
Col9a1	MS	S3	0	MEF
Col9a1	MS	S4	1	MEF
Col9a1	MS	G2/M	1	MEF
Col19a1	MS	G1	2	MEF
Col19a1	MS	S1	3	MEF
Col19a1	MS	S2	3	MEF
Col19a1	MS	S3	2	MEF
Col19a1	MS	S4	3	MEF
Col19a1	MS	G2/M	3	MEF
Lmbrd1	MS	G1	8	MEF
Lmbrd1	MS	S1	8	MEF
Lmbrd1	MS	S2	8	MEF
Lmbrd1	MS	S3	7	MEF
Lmbrd1	MS	S4	8	MEF
Lmbrd1	MS	G2/M	8	MEF
Gm29414	LS	G1	0	MEF
Gm29414	LS	S1	0	MEF
Gm29414	LS	S2	0	MEF
Gm29414	LS	S3	0	MEF
Gm29414	LS	S4	0	MEF
Gm29414	LS	G2/M	0	MEF
Adgrb3	LS	G1	1	MEF
Adgrb3	LS	S1	1	MEF
Adgrb3	LS	S2	1	MEF
Adgrb3	LS	S3	1	MEF
Adgrb3	LS	S4	1	MEF
Adgrb3	LS	G2/M	1	MEF
Gm20172	LS	G1	4	MEF
Gm20172	LS	S1	0	MEF
Gm20172	LS	S2	0	MEF
Gm20172	LS	S3	0	MEF
Gm20172	LS	S4	0	MEF
Gm20172	LS	G2/M	0	MEF
LOC108167844	LS	G1	0	MEF
LOC108167844	LS	S1	0	MEF
LOC108167844	LS	S2	0	MEF
LOC108167844	LS	S3	0	MEF
LOC108167844	LS	S4	0	MEF
LOC108167844	LS	G2/M	0	MEF
Gm39614	LS	G1	0	MEF
Gm39614	LS	S1	0	MEF
Gm39614	LS	S2	0	MEF
Gm39614	LS	S3	0	MEF
Gm39614	LS	S4	0	MEF
Gm39614	LS	G2/M	0	MEF
Gm31076	LS	G1	0	MEF
Gm31076	LS	S1	0	MEF
Gm31076	LS	S2	0	MEF
Gm31076	LS	S3	0	MEF
Gm31076	LS	S4	0	MEF
Gm31076	LS	G2/M	0	MEF
Gm31136	LS	G1	0	MEF
Gm31136	LS	S1	0	MEF
Gm31136	LS	S2	0	MEF
Gm31136	LS	S3	0	MEF
Gm31136	LS	S4	0	MEF
Gm31136	LS	G2/M	1	MEF
4931408C20Rik	LS	G1	0	MEF
4931408C20Rik	LS	S1	0	MEF
4931408C20Rik	LS	S2	0	MEF
4931408C20Rik	LS	S3	0	MEF
4931408C20Rik	LS	S4	0	MEF
4931408C20Rik	LS	G2/M	2	MEF
Gm5524	LS	G1	0	MEF
Gm5524	LS	S1	0	MEF
Gm5524	LS	S2	0	MEF
Gm5524	LS	S3	0	MEF
Gm5524	LS	S4	0	MEF
Gm5524	LS	G2/M	0	MEF
Gm7846	LS	G1	0	MEF
Gm7846	LS	S1	0	MEF
Gm7846	LS	S2	0	MEF
Gm7846	LS	S3	0	MEF
Gm7846	LS	S4	0	MEF
Gm7846	LS	G2/M	0	MEF
Gm597	LS	G1	0	MEF
Gm597	LS	S1	0	MEF
Gm597	LS	S2	0	MEF
Gm597	LS	S3	0	MEF
Gm597	LS	S4	0	MEF
Gm597	LS	G2/M	0	MEF
LOC108167331	LS	G1	1	MEF
LOC108167331	LS	S1	1	MEF
LOC108167331	LS	S2	0	MEF
LOC108167331	LS	S3	1	MEF
LOC108167331	LS	S4	1	MEF
LOC108167331	LS	G2/M	1	MEF
Mir6342	LS	G1	0	MEF
Mir6342	LS	S1	0	MEF
Mir6342	LS	S2	0	MEF
Mir6342	LS	S3	0	MEF
Mir6342	LS	S4	0	MEF
Mir6342	LS	G2/M	0	MEF
Gm31465	LS	G1	0	MEF
Gm31465	LS	S1	0	MEF
Gm31465	LS	S2	0	MEF
Gm31465	LS	S3	0	MEF
Gm31465	LS	S4	0	MEF
Gm31465	LS	G2/M	0	MEF
Gm31525	LS	G1	0	MEF
Gm31525	LS	S1	0	MEF
Gm31525	LS	S2	0	MEF
Gm31525	LS	S3	0	MEF
Gm31525	LS	S4	0	MEF
Gm31525	LS	G2/M	0	MEF
Gm39615	LS	G1	1	MEF
Gm39615	LS	S1	0	MEF
Gm39615	LS	S2	1	MEF
Gm39615	LS	S3	1	MEF
Gm39615	LS	S4	1	MEF
Gm39615	LS	G2/M	1	MEF
Gm31581	LS	G1	0	MEF
Gm31581	LS	S1	0	MEF
Gm31581	LS	S2	0	MEF
Gm31581	LS	S3	0	MEF
Gm31581	LS	S4	0	MEF
Gm31581	LS	G2/M	0	MEF
Phf3	MS	G1	8	MEF
Phf3	MS	S1	8	MEF
Phf3	MS	S2	8	MEF
Phf3	MS	S3	8	MEF
Phf3	MS	S4	9	MEF
Phf3	MS	G2/M	8	MEF
Ptp4a1	MS	G1	9	MEF
Ptp4a1	MS	S1	9	MEF
Ptp4a1	MS	S2	9	MEF
Ptp4a1	MS	S3	9	MEF
Ptp4a1	MS	S4	9	MEF
Ptp4a1	MS	G2/M	9	MEF
Gm28644	MS	G1	0	MEF
Gm28644	MS	S1	0	MEF
Gm28644	MS	S2	0	MEF
Gm28644	MS	S3	0	MEF
Gm28644	MS	S4	0	MEF
Gm28644	MS	G2/M	0	MEF
Gm29669	MS	G1	0	MEF
Gm29669	MS	S1	0	MEF
Gm29669	MS	S2	0	MEF
Gm29669	MS	S3	0	MEF
Gm29669	MS	S4	0	MEF
Gm29669	MS	G2/M	1	MEF
4931428L18Rik	MS	G1	0	MEF
4931428L18Rik	MS	S1	0	MEF
4931428L18Rik	MS	S2	0	MEF
4931428L18Rik	MS	S3	0	MEF
4931428L18Rik	MS	S4	1	MEF
4931428L18Rik	MS	G2/M	0	MEF
Lgsn	MS	G1	0	MEF
Lgsn	MS	S1	0	MEF
Lgsn	MS	S2	0	MEF
Lgsn	MS	S3	0	MEF
Lgsn	MS	S4	0	MEF
Lgsn	MS	G2/M	0	MEF
Pih1d3	MS	G1	0	MEF
Pih1d3	MS	S1	0	MEF
Pih1d3	MS	S2	0	MEF
Pih1d3	MS	S3	0	MEF
Pih1d3	MS	S4	0	MEF
Pih1d3	MS	G2/M	0	MEF
Gm4850	MS	G1	0	MEF
Gm4850	MS	S1	0	MEF
Gm4850	MS	S2	0	MEF
Gm4850	MS	S3	0	MEF
Gm4850	MS	S4	0	MEF
Gm4850	MS	G2/M	0	MEF
Khdrbs2	LS	G1	1	MEF
Khdrbs2	LS	S1	1	MEF
Khdrbs2	LS	S2	1	MEF
Khdrbs2	LS	S3	1	MEF
Khdrbs2	LS	S4	1	MEF
Khdrbs2	LS	G2/M	1	MEF
Gm9839	LS	G1	0	MEF
Gm9839	LS	S1	0	MEF
Gm9839	LS	S2	0	MEF
Gm9839	LS	S3	0	MEF
Gm9839	LS	S4	0	MEF
Gm9839	LS	G2/M	0	MEF
Gm5415	LS	G1	3	MEF
Gm5415	LS	S1	0	MEF
Gm5415	LS	S2	2	MEF
Gm5415	LS	S3	0	MEF
Gm5415	LS	S4	0	MEF
Gm5415	LS	G2/M	0	MEF
LOC108167822	LS	G1	0	MEF
LOC108167822	LS	S1	0	MEF
LOC108167822	LS	S2	0	MEF
LOC108167822	LS	S3	0	MEF
LOC108167822	LS	S4	0	MEF
LOC108167822	LS	G2/M	0	MEF
Gm39616	MS	G1	0	MEF
Gm39616	MS	S1	1	MEF
Gm39616	MS	S2	0	MEF
Gm39616	MS	S3	0	MEF
Gm39616	MS	S4	0	MEF
Gm39616	MS	G2/M	0	MEF
Gm39617	MS	G1	1	MEF
Gm39617	MS	S1	0	MEF
Gm39617	MS	S2	1	MEF
Gm39617	MS	S3	1	MEF
Gm39617	MS	S4	2	MEF
Gm39617	MS	G2/M	1	MEF
Prim2	MS	G1	7	MEF
Prim2	MS	S1	8	MEF
Prim2	MS	S2	8	MEF
Prim2	MS	S3	7	MEF
Prim2	MS	S4	7	MEF
Prim2	MS	G2/M	7	MEF
Gm39618	ES	G1	6	MEF
Gm39618	ES	S1	7	MEF
Gm39618	ES	S2	7	MEF
Gm39618	ES	S3	7	MEF
Gm39618	ES	S4	6	MEF
Gm39618	ES	G2/M	7	MEF
1700001G17Rik	ES	G1	6	MEF
1700001G17Rik	ES	S1	7	MEF
1700001G17Rik	ES	S2	4	MEF
1700001G17Rik	ES	S3	0	MEF
1700001G17Rik	ES	S4	7	MEF
1700001G17Rik	ES	G2/M	7	MEF
Gm32229	ES	G1	3	MEF
Gm32229	ES	S1	3	MEF
Gm32229	ES	S2	3	MEF
Gm32229	ES	S3	2	MEF
Gm32229	ES	S4	3	MEF
Gm32229	ES	G2/M	3	MEF
Rab23	ES	G1	10	MEF
Rab23	ES	S1	10	MEF
Rab23	ES	S2	10	MEF
Rab23	ES	S3	10	MEF
Rab23	ES	S4	10	MEF
Rab23	ES	G2/M	10	MEF
Bag2	ES	G1	9	MEF
Bag2	ES	S1	10	MEF
Bag2	ES	S2	10	MEF
Bag2	ES	S3	9	MEF
Bag2	ES	S4	10	MEF
Bag2	ES	G2/M	9	MEF
Zfp451	ES	G1	9	MEF
Zfp451	ES	S1	9	MEF
Zfp451	ES	S2	9	MEF
Zfp451	ES	S3	9	MEF
Zfp451	ES	S4	9	MEF
Zfp451	ES	G2/M	9	MEF
Gm15455	ES	G1	0	MEF
Gm15455	ES	S1	0	MEF
Gm15455	ES	S2	0	MEF
Gm15455	ES	S3	0	MEF
Gm15455	ES	S4	0	MEF
Gm15455	ES	G2/M	0	MEF
Bend6	ES	G1	4	MEF
Bend6	ES	S1	3	MEF
Bend6	ES	S2	3	MEF
Bend6	ES	S3	4	MEF
Bend6	ES	S4	4	MEF
Bend6	ES	G2/M	4	MEF
Gm38471	ES	G1	4	MEF
Gm38471	ES	S1	0	MEF
Gm38471	ES	S2	0	MEF
Gm38471	ES	S3	4	MEF
Gm38471	ES	S4	0	MEF
Gm38471	ES	G2/M	5	MEF
Dst	ES	G1	9	MEF
Dst	ES	S1	9	MEF
Dst	ES	S2	9	MEF
Dst	ES	S3	9	MEF
Dst	ES	S4	9	MEF
Dst	ES	G2/M	9	MEF
Mir6896	ESMS	G1	10	MEF
Mir6896	ESMS	S1	0	MEF
Mir6896	ESMS	S2	10	MEF
Mir6896	ESMS	S3	0	MEF
Mir6896	ESMS	S4	0	MEF
Mir6896	ESMS	G2/M	10	MEF
LOC108167617	MS	G1	10	MEF
LOC108167617	MS	S1	10	MEF
LOC108167617	MS	S2	10	MEF
LOC108167617	MS	S3	10	MEF
LOC108167617	MS	S4	10	MEF
LOC108167617	MS	G2/M	10	MEF
Mir5103	ES	G1	0	MEF
Mir5103	ES	S1	0	MEF
Mir5103	ES	S2	9	MEF
Mir5103	ES	S3	0	MEF
Mir5103	ES	S4	0	MEF
Mir5103	ES	G2/M	9	MEF
Ccdc115	ES	G1	0	MEF
Ccdc115	ES	S1	5	MEF
Ccdc115	ES	S2	6	MEF
Ccdc115	ES	S3	5	MEF
Ccdc115	ES	S4	5	MEF
Ccdc115	ES	G2/M	4	MEF
Imp4	ES	G1	8	MEF
Imp4	ES	S1	9	MEF
Imp4	ES	S2	7	MEF
Imp4	ES	S3	8	MEF
Imp4	ES	S4	8	MEF
Imp4	ES	G2/M	8	MEF
Gm32504	ESMS	G1	0	MEF
Gm32504	ESMS	S1	0	MEF
Gm32504	ESMS	S2	0	MEF
Gm32504	ESMS	S3	0	MEF
Gm32504	ESMS	S4	0	MEF
Gm32504	ESMS	G2/M	0	MEF
Ptpn18	ESMS	G1	0	MEF
Ptpn18	ESMS	S1	0	MEF
Ptpn18	ESMS	S2	0	MEF
Ptpn18	ESMS	S3	0	MEF
Ptpn18	ESMS	S4	0	MEF
Ptpn18	ESMS	G2/M	0	MEF
Gm32566	ESMS	G1	0	MEF
Gm32566	ESMS	S1	0	MEF
Gm32566	ESMS	S2	0	MEF
Gm32566	ESMS	S3	2	MEF
Gm32566	ESMS	S4	0	MEF
Gm32566	ESMS	G2/M	0	MEF
4930568A12Rik	ESMS	G1	0	MEF
4930568A12Rik	ESMS	S1	0	MEF
4930568A12Rik	ESMS	S2	0	MEF
4930568A12Rik	ESMS	S3	0	MEF
4930568A12Rik	ESMS	S4	0	MEF
4930568A12Rik	ESMS	G2/M	0	MEF
Prss39	ESMS	G1	0	MEF
Prss39	ESMS	S1	0	MEF
Prss39	ESMS	S2	0	MEF
Prss39	ESMS	S3	0	MEF
Prss39	ESMS	S4	0	MEF
Prss39	ESMS	G2/M	0	MEF
Cfc1	MS	G1	0	MEF
Cfc1	MS	S1	0	MEF
Cfc1	MS	S2	0	MEF
Cfc1	MS	S3	0	MEF
Cfc1	MS	S4	0	MEF
Cfc1	MS	G2/M	0	MEF
Prss40	MS	G1	0	MEF
Prss40	MS	S1	0	MEF
Prss40	MS	S2	0	MEF
Prss40	MS	S3	0	MEF
Prss40	MS	S4	0	MEF
Prss40	MS	G2/M	0	MEF
Amer3	MS	G1	0	MEF
Amer3	MS	S1	0	MEF
Amer3	MS	S2	1	MEF
Amer3	MS	S3	0	MEF
Amer3	MS	S4	0	MEF
Amer3	MS	G2/M	0	MEF
AA619741	MS	G1	0	MEF
AA619741	MS	S1	0	MEF
AA619741	MS	S2	0	MEF
AA619741	MS	S3	0	MEF
AA619741	MS	S4	0	MEF
AA619741	MS	G2/M	0	MEF
Gm38647	MS	G1	0	MEF
Gm38647	MS	S1	0	MEF
Gm38647	MS	S2	0	MEF
Gm38647	MS	S3	0	MEF
Gm38647	MS	S4	0	MEF
Gm38647	MS	G2/M	0	MEF
Gm32920	MS	G1	4	MEF
Gm32920	MS	S1	3	MEF
Gm32920	MS	S2	0	MEF
Gm32920	MS	S3	0	MEF
Gm32920	MS	S4	3	MEF
Gm32920	MS	G2/M	3	MEF
LOC108167618	MS	G1	4	MEF
LOC108167618	MS	S1	2	MEF
LOC108167618	MS	S2	2	MEF
LOC108167618	MS	S3	0	MEF
LOC108167618	MS	S4	4	MEF
LOC108167618	MS	G2/M	3	MEF
Gm32790	MS	G1	4	MEF
Gm32790	MS	S1	4	MEF
Gm32790	MS	S2	3	MEF
Gm32790	MS	S3	4	MEF
Gm32790	MS	S4	4	MEF
Gm32790	MS	G2/M	4	MEF
Arhgef4	MS	G1	7	MEF
Arhgef4	MS	S1	6	MEF
Arhgef4	MS	S2	7	MEF
Arhgef4	MS	S3	7	MEF
Arhgef4	MS	S4	7	MEF
Arhgef4	MS	G2/M	7	MEF
Fam168b	MS	G1	10	MEF
Fam168b	MS	S1	10	MEF
Fam168b	MS	S2	10	MEF
Fam168b	MS	S3	10	MEF
Fam168b	MS	S4	10	MEF
Fam168b	MS	G2/M	10	MEF
Plekhb2	MS	G1	8	MEF
Plekhb2	MS	S1	8	MEF
Plekhb2	MS	S2	8	MEF
Plekhb2	MS	S3	8	MEF
Plekhb2	MS	S4	9	MEF
Plekhb2	MS	G2/M	9	MEF
1110002O04Rik	ES	G1	0	MEF
1110002O04Rik	ES	S1	0	MEF
1110002O04Rik	ES	S2	0	MEF
1110002O04Rik	ES	S3	0	MEF
1110002O04Rik	ES	S4	0	MEF
1110002O04Rik	ES	G2/M	0	MEF
Gm33176	ES	G1	0	MEF
Gm33176	ES	S1	1	MEF
Gm33176	ES	S2	0	MEF
Gm33176	ES	S3	0	MEF
Gm33176	ES	S4	2	MEF
Gm33176	ES	G2/M	0	MEF
Gm39622	ES	G1	2	MEF
Gm39622	ES	S1	0	MEF
Gm39622	ES	S2	2	MEF
Gm39622	ES	S3	0	MEF
Gm39622	ES	S4	2	MEF
Gm39622	ES	G2/M	0	MEF
Gm33222	ES	G1	0	MEF
Gm33222	ES	S1	0	MEF
Gm33222	ES	S2	0	MEF
Gm33222	ES	S3	0	MEF
Gm33222	ES	S4	0	MEF
Gm33222	ES	G2/M	0	MEF
Gm39623	ES	G1	0	MEF
Gm39623	ES	S1	0	MEF
Gm39623	ES	S2	0	MEF
Gm39623	ES	S3	0	MEF
Gm39623	ES	S4	0	MEF
Gm39623	ES	G2/M	0	MEF
Gm39624	ES	G1	0	MEF
Gm39624	ES	S1	0	MEF
Gm39624	ES	S2	0	MEF
Gm39624	ES	S3	0	MEF
Gm39624	ES	S4	2	MEF
Gm39624	ES	G2/M	0	MEF
Hs6st1	ES	G1	9	MEF
Hs6st1	ES	S1	9	MEF
Hs6st1	ES	S2	9	MEF
Hs6st1	ES	S3	9	MEF
Hs6st1	ES	S4	9	MEF
Hs6st1	ES	G2/M	9	MEF
Gm33280	ES	G1	4	MEF
Gm33280	ES	S1	3	MEF
Gm33280	ES	S2	4	MEF
Gm33280	ES	S3	2	MEF
Gm33280	ES	S4	3	MEF
Gm33280	ES	G2/M	4	MEF
Uggt1	ES	G1	7	MEF
Uggt1	ES	S1	7	MEF
Uggt1	ES	S2	7	MEF
Uggt1	ES	S3	7	MEF
Uggt1	ES	S4	8	MEF
Uggt1	ES	G2/M	7	MEF
Mir6897	ES	G1	0	MEF
Mir6897	ES	S1	0	MEF
Mir6897	ES	S2	0	MEF
Mir6897	ES	S3	10	MEF
Mir6897	ES	S4	9	MEF
Mir6897	ES	G2/M	9	MEF
Gm39625	ES	G1	0	MEF
Gm39625	ES	S1	2	MEF
Gm39625	ES	S2	2	MEF
Gm39625	ES	S3	2	MEF
Gm39625	ES	S4	0	MEF
Gm39625	ES	G2/M	0	MEF
Neurl3	ES	G1	2	MEF
Neurl3	ES	S1	1	MEF
Neurl3	ES	S2	2	MEF
Neurl3	ES	S3	2	MEF
Neurl3	ES	S4	0	MEF
Neurl3	ES	G2/M	2	MEF
Arid5a	ES	G1	10	MEF
Arid5a	ES	S1	10	MEF
Arid5a	ES	S2	10	MEF
Arid5a	ES	S3	10	MEF
Arid5a	ES	S4	10	MEF
Arid5a	ES	G2/M	10	MEF
Kansl3	ES	G1	9	MEF
Kansl3	ES	S1	9	MEF
Kansl3	ES	S2	9	MEF
Kansl3	ES	S3	9	MEF
Kansl3	ES	S4	9	MEF
Kansl3	ES	G2/M	9	MEF
Mir6898	ES	G1	10	MEF
Mir6898	ES	S1	10	MEF
Mir6898	ES	S2	0	MEF
Mir6898	ES	S3	0	MEF
Mir6898	ES	S4	10	MEF
Mir6898	ES	G2/M	10	MEF
Fer1l5	ES	G1	3	MEF
Fer1l5	ES	S1	3	MEF
Fer1l5	ES	S2	3	MEF
Fer1l5	ES	S3	3	MEF
Fer1l5	ES	S4	4	MEF
Fer1l5	ES	G2/M	3	MEF
Lman2l	ES	G1	7	MEF
Lman2l	ES	S1	7	MEF
Lman2l	ES	S2	7	MEF
Lman2l	ES	S3	7	MEF
Lman2l	ES	S4	7	MEF
Lman2l	ES	G2/M	7	MEF
Gm33401	ES	G1	0	MEF
Gm33401	ES	S1	0	MEF
Gm33401	ES	S2	0	MEF
Gm33401	ES	S3	0	MEF
Gm33401	ES	S4	0	MEF
Gm33401	ES	G2/M	0	MEF
Gm33454	ES	G1	0	MEF
Gm33454	ES	S1	3	MEF
Gm33454	ES	S2	3	MEF
Gm33454	ES	S3	2	MEF
Gm33454	ES	S4	3	MEF
Gm33454	ES	G2/M	2	MEF
Cnnm4	ES	G1	8	MEF
Cnnm4	ES	S1	9	MEF
Cnnm4	ES	S2	9	MEF
Cnnm4	ES	S3	8	MEF
Cnnm4	ES	S4	9	MEF
Cnnm4	ES	G2/M	9	MEF
Cnnm3	ES	G1	5	MEF
Cnnm3	ES	S1	5	MEF
Cnnm3	ES	S2	5	MEF
Cnnm3	ES	S3	5	MEF
Cnnm3	ES	S4	6	MEF
Cnnm3	ES	G2/M	5	MEF
Ankrd23	ES	G1	6	MEF
Ankrd23	ES	S1	5	MEF
Ankrd23	ES	S2	5	MEF
Ankrd23	ES	S3	6	MEF
Ankrd23	ES	S4	6	MEF
Ankrd23	ES	G2/M	6	MEF
Ankrd39	ES	G1	4	MEF
Ankrd39	ES	S1	5	MEF
Ankrd39	ES	S2	4	MEF
Ankrd39	ES	S3	5	MEF
Ankrd39	ES	S4	5	MEF
Ankrd39	ES	G2/M	5	MEF
Sema4c	ES	G1	8	MEF
Sema4c	ES	S1	7	MEF
Sema4c	ES	S2	7	MEF
Sema4c	ES	S3	7	MEF
Sema4c	ES	S4	7	MEF
Sema4c	ES	G2/M	7	MEF
Fam178b	ES	G1	2	MEF
Fam178b	ES	S1	1	MEF
Fam178b	ES	S2	1	MEF
Fam178b	ES	S3	2	MEF
Fam178b	ES	S4	1	MEF
Fam178b	ES	G2/M	1	MEF
Cox5b	ES	G1	8	MEF
Cox5b	ES	S1	7	MEF
Cox5b	ES	S2	7	MEF
Cox5b	ES	S3	8	MEF
Cox5b	ES	S4	7	MEF
Cox5b	ES	G2/M	6	MEF
Actr1b	ES	G1	8	MEF
Actr1b	ES	S1	8	MEF
Actr1b	ES	S2	8	MEF
Actr1b	ES	S3	9	MEF
Actr1b	ES	S4	9	MEF
Actr1b	ES	G2/M	8	MEF
4933424G06Rik	ES	G1	1	MEF
4933424G06Rik	ES	S1	1	MEF
4933424G06Rik	ES	S2	1	MEF
4933424G06Rik	ES	S3	0	MEF
4933424G06Rik	ES	S4	1	MEF
4933424G06Rik	ES	G2/M	1	MEF
Gm33533	ES	G1	1	MEF
Gm33533	ES	S1	2	MEF
Gm33533	ES	S2	1	MEF
Gm33533	ES	S3	0	MEF
Gm33533	ES	S4	2	MEF
Gm33533	ES	G2/M	1	MEF
Zap70	ES	G1	3	MEF
Zap70	ES	S1	2	MEF
Zap70	ES	S2	0	MEF
Zap70	ES	S3	1	MEF
Zap70	ES	S4	2	MEF
Zap70	ES	G2/M	0	MEF
Tmem131	ES	G1	7	MEF
Tmem131	ES	S1	7	MEF
Tmem131	ES	S2	8	MEF
Tmem131	ES	S3	7	MEF
Tmem131	ES	S4	8	MEF
Tmem131	ES	G2/M	7	MEF
Vwa3b	MS	G1	1	MEF
Vwa3b	MS	S1	1	MEF
Vwa3b	MS	S2	1	MEF
Vwa3b	MS	S3	1	MEF
Vwa3b	MS	S4	1	MEF
Vwa3b	MS	G2/M	1	MEF
Gm39626	MS	G1	0	MEF
Gm39626	MS	S1	0	MEF
Gm39626	MS	S2	0	MEF
Gm39626	MS	S3	3	MEF
Gm39626	MS	S4	0	MEF
Gm39626	MS	G2/M	0	MEF
Gm37020	ESMS	G1	1	MEF
Gm37020	ESMS	S1	0	MEF
Gm37020	ESMS	S2	1	MEF
Gm37020	ESMS	S3	0	MEF
Gm37020	ESMS	S4	0	MEF
Gm37020	ESMS	G2/M	0	MEF
Cnga3	ESMS	G1	1	MEF
Cnga3	ESMS	S1	1	MEF
Cnga3	ESMS	S2	1	MEF
Cnga3	ESMS	S3	0	MEF
Cnga3	ESMS	S4	0	MEF
Cnga3	ESMS	G2/M	1	MEF
Inpp4a	ESMS	G1	8	MEF
Inpp4a	ESMS	S1	8	MEF
Inpp4a	ESMS	S2	8	MEF
Inpp4a	ESMS	S3	8	MEF
Inpp4a	ESMS	S4	8	MEF
Inpp4a	ESMS	G2/M	8	MEF
4930439A04Rik	ESMS	G1	8	MEF
4930439A04Rik	ESMS	S1	8	MEF
4930439A04Rik	ESMS	S2	8	MEF
4930439A04Rik	ESMS	S3	7	MEF
4930439A04Rik	ESMS	S4	8	MEF
4930439A04Rik	ESMS	G2/M	8	MEF
Coa5	MS	G1	7	MEF
Coa5	MS	S1	8	MEF
Coa5	MS	S2	8	MEF
Coa5	MS	S3	8	MEF
Coa5	MS	S4	7	MEF
Coa5	MS	G2/M	8	MEF
Unc50	MS	G1	9	MEF
Unc50	MS	S1	9	MEF
Unc50	MS	S2	9	MEF
Unc50	MS	S3	9	MEF
Unc50	MS	S4	9	MEF
Unc50	MS	G2/M	9	MEF
Mgat4a	MS	G1	3	MEF
Mgat4a	MS	S1	3	MEF
Mgat4a	MS	S2	3	MEF
Mgat4a	MS	S3	2	MEF
Mgat4a	MS	S4	3	MEF
Mgat4a	MS	G2/M	2	MEF
4930594C11Rik	ESMS	G1	6	MEF
4930594C11Rik	ESMS	S1	7	MEF
4930594C11Rik	ESMS	S2	4	MEF
4930594C11Rik	ESMS	S3	0	MEF
4930594C11Rik	ESMS	S4	3	MEF
4930594C11Rik	ESMS	G2/M	4	MEF
Gm39627	ESMS	G1	0	MEF
Gm39627	ESMS	S1	0	MEF
Gm39627	ESMS	S2	0	MEF
Gm39627	ESMS	S3	0	MEF
Gm39627	ESMS	S4	0	MEF
Gm39627	ESMS	G2/M	0	MEF
2010300C02Rik	ES	G1	2	MEF
2010300C02Rik	ES	S1	1	MEF
2010300C02Rik	ES	S2	1	MEF
2010300C02Rik	ES	S3	1	MEF
2010300C02Rik	ES	S4	1	MEF
2010300C02Rik	ES	G2/M	1	MEF
LOC102637491	ES	G1	0	MEF
LOC102637491	ES	S1	0	MEF
LOC102637491	ES	S2	0	MEF
LOC102637491	ES	S3	0	MEF
LOC102637491	ES	S4	0	MEF
LOC102637491	ES	G2/M	0	MEF
LOC102637336	ES	G1	0	MEF
LOC102637336	ES	S1	0	MEF
LOC102637336	ES	S2	0	MEF
LOC102637336	ES	S3	0	MEF
LOC102637336	ES	S4	0	MEF
LOC102637336	ES	G2/M	0	MEF
Gm39628	ESMS	G1	1	MEF
Gm39628	ESMS	S1	0	MEF
Gm39628	ESMS	S2	0	MEF
Gm39628	ESMS	S3	0	MEF
Gm39628	ESMS	S4	0	MEF
Gm39628	ESMS	G2/M	2	MEF
Tsga10	ESMS	G1	3	MEF
Tsga10	ESMS	S1	4	MEF
Tsga10	ESMS	S2	4	MEF
Tsga10	ESMS	S3	4	MEF
Tsga10	ESMS	S4	4	MEF
Tsga10	ESMS	G2/M	3	MEF
Lipt1	ESMS	G1	5	MEF
Lipt1	ESMS	S1	5	MEF
Lipt1	ESMS	S2	5	MEF
Lipt1	ESMS	S3	5	MEF
Lipt1	ESMS	S4	5	MEF
Lipt1	ESMS	G2/M	5	MEF
Mitd1	ESMS	G1	5	MEF
Mitd1	ESMS	S1	4	MEF
Mitd1	ESMS	S2	4	MEF
Mitd1	ESMS	S3	4	MEF
Mitd1	ESMS	S4	5	MEF
Mitd1	ESMS	G2/M	5	MEF
Mrpl30	ESMS	G1	4	MEF
Mrpl30	ESMS	S1	5	MEF
Mrpl30	ESMS	S2	5	MEF
Mrpl30	ESMS	S3	5	MEF
Mrpl30	ESMS	S4	5	MEF
Mrpl30	ESMS	G2/M	5	MEF
Lyg2	ESMS	G1	0	MEF
Lyg2	ESMS	S1	1	MEF
Lyg2	ESMS	S2	0	MEF
Lyg2	ESMS	S3	0	MEF
Lyg2	ESMS	S4	1	MEF
Lyg2	ESMS	G2/M	0	MEF
Lyg1	ESMS	G1	0	MEF
Lyg1	ESMS	S1	0	MEF
Lyg1	ESMS	S2	1	MEF
Lyg1	ESMS	S3	0	MEF
Lyg1	ESMS	S4	1	MEF
Lyg1	ESMS	G2/M	0	MEF
Txndc9	ESMS	G1	9	MEF
Txndc9	ESMS	S1	9	MEF
Txndc9	ESMS	S2	9	MEF
Txndc9	ESMS	S3	9	MEF
Txndc9	ESMS	S4	9	MEF
Txndc9	ESMS	G2/M	9	MEF
Eif5b	ESMS	G1	9	MEF
Eif5b	ESMS	S1	8	MEF
Eif5b	ESMS	S2	9	MEF
Eif5b	ESMS	S3	8	MEF
Eif5b	ESMS	S4	9	MEF
Eif5b	ESMS	G2/M	9	MEF
Gm34448	ESMS	G1	7	MEF
Gm34448	ESMS	S1	8	MEF
Gm34448	ESMS	S2	8	MEF
Gm34448	ESMS	S3	7	MEF
Gm34448	ESMS	S4	8	MEF
Gm34448	ESMS	G2/M	8	MEF
Rev1	ESMS	G1	8	MEF
Rev1	ESMS	S1	8	MEF
Rev1	ESMS	S2	8	MEF
Rev1	ESMS	S3	8	MEF
Rev1	ESMS	S4	8	MEF
Rev1	ESMS	G2/M	8	MEF
Gm5099	ES	G1	0	MEF
Gm5099	ES	S1	2	MEF
Gm5099	ES	S2	1	MEF
Gm5099	ES	S3	0	MEF
Gm5099	ES	S4	0	MEF
Gm5099	ES	G2/M	1	MEF
Aff3	ES	G1	5	MEF
Aff3	ES	S1	6	MEF
Aff3	ES	S2	5	MEF
Aff3	ES	S3	5	MEF
Aff3	ES	S4	5	MEF
Aff3	ES	G2/M	5	MEF
Gm16150	ES	G1	6	MEF
Gm16150	ES	S1	6	MEF
Gm16150	ES	S2	6	MEF
Gm16150	ES	S3	5	MEF
Gm16150	ES	S4	6	MEF
Gm16150	ES	G2/M	6	MEF
LOC108167619	MS	G1	6	MEF
LOC108167619	MS	S1	6	MEF
LOC108167619	MS	S2	6	MEF
LOC108167619	MS	S3	5	MEF
LOC108167619	MS	S4	6	MEF
LOC108167619	MS	G2/M	6	MEF
Gm34596	ES	G1	0	MEF
Gm34596	ES	S1	0	MEF
Gm34596	ES	S2	1	MEF
Gm34596	ES	S3	0	MEF
Gm34596	ES	S4	0	MEF
Gm34596	ES	G2/M	1	MEF
Lonrf2	ES	G1	1	MEF
Lonrf2	ES	S1	0	MEF
Lonrf2	ES	S2	1	MEF
Lonrf2	ES	S3	1	MEF
Lonrf2	ES	S4	1	MEF
Lonrf2	ES	G2/M	1	MEF
Chst10	ESMS	G1	1	MEF
Chst10	ESMS	S1	2	MEF
Chst10	ESMS	S2	2	MEF
Chst10	ESMS	S3	2	MEF
Chst10	ESMS	S4	2	MEF
Chst10	ESMS	G2/M	2	MEF
Nms	MS	G1	0	MEF
Nms	MS	S1	0	MEF
Nms	MS	S2	0	MEF
Nms	MS	S3	0	MEF
Nms	MS	S4	0	MEF
Nms	MS	G2/M	0	MEF
Gm35171	MS	G1	0	MEF
Gm35171	MS	S1	0	MEF
Gm35171	MS	S2	0	MEF
Gm35171	MS	S3	0	MEF
Gm35171	MS	S4	0	MEF
Gm35171	MS	G2/M	0	MEF
Pdcl3	MS	G1	10	MEF
Pdcl3	MS	S1	10	MEF
Pdcl3	MS	S2	10	MEF
Pdcl3	MS	S3	9	MEF
Pdcl3	MS	S4	9	MEF
Pdcl3	MS	G2/M	10	MEF
Gm35222	MS	G1	0	MEF
Gm35222	MS	S1	0	MEF
Gm35222	MS	S2	0	MEF
Gm35222	MS	S3	0	MEF
Gm35222	MS	S4	0	MEF
Gm35222	MS	G2/M	0	MEF
Mir6349	ESMS	G1	0	MEF
Mir6349	ESMS	S1	0	MEF
Mir6349	ESMS	S2	0	MEF
Mir6349	ESMS	S3	0	MEF
Mir6349	ESMS	S4	0	MEF
Mir6349	ESMS	G2/M	0	MEF
Npas2	ESMS	G1	3	MEF
Npas2	ESMS	S1	3	MEF
Npas2	ESMS	S2	3	MEF
Npas2	ESMS	S3	2	MEF
Npas2	ESMS	S4	3	MEF
Npas2	ESMS	G2/M	3	MEF
Rpl31	ES	G1	9	MEF
Rpl31	ES	S1	9	MEF
Rpl31	ES	S2	9	MEF
Rpl31	ES	S3	9	MEF
Rpl31	ES	S4	10	MEF
Rpl31	ES	G2/M	9	MEF
Tbc1d8	ES	G1	3	MEF
Tbc1d8	ES	S1	3	MEF
Tbc1d8	ES	S2	3	MEF
Tbc1d8	ES	S3	3	MEF
Tbc1d8	ES	S4	4	MEF
Tbc1d8	ES	G2/M	3	MEF
Cnot11	ES	G1	8	MEF
Cnot11	ES	S1	9	MEF
Cnot11	ES	S2	8	MEF
Cnot11	ES	S3	8	MEF
Cnot11	ES	S4	8	MEF
Cnot11	ES	G2/M	7	MEF
Snord89	ES	G1	10	MEF
Snord89	ES	S1	10	MEF
Snord89	ES	S2	10	MEF
Snord89	ES	S3	10	MEF
Snord89	ES	S4	10	MEF
Snord89	ES	G2/M	10	MEF
Rnf149	ES	G1	10	MEF
Rnf149	ES	S1	10	MEF
Rnf149	ES	S2	10	MEF
Rnf149	ES	S3	9	MEF
Rnf149	ES	S4	10	MEF
Rnf149	ES	G2/M	10	MEF
Creg2	ES	G1	0	MEF
Creg2	ES	S1	0	MEF
Creg2	ES	S2	2	MEF
Creg2	ES	S3	0	MEF
Creg2	ES	S4	1	MEF
Creg2	ES	G2/M	1	MEF
D930019O06Rik	ES	G1	2	MEF
D930019O06Rik	ES	S1	0	MEF
D930019O06Rik	ES	S2	0	MEF
D930019O06Rik	ES	S3	2	MEF
D930019O06Rik	ES	S4	0	MEF
D930019O06Rik	ES	G2/M	0	MEF
Rfx8	ES	G1	1	MEF
Rfx8	ES	S1	1	MEF
Rfx8	ES	S2	1	MEF
Rfx8	ES	S3	0	MEF
Rfx8	ES	S4	1	MEF
Rfx8	ES	G2/M	1	MEF
Gm3646	ES	G1	0	MEF
Gm3646	ES	S1	0	MEF
Gm3646	ES	S2	0	MEF
Gm3646	ES	S3	0	MEF
Gm3646	ES	S4	0	MEF
Gm3646	ES	G2/M	0	MEF
1700066B17Rik	ES	G1	0	MEF
1700066B17Rik	ES	S1	0	MEF
1700066B17Rik	ES	S2	2	MEF
1700066B17Rik	ES	S3	0	MEF
1700066B17Rik	ES	S4	0	MEF
1700066B17Rik	ES	G2/M	0	MEF
Gm35600	ES	G1	0	MEF
Gm35600	ES	S1	0	MEF
Gm35600	ES	S2	0	MEF
Gm35600	ES	S3	0	MEF
Gm35600	ES	S4	0	MEF
Gm35600	ES	G2/M	0	MEF
Map4k4	ES	G1	10	MEF
Map4k4	ES	S1	10	MEF
Map4k4	ES	S2	10	MEF
Map4k4	ES	S3	10	MEF
Map4k4	ES	S4	10	MEF
Map4k4	ES	G2/M	10	MEF
Gm16894	ES	G1	0	MEF
Gm16894	ES	S1	2	MEF
Gm16894	ES	S2	2	MEF
Gm16894	ES	S3	0	MEF
Gm16894	ES	S4	2	MEF
Gm16894	ES	G2/M	3	MEF
Il1r2	ES	G1	0	MEF
Il1r2	ES	S1	2	MEF
Il1r2	ES	S2	1	MEF
Il1r2	ES	S3	0	MEF
Il1r2	ES	S4	0	MEF
Il1r2	ES	G2/M	0	MEF
Gm35741	ES	G1	0	MEF
Gm35741	ES	S1	0	MEF
Gm35741	ES	S2	0	MEF
Gm35741	ES	S3	0	MEF
Gm35741	ES	S4	0	MEF
Gm35741	ES	G2/M	0	MEF
Il1r1	ES	G1	9	MEF
Il1r1	ES	S1	9	MEF
Il1r1	ES	S2	9	MEF
Il1r1	ES	S3	8	MEF
Il1r1	ES	S4	9	MEF
Il1r1	ES	G2/M	8	MEF
Il1rl2	ES	G1	6	MEF
Il1rl2	ES	S1	6	MEF
Il1rl2	ES	S2	6	MEF
Il1rl2	ES	S3	6	MEF
Il1rl2	ES	S4	6	MEF
Il1rl2	ES	G2/M	6	MEF
Il1rl1	ES	G1	8	MEF
Il1rl1	ES	S1	8	MEF
Il1rl1	ES	S2	8	MEF
Il1rl1	ES	S3	8	MEF
Il1rl1	ES	S4	8	MEF
Il1rl1	ES	G2/M	8	MEF
Il18r1	ES	G1	2	MEF
Il18r1	ES	S1	3	MEF
Il18r1	ES	S2	3	MEF
Il18r1	ES	S3	2	MEF
Il18r1	ES	S4	3	MEF
Il18r1	ES	G2/M	3	MEF
Il18rap	ES	G1	6	MEF
Il18rap	ES	S1	5	MEF
Il18rap	ES	S2	5	MEF
Il18rap	ES	S3	5	MEF
Il18rap	ES	S4	5	MEF
Il18rap	ES	G2/M	6	MEF
Gm35801	ES	G1	0	MEF
Gm35801	ES	S1	0	MEF
Gm35801	ES	S2	0	MEF
Gm35801	ES	S3	0	MEF
Gm35801	ES	S4	0	MEF
Gm35801	ES	G2/M	0	MEF
Slc9a4	ES	G1	1	MEF
Slc9a4	ES	S1	1	MEF
Slc9a4	ES	S2	2	MEF
Slc9a4	ES	S3	0	MEF
Slc9a4	ES	S4	0	MEF
Slc9a4	ES	G2/M	1	MEF
Slc9a2	MS	G1	1	MEF
Slc9a2	MS	S1	1	MEF
Slc9a2	MS	S2	1	MEF
Slc9a2	MS	S3	1	MEF
Slc9a2	MS	S4	0	MEF
Slc9a2	MS	G2/M	1	MEF
Gm37915	MS	G1	3	MEF
Gm37915	MS	S1	2	MEF
Gm37915	MS	S2	3	MEF
Gm37915	MS	S3	3	MEF
Gm37915	MS	S4	3	MEF
Gm37915	MS	G2/M	3	MEF
Mfsd9	MS	G1	3	MEF
Mfsd9	MS	S1	2	MEF
Mfsd9	MS	S2	3	MEF
Mfsd9	MS	S3	3	MEF
Mfsd9	MS	S4	3	MEF
Mfsd9	MS	G2/M	3	MEF
Tmem182	MS	G1	0	MEF
Tmem182	MS	S1	0	MEF
Tmem182	MS	S2	0	MEF
Tmem182	MS	S3	0	MEF
Tmem182	MS	S4	1	MEF
Tmem182	MS	G2/M	1	MEF
4930448I06Rik	MSLS	G1	0	MEF
4930448I06Rik	MSLS	S1	0	MEF
4930448I06Rik	MSLS	S2	0	MEF
4930448I06Rik	MSLS	S3	0	MEF
4930448I06Rik	MSLS	S4	0	MEF
4930448I06Rik	MSLS	G2/M	0	MEF
Gm39631	LS	G1	0	MEF
Gm39631	LS	S1	0	MEF
Gm39631	LS	S2	0	MEF
Gm39631	LS	S3	0	MEF
Gm39631	LS	S4	0	MEF
Gm39631	LS	G2/M	0	MEF
Gm35935	LS	G1	0	MEF
Gm35935	LS	S1	0	MEF
Gm35935	LS	S2	0	MEF
Gm35935	LS	S3	0	MEF
Gm35935	LS	S4	0	MEF
Gm35935	LS	G2/M	0	MEF
Gm29260	LS	G1	0	MEF
Gm29260	LS	S1	0	MEF
Gm29260	LS	S2	0	MEF
Gm29260	LS	S3	0	MEF
Gm29260	LS	S4	1	MEF
Gm29260	LS	G2/M	0	MEF
Gm28175	LS	G1	1	MEF
Gm28175	LS	S1	1	MEF
Gm28175	LS	S2	0	MEF
Gm28175	LS	S3	0	MEF
Gm28175	LS	S4	0	MEF
Gm28175	LS	G2/M	0	MEF
LOC108167620	LS	G1	0	MEF
LOC108167620	LS	S1	0	MEF
LOC108167620	LS	S2	0	MEF
LOC108167620	LS	S3	0	MEF
LOC108167620	LS	S4	0	MEF
LOC108167620	LS	G2/M	0	MEF
Gm36678	LS	G1	0	MEF
Gm36678	LS	S1	0	MEF
Gm36678	LS	S2	0	MEF
Gm36678	LS	S3	0	MEF
Gm36678	LS	S4	0	MEF
Gm36678	LS	G2/M	0	MEF
LOC108167621	MSLS	G1	0	MEF
LOC108167621	MSLS	S1	0	MEF
LOC108167621	MSLS	S2	0	MEF
LOC108167621	MSLS	S3	0	MEF
LOC108167621	MSLS	S4	0	MEF
LOC108167621	MSLS	G2/M	0	MEF
Gm36822	MSLS	G1	0	MEF
Gm36822	MSLS	S1	0	MEF
Gm36822	MSLS	S2	0	MEF
Gm36822	MSLS	S3	0	MEF
Gm36822	MSLS	S4	0	MEF
Gm36822	MSLS	G2/M	0	MEF
Gm30248	MS	G1	0	MEF
Gm30248	MS	S1	0	MEF
Gm30248	MS	S2	0	MEF
Gm30248	MS	S3	0	MEF
Gm30248	MS	S4	0	MEF
Gm30248	MS	G2/M	0	MEF
Pantr1	MS	G1	0	MEF
Pantr1	MS	S1	0	MEF
Pantr1	MS	S2	0	MEF
Pantr1	MS	S3	0	MEF
Pantr1	MS	S4	0	MEF
Pantr1	MS	G2/M	0	MEF
Gm42411	MS	G1	0	MEF
Gm42411	MS	S1	0	MEF
Gm42411	MS	S2	0	MEF
Gm42411	MS	S3	0	MEF
Gm42411	MS	S4	0	MEF
Gm42411	MS	G2/M	0	MEF
Pou3f3	MS	G1	3	MEF
Pou3f3	MS	S1	0	MEF
Pou3f3	MS	S2	4	MEF
Pou3f3	MS	S3	0	MEF
Pou3f3	MS	S4	0	MEF
Pou3f3	MS	G2/M	0	MEF
2900092D14Rik	MS	G1	0	MEF
2900092D14Rik	MS	S1	0	MEF
2900092D14Rik	MS	S2	4	MEF
2900092D14Rik	MS	S3	0	MEF
2900092D14Rik	MS	S4	3	MEF
2900092D14Rik	MS	G2/M	3	MEF
Pantr2	MS	G1	2	MEF
Pantr2	MS	S1	0	MEF
Pantr2	MS	S2	0	MEF
Pantr2	MS	S3	0	MEF
Pantr2	MS	S4	2	MEF
Pantr2	MS	G2/M	0	MEF
LOC108167622	MS	G1	0	MEF
LOC108167622	MS	S1	0	MEF
LOC108167622	MS	S2	0	MEF
LOC108167622	MS	S3	0	MEF
LOC108167622	MS	S4	0	MEF
LOC108167622	MS	G2/M	0	MEF
Dalir	MS	G1	0	MEF
Dalir	MS	S1	0	MEF
Dalir	MS	S2	0	MEF
Dalir	MS	S3	0	MEF
Dalir	MS	S4	0	MEF
Dalir	MS	G2/M	0	MEF
LOC108167623	MS	G1	0	MEF
LOC108167623	MS	S1	0	MEF
LOC108167623	MS	S2	0	MEF
LOC108167623	MS	S3	0	MEF
LOC108167623	MS	S4	0	MEF
LOC108167623	MS	G2/M	0	MEF
Mrps9	MS	G1	7	MEF
Mrps9	MS	S1	7	MEF
Mrps9	MS	S2	7	MEF
Mrps9	MS	S3	7	MEF
Mrps9	MS	S4	7	MEF
Mrps9	MS	G2/M	7	MEF
Gm39633	MS	G1	0	MEF
Gm39633	MS	S1	1	MEF
Gm39633	MS	S2	2	MEF
Gm39633	MS	S3	1	MEF
Gm39633	MS	S4	0	MEF
Gm39633	MS	G2/M	0	MEF
Gpr45	MS	G1	1	MEF
Gpr45	MS	S1	1	MEF
Gpr45	MS	S2	0	MEF
Gpr45	MS	S3	0	MEF
Gpr45	MS	S4	1	MEF
Gpr45	MS	G2/M	1	MEF
Tgfbrap1	ES	G1	6	MEF
Tgfbrap1	ES	S1	6	MEF
Tgfbrap1	ES	S2	6	MEF
Tgfbrap1	ES	S3	6	MEF
Tgfbrap1	ES	S4	6	MEF
Tgfbrap1	ES	G2/M	6	MEF
Gm28782	ES	G1	7	MEF
Gm28782	ES	S1	4	MEF
[truncated: 407,541+ more rows]

## Sheet: Fig 4e
IZ	closest TSS in bp	closest TTS in bp	closest mESC enhancer in bp
ES_ori1	-15302	-15302	9560
MS_ori1	-110608	-25872	0
LS_ori1	-12522	-12522	13840
ES_ori10	7604	7604	3830
MS_ori10	-365059	-335415	-41691
LS_ori10	-1378	-1378	-431261
ES_ori100	-12412	-953	-66111
MS_ori100	20749	24587	24790
LS_ori100	99546	102983	-65201
ES_ori1000	5589	5428	-7841
ES_ori1001	-1410	-1410	4350
ES_ori1002	3544	3544	0
ES_ori1003	7965	7965	0
ES_ori1004	11710	11863	8830
ES_ori1005	2210	2363	0
ES_ori1006	3738	3738	5420
ES_ori1007	-1440	-1440	0
ES_ori1008	-8440	-8440	-2021
ES_ori1009	3132	3574	7320
ES_ori101	5100	5100	-119111
MS_ori101	14249	18087	18290
LS_ori101	-7953	-4516	-172701
ES_ori1010	3596	439	-1981
ES_ori1011	1422	-4626	0
ES_ori1012	-4077	7789	0
ES_ori1013	-2624	685	0
ES_ori1014	10244	-7814	1460
ES_ori1015	1744	11241	0
ES_ori1016	-2061	-2061	-22381
ES_ori1017	1155	1155	-28881
ES_ori1018	-12344	-12344	19400
ES_ori1019	-7403	-7403	-5771
ES_ori102	-2399	-2399	116340
MS_ori102	-12299	-6881	6790
LS_ori102	-206953	-203516	-11401
ES_ori1020	7913	7913	6560
ES_ori1021	1913	1913	560
ES_ori1022	-5086	-5086	-1
ES_ori1023	5507	5507	0
ES_ori1024	10627	10627	-14651
ES_ori1025	3127	3127	-22151
ES_ori1026	2536	2536	11510
ES_ori1027	-5262	1130	3130
ES_ori1028	-13762	-7369	0
ES_ori1029	12789	12789	-3621
ES_ori103	-3985	-3985	104840
MS_ori103	-18299	-12881	790
LS_ori103	-788953	-785516	145500
ES_ori1030	2289	2289	-1931
ES_ori1031	-3361	2166	-2191
ES_ori1032	-23361	-17833	4250
ES_ori1033	-32361	-26833	0
ES_ori1034	28238	28238	15830
ES_ori1035	17238	17238	4830
ES_ori1036	9738	9738	0
ES_ori1037	3529	-5462	-8011
ES_ori1038	-10970	13274	-22511
ES_ori1039	-8714	1154	-5651
ES_ori104	1848	-8541	-27251
MS_ori104	672	672	15670
LS_ori104	-95186	-95186	25270
ES_ori1040	-16498	-16498	0
ES_ori1041	-8380	6128	0
ES_ori1042	6545	-6871	0
ES_ori1043	-1127	-1127	11720
ES_ori1044	18819	-21127	-6821
ES_ori1045	6819	-33127	6240
ES_ori1046	-10680	-5157	680
ES_ori1047	3498	2736	2390
ES_ori1048	3053	3053	-10831
ES_ori1049	26258	26258	29420
ES_ori105	-3767	5369	0
MS_ori105	20611	-28097	7640
LS_ori105	121885	174643	7330
ES_ori1050	4124	7869	-10491
ES_ori1051	6566	12643	39800
ES_ori1052	108	108	19800
ES_ori1053	-9391	-9391	10300
ES_ori1054	2054	2054	0
ES_ori1055	-9614	33198	-1081
ES_ori1056	3886	-301	3180
ES_ori1057	-12113	-12113	-11151
ES_ori1058	8579	15173	11390
ES_ori1059	-3420	3173	0
ES_ori106	7671	-2130	-3351
MS_ori106	11611	30535	0
LS_ori106	260528	-249356	-32071
ES_ori1060	-10420	-3826	3560
ES_ori1061	22154	-24326	0
ES_ori1062	24727	-15433	11390
ES_ori1063	3227	17333	-6631
ES_ori1064	9188	-15074	-10461
ES_ori1065	1948	-4200	35190
ES_ori1066	3180	2114	19190
ES_ori1067	1101	1101	5190
ES_ori1068	12369	12369	-10481
ES_ori1069	7869	7869	10250
ES_ori107	-7300	-7300	2230
MS_ori107	-7037	-7037	7160
LS_ori107	24275	-186193	4830
ES_ori1070	-22630	-22630	0
ES_ori1071	13947	13947	-7851
ES_ori1072	4273	-22608	-9861
ES_ori1073	2348	-7943	-8611
ES_ori1074	-11651	-21943	-22611
ES_ori1075	-19651	20576	-30611
ES_ori1076	4934	3576	38560
ES_ori1077	-4565	-5923	29060
ES_ori1078	-14065	12902	19560
ES_ori1079	14667	5402	12060
ES_ori108	-40800	21190	-7851
MS_ori108	-14537	-14537	0
LS_ori108	-110824	-110824	-50901
ES_ori1080	1167	-8097	0
ES_ori1081	-12332	-2648	-3241
ES_ori1082	5941	-11148	0
ES_ori1083	11748	-13595	-66321
ES_ori1084	2748	-22595	-75321
ES_ori1085	1120	-8222	-17021
ES_ori1086	-2704	-539	1430
ES_ori1087	2263	-11039	2120
ES_ori1088	-5736	-19039	0
ES_ori1089	4148	-19286	-26281
ES_ori109	37165	14690	1780
MS_ori109	-24037	-24037	-8651
LS_ori109	-185824	-185824	-125901
ES_ori1090	-790	-6969	-101781
ES_ori1091	-9790	-15969	98210
ES_ori1092	7230	-4639	38210
ES_ori1093	31269	31269	0
ES_ori1094	6269	6269	6420
ES_ori1095	4711	24536	3450
ES_ori1096	9036	9036	8180
ES_ori1097	-24963	-24963	-25261
ES_ori1098	8647	-4235	0
ES_ori1099	-391	-391	-821
ES_ori11	11987	50430	3030
MS_ori11	97925	-11982	-27291
LS_ori11	-180855	-180855	448020
ES_ori110	13665	-8809	-20341
MS_ori110	-40037	-40037	-3761
LS_ori110	-631276	-630093	176420
ES_ori1100	-8093	-8093	1420
ES_ori1101	-1470	-1470	-14751
ES_ori1102	-3756	4285	7450
ES_ori1103	-14256	-6214	0
ES_ori1104	14939	-13714	-6681
ES_ori1105	4439	4439	16560
ES_ori1106	2893	381	-18041
ES_ori1107	-42015	-42015	-10961
ES_ori1108	9606	11066	18820
ES_ori1109	-14393	-12933	-3071
ES_ori111	2665	11299	11420
MS_ori111	-47037	-47037	-10761
LS_ori111	-837275	-837275	-59041
ES_ori1110	-25893	-24433	1550
ES_ori1111	34244	-38933	-11381
ES_ori1112	24744	31290	16770
ES_ori1113	13244	19790	5270
ES_ori1114	-4755	1790	9530
ES_ori1115	3472	-11709	-2401
ES_ori1116	-3145	-3145	-6341
ES_ori1117	3372	-4307	0
ES_ori1118	14511	14511	-29251
ES_ori1119	2511	2511	27470
ES_ori112	12173	-8778	-12861
MS_ori112	-67037	-67037	-30761
LS_ori112	-2404	-149916	109310
ES_ori1120	5977	5759	520
ES_ori1121	3921	-31022	5860
ES_ori1122	1455	7613	17530
ES_ori1123	-3719	14063	-4031
ES_ori1124	-13719	4063	-14031
ES_ori1125	18873	-1936	18900
ES_ori1126	373	1793	400
ES_ori1127	11220	-10206	550
ES_ori1128	1220	-20206	7030
ES_ori1129	-33279	-5116	10480
ES_ori113	-7621	-7621	-47221
MS_ori113	73515	-74537	-38261
LS_ori113	69496	69496	-68941
ES_ori1130	3691	19673	12870
ES_ori1131	1110	673	-5361
ES_ori1132	-1143	-1143	15480
ES_ori1133	5778	10309	5980
ES_ori1134	-2221	2309	0
ES_ori1135	3171	3171	0
ES_ori1136	-4828	-4828	-7031
ES_ori1137	985	985	-12531
ES_ori1138	3661	-5078	5380
ES_ori1139	-4838	-2687	0
ES_ori114	7673	7673	69350
MS_ori114	-6435	-6435	4200
LS_ori114	1340560	-1729977	0
ES_ori1140	-11338	-9187	-2771
ES_ori1141	13561	13561	-7771
ES_ori1142	7561	7561	-13771
ES_ori1143	10728	10728	4600
ES_ori1144	2728	2728	-471
ES_ori1145	16062	16062	24730
ES_ori1146	9062	9062	17730
ES_ori1147	11397	-19703	-109641
ES_ori1148	20797	24600	-166641
ES_ori1149	9797	13600	-177641
ES_ori115	-6826	-6826	54850
MS_ori115	2539	2619	19000
LS_ori115	1189060	1797562	-86301
ES_ori1150	-39822	-38310	-269641
ES_ori1151	-50822	-49310	-280641
ES_ori1152	-3650	-430	-346141
ES_ori1153	-8150	-4930	-350641
ES_ori1154	-39091	-39091	-131051
ES_ori116	9057	9057	46850
MS_ori116	-5479	-5479	6000
LS_ori116	-132211	-132211	-117521
ES_ori117	2364	2364	15560
MS_ori117	-26479	-26479	-14171
LS_ori117	5617	5617	64070
ES_ori1174	-18143	-11684	6890
ES_ori1175	4961	-3449	20090
ES_ori1176	2560	2560	8590
ES_ori1177	4936	4936	1380
ES_ori1178	-3199	-3199	22620
ES_ori1179	2426	1684	72560
ES_ori118	455	2609	6060
MS_ori118	5246	5246	5490
LS_ori118	-35111	-35111	-55591
ES_ori1180	3512	-5599	40560
ES_ori1181	6381	6381	22560
ES_ori1182	12821	-15303	0
ES_ori1183	1141	-3181	1640
ES_ori1184	5533	1152	-7561
ES_ori1185	3484	3484	770
ES_ori1186	6318	6318	480
ES_ori1187	-5681	-5681	1940
ES_ori1188	15915	15915	0
ES_ori1189	3915	3915	1910
ES_ori119	8741	-11680	0
MS_ori119	-9253	-9253	-8821
LS_ori119	802995	-832637	4450
ES_ori1190	19186	19186	0
ES_ori1191	7686	7686	7830
ES_ori1192	-813	-813	-101
ES_ori1193	-1077	4764	-16761
ES_ori1194	13740	-7832	0
ES_ori1195	-14137	-14078	34040
ES_ori1196	13467	-6563	13040
ES_ori1197	4967	-15063	4540
ES_ori1198	3	3	680
ES_ori1199	1874	1874	29990
ES_ori12	2487	40930	0
MS_ori12	-9020	-7273	-12551
LS_ori12	-113313	233562	36190
ES_ori120	4596	4596	22030
MS_ori120	16159	-16753	12830
ES_ori1200	2535	2535	1990
ES_ori1201	35973	35973	0
ES_ori1202	23904	-26026	43770
ES_ori1203	-9095	20216	10770
ES_ori1204	-15595	13716	4270
ES_ori1205	9002	-9945	-17411
ES_ori1206	11725	23872	4380
ES_ori1207	3225	15372	0
ES_ori1208	-790	2904	1460
ES_ori1209	6549	-12095	-3761
ES_ori121	17448	-22403	-4561
MS_ori121	-1340	2513	-4571
LS_ori121	83511	83511	-18231
ES_ori1210	-3362	-3362	187030
ES_ori1211	8890	-10369	173030
ES_ori1212	2390	11176	166530
ES_ori1213	-5586	-5586	139530
ES_ori1214	3432	-7506	104030
ES_ori1215	-12067	-23006	88530
ES_ori1216	-20067	22897	80530
ES_ori1217	14027	13897	71530
ES_ori1218	2330	2110	55030
ES_ori1219	3099	-8581	-261
ES_ori122	-2051	3517	-7101
MS_ori122	-5689	-5689	-14071
LS_ori122	326646	326646	11970
ES_ori1220	3817	3817	-142761
ES_ori1221	935	-2182	-148761
ES_ori1222	-29251	-28941	17630
ES_ori1223	6360	-14142	0
ES_ori1224	4590	-4999	5010
ES_ori1225	-3703	-3703	-3241
ES_ori1226	-4530	-4530	-50241
ES_ori1227	-18530	-18530	-64241
ES_ori1228	2341	4484	-83241
ES_ori1229	3814	-4515	-92241
ES_ori123	7060	-6982	-17601
MS_ori123	-17689	-17689	-26071
LS_ori123	265646	265646	-45541
ES_ori1230	2639	2567	-129241
ES_ori1231	-1005	-1005	-160741
ES_ori1232	-909	-909	-173741
ES_ori1233	1851	-1322	-192241
ES_ori1234	1679	-4902	-229241
ES_ori1235	222	222	-255741
ES_ori1236	-17625	-2249	-300741
ES_ori1237	-10756	-6871	-364741
ES_ori1238	7465	7465	-373241
ES_ori1239	1965	1965	-378741
ES_ori124	3495	-18649	-12711
MS_ori124	-27689	-27689	-36071
LS_ori124	-73379	-73379	-134951
ES_ori1240	35892	-10447	810
ES_ori1241	21392	-24947	-12131
ES_ori1242	-12511	-7102	-30241
ES_ori1243	16144	-14102	-37241
ES_ori1244	3159	23151	-63261
ES_ori1245	-9217	-9217	16070
ES_ori1246	3632	3632	0
ES_ori1247	-6482	-5034	-211811
ES_ori1248	-23982	-22534	-229311
ES_ori1249	23946	37085	-37141
ES_ori125	1159	-2620	-54211
MS_ori125	-39689	-39689	-48071
LS_ori125	-1012	-34421	-2821
ES_ori1250	10333	10333	-20341
ES_ori1251	3833	3833	-26841
ES_ori1252	1164	1164	26460
ES_ori1253	-1118	6778	0
ES_ori1254	5035	5035	8200
ES_ori1255	-3894	-3894	27270
ES_ori1256	2057	2057	-4281
ES_ori1257	2251	-4238	0
ES_ori1258	27802	-21434	53280
ES_ori1259	18802	18802	44280
ES_ori126	4440	-3891	56100
MS_ori126	-47189	-47189	-55571
LS_ori126	13805	13805	28350
ES_ori1260	7802	7802	33280
ES_ori1261	6220	-68282	-18361
ES_ori1262	2220	-72282	-22361
ES_ori1263	-2322	-5534	-16951
ES_ori1264	60352	60352	75600
ES_ori1265	-2284	-2284	-141
ES_ori1266	4595	4595	19590
ES_ori1267	-20849	-20787	33660
ES_ori1268	4143	2804	0
ES_ori1269	2226	2226	-130881
ES_ori127	-1163	12327	-25371
MS_ori127	-68189	-68189	-76571
LS_ori127	-429439	-1409012	-114001
ES_ori1270	5107	8319	18130
ES_ori1271	107	3319	13130
ES_ori1272	-16145	-51680	-5641
ES_ori1273	-24145	-59680	-13641
ES_ori1274	24603	13577	-67281
ES_ori1275	23450	-37396	48230
ES_ori1276	-58049	65613	1210
ES_ori1277	4308	-21032	81560
ES_ori1278	-3319	-3319	53660
ES_ori1279	28484	-12639	-8901
ES_ori128	-1250	-1250	2660
MS_ori128	-75689	-75689	-84071
LS_ori128	26733	26733	-44591
ES_ori1280	14363	10002	74450
ES_ori1281	6863	2502	66950
ES_ori1282	4244	13399	15640
ES_ori1283	39951	39951	-12821
ES_ori1284	12861	77340	-5901
ES_ori1285	2414	-4734	35690
ES_ori1286	-10585	11274	22690
ES_ori1287	-36399	-21134	-80421
ES_ori1288	37772	39334	-103421
ES_ori1289	3493	10837	22600
ES_ori129	4093	4093	-21611
MS_ori129	-87189	-87189	79580
LS_ori129	-775391	-775391	-47001
ES_ori1290	10179	-303	600
ES_ori1291	-13760	-13672	-3561
ES_ori1292	-21767	-21767	-83901
ES_ori1293	-17334	-17334	66380
ES_ori1294	-11774	-2335	-25771
ES_ori1295	13673	17248	2870
ES_ori1296	6332	-19428	-64431
ES_ori1297	-39167	-64928	33340
ES_ori1298	8994	-3947	2300
ES_ori1299	-505	-13447	-3961
ES_ori13	-18415	6574	-7371
MS_ori13	-51026	-27554	4940
LS_ori13	-111456	-111456	1350
ES_ori130	-6906	-6906	-32611
LS_ori130	395949	395949	-260371
ES_ori1300	24173	-50080	-13851
ES_ori1301	9173	52718	-28851
ES_ori1302	9689	9689	46100
ES_ori1303	2468	6475	13260
ES_ori1304	-599	-599	130
ES_ori1305	1285	1285	160
ES_ori1306	2818	-9214	-8041
ES_ori1307	-993	-5688	5800
ES_ori1308	6750	1093	-2421
ES_ori1309	55422	66479	26700
ES_ori131	-12906	-12906	33010
MS_ori131	-127689	-127689	39080
LS_ori131	-215050	-215050	-46901
ES_ori1310	5418	5418	17440
ES_ori1311	1988	-1436	-7731
ES_ori1312	14080	14080	0
ES_ori1313	102965	102965	-45181
ES_ori1314	6875	-1462	23790
ES_ori1315	-5007	-5007	-78271
ES_ori1316	15727	2224	4010
ES_ori1317	7438	7438	13020
ES_ori1318	27718	27718	-8031
ES_ori1319	14718	14718	4040
ES_ori132	-26406	-26406	19510
MS_ori132	-149689	-149689	17080
LS_ori132	-229910	-229910	195010
ES_ori1320	8218	8218	0
ES_ori1321	18136	-39281	18210
ES_ori1322	4841	-6034	-17001
ES_ori1323	820	-6179	20790
ES_ori1324	2750	-6247	220
ES_ori1325	2651	2651	3450
ES_ori1326	2482	2482	4260
ES_ori1327	2775	-8017	-5501
ES_ori1328	913	913	-2811
ES_ori1329	-304	-304	19700
ES_ori133	14073	14073	-2361
MS_ori133	-154689	-154689	12080
LS_ori133	310951	310951	-54401
ES_ori1330	-1323	-7182	-5841
ES_ori1331	-7850	21425	-8201
ES_ori1332	-18350	10925	0
ES_ori1333	5523	-8074	12430
ES_ori1334	-1201	-1201	-12561
ES_ori1335	565	565	2360
ES_ori1336	4980	4980	0
ES_ori1337	-4001	1954	-2891
ES_ori1338	-7809	-7809	-15891
ES_ori1339	9877	-15809	-23891
ES_ori134	3573	3573	10590
MS_ori134	-162689	-162689	4080
LS_ori134	124384	126965	-140421
ES_ori1340	2877	13755	-30891
ES_ori1341	-18122	-7244	9900
ES_ori1342	16588	-13744	3400
ES_ori1343	2588	7971	-6641
ES_ori1344	2665	19973	-3681
ES_ori1345	-3880	-7890	-31681
ES_ori1346	-8880	10081	-36681
ES_ori1347	8164	1081	39110
ES_ori1348	-1664	-1664	3610
ES_ori1349	-12917	-19164	-12431
ES_ori135	2198	2198	90
MS_ori135	-176189	-176189	0
LS_ori135	57383	57484	-13051
ES_ori1350	-26417	-32664	6860
ES_ori1351	28093	28093	0
ES_ori1352	18093	18093	0
ES_ori1353	11593	11593	-5091
ES_ori1354	-3906	-3906	-20591
ES_ori1355	-21406	13697	19620
ES_ori1356	6240	-4302	1620
ES_ori1357	-1526	692	11390
ES_ori1358	-4244	-4244	1390
ES_ori1359	2675	11994	0
ES_ori136	9534	9534	0
LS_ori136	-140919	81537	17610
ES_ori1360	-1963	2494	-9131
ES_ori1361	-13463	-9005	15270
ES_ori1362	21966	18486	2770
ES_ori1363	11966	8486	-3861
ES_ori1364	2466	-1013	10430
ES_ori1365	3548	3548	740
ES_ori1366	22990	22990	10410
ES_ori1367	15990	15990	3410
ES_ori1368	6990	6990	-4781
ES_ori1369	-3443	-500	29600
ES_ori137	2056	-935	17140
MS_ori137	7104	-13530	22230
LS_ori137	-304919	-82462	-54201
ES_ori1370	-14232	11986	2600
ES_ori1371	-10849	-10849	-12821
ES_ori1372	12001	-23849	-25821
ES_ori1373	2989	2506	-71821
ES_ori1374	-6021	-3541	-114321
ES_ori1375	4720	-17041	-127821
ES_ori1376	-32803	-32803	-23551
ES_ori1377	16548	17583	-16491
ES_ori1378	-10951	-9916	4990
ES_ori1379	2755	2755	0
ES_ori138	3814	3814	7640
MS_ori138	-1895	13679	13230
LS_ori138	-155391	-144723	6940
ES_ori1380	-14244	-14244	-16961
ES_ori1381	-22244	-22244	-24961
ES_ori1382	4218	-65244	48230
ES_ori1383	-13371	-13371	-35261
ES_ori1384	4976	4976	-44761
ES_ori1385	13441	-14523	-64261
ES_ori1386	3941	12461	-73761
ES_ori1387	4818	-6238	93790
ES_ori1388	-4912	-4912	69290
ES_ori1389	-24912	-24912	49290
ES_ori139	-35634	-15133	0
MS_ori139	86111	-45810	-28001
LS_ori139	252765	252765	-199791
ES_ori1390	1667	24523	57150
ES_ori1391	1804	1804	-4851
ES_ori1392	-2695	-2695	-9351
ES_ori1393	-4165	-3908	38480
ES_ori1394	1702	1096	-1941
ES_ori1395	7332	7332	12100
ES_ori1396	-2167	-2167	2600
ES_ori1397	4921	1485	2500
ES_ori1398	3755	3755	-2541
ES_ori1399	6000	10740	-12501
ES_ori14	63802	63802	26990
MS_ori14	-61526	-38054	-411
LS_ori14	158362	194599	39370
ES_ori140	18305	21946	3720
MS_ori140	1557	-295	7530
LS_ori140	-22256	-18026	-79251
ES_ori1400	1815	-8759	-5431
ES_ori1401	-3829	6886	-141
ES_ori1402	1440	-113	-7141
ES_ori1403	6638	-11747	3040
ES_ori1404	1138	-17247	-2161
ES_ori1405	-14361	22596	-17661
ES_ori1406	5603	4909	-53161
ES_ori1407	15526	15526	89430
ES_ori1408	2526	2526	76430
ES_ori1409	-13973	-13973	59930
ES_ori141	3696	26728	-3071
MS_ori141	-6727	-3984	-4971
LS_ori141	-59234	-36834	-20621
ES_ori1410	276	276	41930
ES_ori1411	22108	-2251	-2261
ES_ori1412	16108	-8251	-8261
ES_ori1413	3608	-20751	12180
ES_ori1414	-3871	-2740	6070
ES_ori1415	22201	27853	-2731
ES_ori1416	3554	3554	4960
ES_ori1417	21253	-23602	25280
ES_ori1418	4253	21272	8280
ES_ori1419	-24246	-7227	-15221
ES_ori142	7584	-6271	-2201
MS_ori142	1543	-567	-22471
LS_ori142	26987	26987	-63681
ES_ori1420	18306	-13227	-21221
ES_ori1421	3806	-27727	-35721
ES_ori1422	-7005	-4203	30960
ES_ori1423	6322	10718	8460
ES_ori1424	2397	-2281	1140
ES_ori1425	9876	20083	-41951
ES_ori1426	1876	12083	-49951
ES_ori1427	6443	-9819	81220
ES_ori1428	4012	4012	47720
ES_ori1429	6208	9581	-7221
ES_ori143	4532	-9366	-22201
MS_ori143	69	136	-39971
LS_ori143	-5270	-5270	-240681
ES_ori1430	5458	5458	-11181
ES_ori1431	24127	24127	-891
ES_ori1432	-34336	-34336	0
ES_ori1433	29514	38824	-4051
ES_ori1434	19014	28324	4960
ES_ori1435	19353	-17675	-1171
ES_ori1436	-4146	4844	-24671
ES_ori1437	2292	2292	-36171
ES_ori1438	2573	-5207	-43671
ES_ori1439	1859	-2611	27590
ES_ori144	-42852	-9562	31340
MS_ori144	9921	-9340	-52471
LS_ori144	77188	77188	-41101
ES_ori1440	-6640	-2918	19090
ES_ori1441	16274	-18418	3590
ES_ori1442	-2820	-2820	-21901
ES_ori1443	4222	4222	13750
ES_ori1444	-6895	7530	-4681
ES_ori1445	2030	2030	3290
ES_ori1446	306	306	-12751
ES_ori1447	10801	10801	-8441
ES_ori1448	4425	4425	-44941
ES_ori1449	5938	2351	18720
ES_ori145	2895	2074	-8321
MS_ori145	921	770	46160
LS_ori145	-30998	-30998	11220
ES_ori1450	9201	9201	0
ES_ori1451	7429	29810	-7771
ES_ori1452	2429	24810	7560
ES_ori1453	-7235	-7235	0
ES_ori1454	2075	10324	790
ES_ori1455	-3336	-3336	-14891
ES_ori1456	-9836	-9836	-21391
ES_ori1457	21290	-25836	25480
ES_ori1458	13790	23502	17980
ES_ori1459	2790	12502	6980
ES_ori146	3210	-2195	-20821
MS_ori146	-49856	-31562	-68141
LS_ori146	-12407	-12407	-33631
ES_ori1460	-2251	-3320	25010
ES_ori1461	50813	50813	2740
ES_ori1462	4586	4586	68490
ES_ori1463	5464	-731	21860
ES_ori1464	-6535	-6535	9860
ES_ori1465	12246	12246	860
ES_ori1466	3567	22884	-27841
ES_ori1467	-2934	-574	16600
ES_ori1468	2372	-6574	10600
ES_ori1469	-54367	22249	35890
ES_ori147	-113938	-113938	24270
MS_ori147	-124856	-106562	66040
LS_ori147	-11547	-11547	-53221
ES_ori1470	6605	9592	-189231
ES_ori1471	5355	12675	-2971
ES_ori1472	-4065	-3549	-61771
ES_ori1473	5160	5160	-70271
ES_ori1474	-8839	-8839	-84271
ES_ori1475	3043	3008	75680
ES_ori1476	-7956	-2711	64680
ES_ori1477	3108	-25211	42180
ES_ori1478	-6489	-6489	11970
ES_ori1479	8497	8497	4470
ES_ori148	-357	-357	13910
MS_ori148	-129856	-111562	61040
LS_ori148	-110535	-69032	-6611
ES_ori1480	-1872	-1872	-17151
ES_ori1481	-13750	-2384	17020
ES_ori1482	6318	-10384	9020
ES_ori1483	1318	-15384	4020
ES_ori1484	-256	450	1420
ES_ori1485	3518	-32434	13200
ES_ori1486	28781	31466	-62541
ES_ori1487	4281	6966	-87041
ES_ori1488	-6546	-6478	-102041
ES_ori1489	9000	10345	-108541
ES_ori149	22533	28594	27960
MS_ori149	-3104	-14138	13260
LS_ori149	15084	52860	18820
ES_ori1490	1000	2345	111290
ES_ori1491	-63839	-63839	37290
ES_ori1492	46882	46882	16290
ES_ori1493	28882	28882	-101
ES_ori1494	15882	15882	-5141
ES_ori1495	2382	2382	16640
ES_ori1496	-6117	-6117	8140
ES_ori1497	-16117	-16117	-261
ES_ori1498	1189	-9386	12610
ES_ori1499	-6238	-6238	-10051
ES_ori15	56802	56802	19990
MS_ori15	-10713	-7012	8620
ES_ori150	-13958	-4920	59290
MS_ori150	-12604	15819	3760
LS_ori150	12772	74071	13560
ES_ori1500	-153	-153	0
ES_ori1501	3122	636	-9631
ES_ori1502	-5877	-5877	17270
ES_ori1503	-19377	-19377	3770
ES_ori1504	2981	-8325	-2081
ES_ori1505	1398	1398	-12241
ES_ori1506	28923	17421	-5391
ES_ori1507	4923	-6578	450
ES_ori1508	2371	-2127	-1791
ES_ori1509	2822	-2648	-20291
ES_ori151	8152	-16420	47790
MS_ori151	18460	18460	130720
LS_ori151	-71559	-59859	0
ES_ori1510	-14346	-624	-51
ES_ori1511	14539	-9124	-2511
ES_ori1512	5865	-10614	32440
ES_ori1513	5418	7062	-1371
ES_ori1514	-7581	-5937	-14371
ES_ori1515	-8327	-8327	26200
ES_ori1516	-13827	-13827	20700
ES_ori1517	2719	2719	7700
ES_ori1518	1995	-3619	-66981
ES_ori1519	-244	-12507	51280
ES_ori152	11494	11489	14290
MS_ori152	-327952	-303228	15840
LS_ori152	-59105	-29153	-8731
ES_ori1520	-6244	8993	45280
ES_ori1521	-5506	-1305	30780
ES_ori1522	10521	10602	13780
ES_ori1523	5190	359	-1151
ES_ori1524	6856	6856	-7521
ES_ori1525	13763	-2391	-3701
ES_ori1526	2763	-13391	-14701
ES_ori1527	-6631	1344	-38701
ES_ori1528	1022	-2354	41660
ES_ori1529	5608	-29942	-3451
ES_ori153	19707	22039	-5081
MS_ori153	266002	266002	-117891
LS_ori153	-415485	-415485	8000
ES_ori1530	-3495	-750	16670
ES_ori1531	2484	2484	-14101
ES_ori1532	10903	452	5480
ES_ori1533	2404	-6678	9140
ES_ori1534	1201	1201	-12921
ES_ori1535	2101	4983	2080
ES_ori1536	2534	-4571	2640
ES_ori1537	4555	-9495	-24491
ES_ori1538	-10624	-10624	13640
ES_ori1539	-24624	-24624	0
ES_ori154	-20529	-38460	-65581
MS_ori154	244502	244502	-139391
LS_ori154	610	47338	75920
ES_ori1540	-32624	-32624	-7311
ES_ori1541	9321	9321	-31311
ES_ori1542	120	7106	20900
ES_ori1543	3715	3715	0
ES_ori1544	-2873	3173	-21831
ES_ori1545	2804	-6143	2690
ES_ori1546	7980	4468	-62161
ES_ori1547	5778	9996	39420
ES_ori1548	-20221	-16003	13420
ES_ori1549	-28721	-24503	4920
ES_ori155	-40529	-58460	71500
MS_ori155	-28798	-28798	3990
LS_ori155	664620	671703	15300
ES_ori1550	21286	21286	-281
ES_ori1551	14786	14786	-6781
ES_ori1552	-3105	-576	1200
ES_ori1553	-18385	-18385	0
ES_ori1554	27854	-29385	-2791
ES_ori1555	19854	32688	0
ES_ori1556	11854	24688	600
ES_ori1557	2854	15688	-4341
ES_ori1558	12392	-5311	-25341
ES_ori1559	2392	2392	17530
ES_ori156	-54529	-72460	57500
MS_ori156	-36298	-36298	-101
LS_ori156	-126826	189937	96220
ES_ori1560	10624	11395	-11931
ES_ori1561	15778	-15104	-1901
ES_ori1562	69414	69414	1120
ES_ori1563	1755	-3744	70500
ES_ori1564	-5244	8685	63500
ES_ori1565	459	459	-10471
ES_ori1566	-36644	-14589	-44831
ES_ori1567	35156	-33589	-63831
ES_ori1568	23656	26572	-75331
ES_ori1569	-18927	-14886	61560
ES_ori157	-74529	89765	37500
MS_ori157	-62298	-62298	-26101
LS_ori157	-65473	-65473	16550
ES_ori1570	15699	22553	2800
ES_ori1571	1677	33515	6500
ES_ori1572	-23329	-23329	3230
ES_ori1573	24399	24399	-18661
ES_ori1574	17399	17399	-25661
ES_ori1575	1899	1899	26350
ES_ori1576	6639	1457	0
ES_ori1577	-345	-454	-26481
ES_ori1578	-5345	-1670	-31481
ES_ori1579	1788	1788	9620
ES_ori158	-83029	81265	29000
MS_ori158	-69798	-69798	-33601
LS_ori158	-806	16257	-94351
ES_ori1580	-62211	-62211	-1841
ES_ori1581	7383	7383	-6231
ES_ori1582	8038	8038	450
ES_ori1583	115997	138929	-311
ES_ori1584	6667	-11123	-46791
ES_ori1585	22154	41880	-10841
ES_ori1586	-20525	-19393	0
ES_ori1587	9810	-53893	24590
ES_ori1588	9360	-12737	-15111
ES_ori1589	3360	7948	-21111
ES_ori159	48755	45265	-6331
MS_ori159	68108	68108	27850
LS_ori159	221190	221190	2130
ES_ori1590	3948	-8051	-37111
ES_ori1591	-72	8879	-41971
ES_ori1592	-17622	-16706	-98471
ES_ori1593	12873	12873	-109971
ES_ori1594	-126	-126	-122971
ES_ori1595	16031	32988	162390
ES_ori1596	-66002	7887	-4051
ES_ori1597	44106	44106	1620
ES_ori1598	-3430	-3430	-4631
ES_ori1599	2762	2762	11330
ES_ori16	38802	38802	1990
MS_ori16	-16213	-12512	3120
LS_ori16	96883	96883	45010
ES_ori160	31755	28265	-7401
MS_ori160	43108	43108	2850
LS_ori160	1016	8900	157950
ES_ori1600	6420	6420	-10041
ES_ori1601	-29579	-29579	13790
ES_ori1602	-17884	-4796	-51751
ES_ori1603	83448	94183	4470
ES_ori1604	75448	86183	0
ES_ori1605	26088	99560	0
ES_ori1606	14088	87560	-6531
ES_ori1607	37978	-50319	0
ES_ori1608	3478	25801	-9621
ES_ori1609	6068	6300	-19981
ES_ori161	17755	14265	-21401
MS_ori161	38801	38801	9690
LS_ori161	-45658	-45658	-2121
ES_ori1610	14180	-104462	-33911
ES_ori1611	3089	-15003	20440
ES_ori1612	781	-23848	9960
ES_ori1613	-10218	14480	-191
ES_ori1614	921	921	0
ES_ori1615	-2872	5987	22080
ES_ori1616	5370	5370	2580
ES_ori1617	-3212	5216	0
ES_ori1618	7055	-783	380
ES_ori1619	-3444	-11283	20
ES_ori162	8255	4765	25550
MS_ori162	16235	9046	-13081
LS_ori162	149033	149033	-3261
ES_ori1620	-23944	17029	4990
ES_ori1621	-32944	8029	0
ES_ori1622	47613	-43478	0
ES_ori1623	32613	32613	-13041
ES_ori1624	7613	7613	-1061
ES_ori1625	53346	53346	0
ES_ori1626	23172	-37576	-1351
ES_ori1627	15672	42282	7360
ES_ori1628	-12327	14282	-16981
ES_ori1629	12242	7782	11760
ES_ori163	-744	-744	16550
MS_ori163	9235	2046	-20081
LS_ori163	-148808	-148728	-25521
ES_ori1630	742	742	260
ES_ori1631	-8634	-8634	2170
ES_ori1632	1210	1272	4130
ES_ori1633	-5253	4218	2920
ES_ori1634	-96	-3790	-20081
ES_ori1635	-24400	-85442	-25471
ES_ori1636	-45400	74370	-46471
ES_ori1637	2640	3625	-12101
ES_ori1638	-5841	6464	1590
ES_ori1639	-13841	-1535	-3181
ES_ori164	-30744	-30744	-151
MS_ori164	735	-6453	-28581
LS_ori164	109755	19850	117280
ES_ori1640	1505	1505	3980
ES_ori1641	2718	-15494	-10261
ES_ori1642	3375	3375	-1111
ES_ori1643	-10624	-10624	-15111
ES_ori1644	7993	7993	16340
ES_ori1645	35406	35406	-10651
ES_ori1646	5906	5906	-40151
ES_ori1647	790	-5273	-14791
ES_ori1648	3605	3605	-571
ES_ori1649	4972	24627	-42131
ES_ori165	-40744	-40744	-5171
MS_ori165	-10264	-17453	18660
LS_ori165	-104397	-104397	-116471
ES_ori1650	10044	26669	1760
ES_ori1651	38792	-32830	-10001
ES_ori1652	-5592	-5592	-1361
ES_ori1653	3545	-824	-12861
ES_ori1654	-28454	-32824	43550
ES_ori1655	146510	149658	-49551
ES_ori1656	-148636	-148636	-29511
ES_ori1657	166333	-171136	-52011
ES_ori1658	9015	9015	-3131
ES_ori1659	2291	24814	-46641
ES_ori166	30421	30421	3380
MS_ori166	-20764	14779	8160
LS_ori166	372047	372047	-51781
ES_ori1660	-148498	65859	33050
ES_ori1661	88238	90236	1220
ES_ori1662	81738	83736	480
ES_ori1663	46738	48736	-8291
ES_ori1664	5248	26427	-5861
ES_ori1665	-8693	-9608	2370
ES_ori1666	4286	3070	-8681
ES_ori1667	-9376	-9312	0
ES_ori1668	3139	3139	4560
ES_ori1669	-3003	-5053	23090
ES_ori167	23421	23421	-751
MS_ori167	-34264	1279	-3641
LS_ori167	-462668	-459476	5330
ES_ori1670	8886	8886	19520
ES_ori1671	3271	-4482	15600
ES_ori1672	2520	-4549	-1311
ES_ori1673	2966	-3867	0
ES_ori1674	-3033	-9867	0
ES_ori1675	-16033	-22867	-5851
ES_ori1676	23554	21525	15240
ES_ori1677	14054	12025	5740
ES_ori1678	-7500	-5133	0
ES_ori1679	5149	9538	-11181
ES_ori168	6421	6421	-17751
MS_ori168	-40764	-5220	-10141
LS_ori168	-1111	-1111	123520
ES_ori1680	-7350	-2961	0
ES_ori1681	-12850	-8461	-1711
ES_ori1682	9056	10218	-3161
ES_ori1683	2056	3218	5330
ES_ori1684	-2771	-2771	-9121
ES_ori1685	-11771	-11771	14010
ES_ori1686	7696	7696	3510
ES_ori1687	2046	2301	0
ES_ori1688	839	6305	7480
ES_ori1689	-5941	-5941	-31961
ES_ori169	7856	7856	-4301
MS_ori169	-47764	-12220	-17141
LS_ori169	13921	-19308	5520
ES_ori1690	-7272	-7272	19280
ES_ori1691	28879	-30272	-1071
ES_ori1692	23379	-35772	4660
ES_ori1693	13379	-45772	-2271
ES_ori1694	-32620	74337	7720
ES_ori1695	-44120	62837	0
ES_ori1696	6752	6337	-12781
ES_ori1697	-60747	-60747	-3111
ES_ori1698	53821	53821	-12111
ES_ori1699	22821	22821	3910
ES_ori17	6302	6302	-71
MS_ori17	-31180	-31180	-2491
LS_ori17	655634	668589	-103001
ES_ori170	-2143	-2143	10080
MS_ori170	61162	-32220	15230
LS_ori170	2296	2296	-143281
ES_ori1700	4821	4821	-2641
ES_ori1701	2098	-37678	-45141
ES_ori1702	9180	-9426	6830
ES_ori1703	5216	-7987	26360
ES_ori1704	10194	10194	4590
ES_ori1705	-28269	-28269	-1961
ES_ori1706	4902	4902	11380
ES_ori1707	-6097	-6097	380
ES_ori1708	38482	-37729	8230
ES_ori1709	9482	17632	-4611
ES_ori171	-8643	-8643	3580
MS_ori171	48162	-45220	2230
LS_ori171	-5599	-5599	-259281
ES_ori1710	8323	-4867	210
ES_ori1711	2823	2823	0
ES_ori1712	-18676	-18676	4340
ES_ori1713	-45176	-45176	-201
ES_ori1714	-293	-293	0
ES_ori1715	2182	2182	6530
ES_ori1716	-947	-947	400
ES_ori1717	2833	3233	0
ES_ori1718	-4766	-4190	5450
ES_ori1719	573	2591	1230
ES_ori172	-12291	15073	-17241
MS_ori172	40662	40662	-3181
LS_ori172	7106	13736	22290
ES_ori1720	2594	2594	16110
ES_ori1721	-5405	-5405	8110
ES_ori1722	2174	2174	1210
ES_ori1723	3387	-2247	-12701
ES_ori1724	4410	4410	-3331
ES_ori1725	8842	4264	-10061
ES_ori1726	4243	-871	-71
ES_ori1727	1985	-2756	0
ES_ori1728	-3298	-3747	-5261
ES_ori1729	6351	6282	10240
ES_ori173	11015	11015	39120
MS_ori173	32662	32662	-11181
LS_ori173	6267	6267	-107851
ES_ori1730	-3708	-3622	-33011
ES_ori1731	4080	10805	-45011
ES_ori1732	21929	-46349	0
ES_ori1733	-570	28765	0
ES_ori1734	-8570	20765	0
ES_ori1735	9765	9765	4270
ES_ori1736	646	608	-19881
ES_ori1737	37660	37660	0
ES_ori1738	17660	17660	490
ES_ori1739	3160	3160	-2331
ES_ori174	-4899	-4899	117480
MS_ori174	20162	20162	-23681
LS_ori174	35219	35219	-44361
ES_ori1740	-16839	-16839	-22331
ES_ori1741	2606	2606	-11181
ES_ori1742	20066	20066	-47181
ES_ori1743	-8916	16189	-22931
ES_ori1744	-13916	11189	26600
ES_ori1745	229	-7810	7600
ES_ori1746	3594	-3247	5910
ES_ori1747	-3280	-798	-10311
ES_ori1748	4592	-1109	13720
ES_ori1749	-4770	3407	0
ES_ori175	206	1119	2730
MS_ori175	14662	14662	-29181
LS_ori175	-210762	-75568	148960
ES_ori1750	11602	-5092	-2441
ES_ori1751	-4897	-4897	-501
ES_ori1752	-12693	24044	-23221
ES_ori1753	37144	51429	17980
ES_ori1754	-8855	5429	0
ES_ori1755	14581	-3070	-5501
ES_ori1756	18501	-7890	9710
ES_ori1757	2501	-23890	-3821
ES_ori1758	26919	26919	21640
ES_ori1759	20919	20919	15640
ES_ori176	9827	-19380	7510
MS_ori176	-7886	-384	0
ES_ori1760	9419	9419	4140
ES_ori1761	4746	4746	0
ES_ori1762	2528	13445	-23531
ES_ori1763	5229	-4054	7410
ES_ori1764	-17395	-12395	-10391
ES_ori1765	7460	-34895	17900
ES_ori1766	4078	8676	-45201
ES_ori1767	561	561	-30851
ES_ori1768	5074	-10938	-42351
ES_ori1769	-13286	-11371	8250
ES_ori177	959	-31352	-47541
MS_ori177	4580	-9384	1110
LS_ori177	334558	334558	36140
ES_ori1770	-2929	-2929	-23281
ES_ori1771	14625	14637	0
ES_ori1772	8625	8637	-1391
ES_ori1773	-7227	-6985	-3111
ES_ori1774	22037	32348	0
ES_ori1775	13037	23348	-7031
ES_ori1776	1537	11848	1820
ES_ori1777	-968	-5151	0
ES_ori1778	-3476	-4401	1380
ES_ori1779	-17476	-18401	0
ES_ori178	-21040	15009	54390
MS_ori178	-6716	22725	1090
LS_ori178	5882	-8271	-52701
ES_ori1780	22541	-3279	0
ES_ori1781	38312	38312	-471
ES_ori1782	29312	29312	-81
ES_ori1783	1872	4660	0
ES_ori1784	1768	-1015	30
ES_ori1785	-4246	-4246	-7071
ES_ori1786	2804	2804	-23431
ES_ori1787	-1552	-1552	-32431
ES_ori1788	2748	18831	3840
ES_ori1789	6831	6831	0
ES_ori179	1124	1224	45210
MS_ori179	-3076	-2018	540
ES_ori1790	14489	-8503	2630
ES_ori1791	1989	1989	680
ES_ori1792	765	3340	-3851
ES_ori1793	1387	3061	1150
ES_ori1794	4513	4513	-7301
ES_ori1795	7551	7551	-341
ES_ori1796	2051	2051	5290
ES_ori1797	686	6284	1500
ES_ori1798	-5313	284	-1131
ES_ori1799	-1302	-1302	16080
ES_ori18	-96787	112430	-971
MS_ori18	-39180	-39180	-10491
LS_ori18	-242058	-237028	-27141
ES_ori180	5169	-13275	30710
MS_ori180	-53850	29180	-103061
LS_ori180	382755	518025	-3031
ES_ori1800	7672	-9802	7580
ES_ori1801	672	7502	580
ES_ori1802	-5373	-5494	-14601
ES_ori1803	1813	-7	0
ES_ori1804	1939	-2054	-2281
ES_ori1805	-54	-54	-12781
ES_ori1806	-627	-627	-22781
ES_ori1807	7636	-5588	-5751
ES_ori1808	-4363	-17588	-17751
ES_ori1809	8310	-4917	-7851
ES_ori181	14851	14851	-37021
MS_ori181	-220022	-220022	0
LS_ori181	329755	465025	18320
ES_ori1810	-4584	-928	-25851
ES_ori1811	2100	2100	-40351
ES_ori1812	2312	-1613	43690
ES_ori1813	-183	-3256	29690
ES_ori1814	3845	1216	22690
ES_ori1815	-4154	-4154	14690
ES_ori1816	7665	7665	9190
ES_ori1817	-7834	-7834	-5771
ES_ori1818	5207	5207	-10771
ES_ori1819	-4197	-4197	17550
ES_ori182	3156	955	-20421
MS_ori182	210681	232118	-11761
LS_ori182	197116	222407	239050
ES_ori1820	-13383	4298	151610
ES_ori1821	14707	-2201	145110
ES_ori1822	3834	3834	113610
ES_ori1823	-1537	-710	99110
ES_ori1824	1319	11204	9340
ES_ori1825	-1764	-1764	-4211
ES_ori1826	3209	41197	-78711
ES_ori1827	12278	-2802	35490
ES_ori1828	-6782	-6782	13490
ES_ori1829	2972	2972	-10031
ES_ori183	2071	-1121	-61511
MS_ori183	195681	217118	-26761
LS_ori183	31971	31971	35110
ES_ori1830	-5676	13142	8750
ES_ori1831	1906	-10390	7240
ES_ori1832	6266	-4726	3730
ES_ori1833	1782	1782	26590
ES_ori1834	1876	-9217	15590
ES_ori1835	10089	8446	-26791
ES_ori1836	1589	-53	-35291
ES_ori1837	-2283	-2283	-103291
ES_ori1838	-9437	-9437	117350
ES_ori1839	-1584	3561	104850
ES_ori184	-8078	1421	-92511
MS_ori184	184681	206118	-37761
LS_ori184	-268	-268	137620
ES_ori1840	-15535	9481	85850
ES_ori1841	3037	-3018	73350
ES_ori1842	-6462	5175	63850
ES_ori1843	-4111	-8324	50350
ES_ori1844	-3565	3545	29850
ES_ori1845	304	304	6350
ES_ori1846	195	195	-12461
ES_ori1847	-15304	-15304	13420
ES_ori1848	15070	26006	1420
ES_ori1849	-429	10506	2060
ES_ori185	1448	1448	-114511
MS_ori185	17016	25375	3270
LS_ori185	1020837	1033541	143730
ES_ori1850	5038	1539	-27981
ES_ori1851	-5060	-3808	25940
ES_ori1852	-1311	1308	18440
ES_ori1853	-534	-534	7440
ES_ori1854	601	601	940
ES_ori1855	-3852	29761	3320
ES_ori1856	1782	1782	-8521
ES_ori1857	-3764	-3855	13050
ES_ori1858	-51	-51	11700
ES_ori1859	1286	4655	700
ES_ori186	-8936	-8936	-131511
MS_ori186	12516	20875	0
LS_ori186	232689	289667	-480021
ES_ori1860	-1778	-1778	390
ES_ori1861	-11778	-11778	300
ES_ori1862	6079	6079	-5941
ES_ori1863	2578	2578	500
ES_ori1864	-3416	-3416	0
ES_ori1865	-20	-20	-7001
ES_ori1866	-5356	-1848	11330
ES_ori1867	4671	11137	3960
ES_ori1868	2637	2637	-2091
ES_ori1869	5217	5217	-6891
ES_ori187	100	100	138740
MS_ori187	-101733	10810	2820
LS_ori187	73471	88119	120260
ES_ori1870	-1282	-1282	5540
ES_ori1871	3961	3961	9430
ES_ori1872	481	4117	0
ES_ori1873	-1439	-12882	8690
ES_ori1874	7502	3104	-351
ES_ori1875	9804	9804	3040
ES_ori1876	4097	-10288	-138341
ES_ori1877	2522	-3532	-222341
ES_ori1878	-4477	-10532	-229341
ES_ori1879	4586	2032	-245341
ES_ori188	-2317	-2317	33740
MS_ori188	-111233	1310	-2241
LS_ori188	4072	57914	-20501
ES_ori1880	4647	-10318	226820
ES_ori1881	2153	-900	213320
ES_ori1882	1203	-3846	207320
ES_ori1883	-989	3696	0
ES_ori1884	4023	4023	10660
ES_ori1885	2059	2059	7080
ES_ori1886	10155	10254	-5811
ES_ori1887	-1884	-1884	2330
ES_ori1888	3144	3144	2530
ES_ori1889	30701	30701	-50201
ES_ori189	2060	-12317	23740
MS_ori189	19168	19168	0
LS_ori189	-35296	-35296	13960
ES_ori1890	2670	-7861	-2251
ES_ori1891	4111	-1923	-1141
ES_ori1892	-1759	-1759	-2591
ES_ori1893	-3818	5654	-21091
ES_ori1894	-10330	-10330	-38591
ES_ori1895	-2893	-24330	-52591
ES_ori1896	-12893	16445	-62591
ES_ori1897	8937	8445	-70591
ES_ori1898	1937	1445	-77591
ES_ori1899	-6062	-6554	-85591
ES_ori19	53358	53430	0
MS_ori19	9011	9011	16540
LS_ori19	34127	55783	-37221
ES_ori190	28477	-10407	-13551
MS_ori190	11668	11668	0
LS_ori190	-30285	23907	23340
ES_ori1900	15139	-7855	86160
ES_ori1901	2139	2139	73160
ES_ori1902	-8860	-8860	62160
ES_ori1903	2303	9311	48660
ES_ori1904	2127	2127	36160
ES_ori1905	-4372	-4372	29660
ES_ori1906	-26617	-26617	0
ES_ori1907	-38117	-38117	-11301
ES_ori1908	26477	44480	22980
ES_ori1909	22477	40480	18980
ES_ori191	8977	10249	-33051
LS_ori191	-471375	-467585	42510
ES_ori1910	9977	27980	6480
ES_ori1911	-7522	10480	-1581
ES_ori1912	-979	-979	1740
ES_ori1913	2304	5718	-3831
ES_ori1914	4144	3674	-34331
ES_ori1915	4259	10503	15410
ES_ori1916	2056	-7401	-17081
ES_ori1917	27694	17952	-49081
ES_ori1918	4194	4194	-72581
ES_ori1919	423	2706	-81081
ES_ori192	622	622	-56051
MS_ori192	-17711	-17696	-1961
LS_ori192	202283	239015	-35951
ES_ori1920	-7121	-7121	-91081
ES_ori1921	-7169	-7169	80620
ES_ori1922	-19169	8483	68620
ES_ori1923	22908	-2016	58120
ES_ori1925	1211	19922	-5571
ES_ori1926	7083	-8577	-34071
ES_ori1927	1970	1970	0
ES_ori1928	-22408	-4590	-9241
ES_ori1929	28521	-16590	2690
ES_ori193	-9877	-9877	-66551
MS_ori193	7777	-6119	-2351
LS_ori193	-603716	-566984	-89971
ES_ori1930	1705	4128	-1731
ES_ori1931	-2348	-2348	1900
ES_ori1932	4515	4515	-7701
ES_ori1933	8188	9132	-2031
ES_ori1934	2188	3132	4710
ES_ori1935	102	102	0
ES_ori1936	1746	1746	-2791
ES_ori1937	6484	1394	12660
ES_ori1938	1777	1777	0
ES_ori1939	-6722	-6722	-1051
ES_ori194	5514	-6003	1890
MS_ori194	-21299	10226	430
LS_ori194	104380	104380	326750
ES_ori1940	5633	5633	-9201
ES_ori1941	-27866	-27866	-6991
ES_ori1942	-8251	13131	-10691
ES_ori1943	2140	631	-23191
ES_ori1944	-6532	5378	13860
ES_ori1945	1250	1250	5360
ES_ori1946	-2838	5398	-5401
ES_ori1947	-2153	-2339	5910
ES_ori1948	4045	-5535	-5471
ES_ori1949	-1662	-4732	5910
ES_ori195	-20392	-18929	-136691
MS_ori195	-29799	1726	0
LS_ori195	-4437	10837	107750
ES_ori1950	-3321	-4261	-1501
ES_ori1951	6352	8784	-22501
ES_ori1952	-647	1784	23740
ES_ori1953	4155	-6955	10740
ES_ori1954	-5344	6247	1240
ES_ori1955	6371	6371	0
ES_ori1956	-5450	15778	6020
ES_ori1957	-8660	-8660	-17501
ES_ori1958	12074	12564	-23001
ES_ori1959	-3425	-2935	-38501
ES_ori196	-38392	-36929	124480
MS_ori196	2467	8330	0
LS_ori196	569223	-566076	-312271
ES_ori1960	-9425	-8935	34620
ES_ori1961	-19925	-19435	24120
ES_ori1962	3009	3009	-5231
ES_ori1963	1819	-3924	-34051
ES_ori1964	2458	-8110	27790
ES_ori1965	-6541	7091	18790
ES_ori1966	-13128	-13128	-1741
ES_ori1967	-73628	-73628	7710
ES_ori1968	-83628	-83628	-1931
ES_ori1969	-3435	15363	-1421
ES_ori197	4551	4551	-30501
MS_ori197	-8032	-2169	-2121
LS_ori197	-108341	-108341	-273391
ES_ori1970	1466	-14562	-5071
ES_ori1971	-2169	-2169	12060
ES_ori1972	280	-1433	0
ES_ori1973	8160	-7693	-681
ES_ori1974	2892	11663	110
ES_ori1975	5954	-7398	-12711
ES_ori1976	4356	-3718	980
ES_ori1977	8336	8336	-2471
ES_ori1978	1281	14121	1090
ES_ori1979	9564	-4378	-4501
ES_ori198	34528	-6027	13700
MS_ori198	120248	120248	-11371
LS_ori198	-83261	-83261	-93701
ES_ori1980	11986	-7742	39200
ES_ori1981	2170	-1791	5700
ES_ori1982	-18558	-18558	0
ES_ori1983	9130	9130	380
ES_ori1984	2637	2637	0
ES_ori1985	595	1813	-9861
ES_ori1986	2479	2479	121210
ES_ori1987	-5520	-5520	113210
ES_ori1988	663	663	92210
ES_ori1989	4091	4091	2300
ES_ori199	19028	-21527	0
MS_ori199	109248	109248	-22371
LS_ori199	400486	400486	-47881
ES_ori1990	-4908	-4908	-3601
ES_ori1991	2117	2117	6350
ES_ori1992	2994	2994	0
ES_ori1993	-9204	-906	6020
ES_ori1994	11329	11329	-6641
ES_ori1995	-4142	4140	11610
ES_ori1996	3196	3196	-369501
ES_ori1997	11996	11996	-404501
ES_ori1998	292	-1818	456220
ES_ori1999	-47032	-47032	18760
ES_ori2	3325	-31302	-3391
MS_ori2	109137	-31872	-5971
LS_ori2	-14586	15344	340
ES_ori20	47858	47930	0
MS_ori20	-988	-988	6540
ES_ori200	4028	23188	-14061
MS_ori200	28474	28474	12600
LS_ori200	247345	247345	255440
ES_ori2000	12679	-44956	9100
ES_ori2001	-3820	54151	-4331
ES_ori2002	-16820	41151	2770
ES_ori2003	1651	1651	23380
ES_ori2004	8655	8655	124730
ES_ori2005	2655	2655	118730
ES_ori2006	6483	6256	57730
ES_ori2007	-10283	4067	-43821
ES_ori2008	12726	-40916	-2400221
ES_ori201	3903	3903	-14661
MS_ori201	1048	1048	4030
LS_ori201	631656	644588	25360
ES_ori2010	6340	14469	3184900
ES_ori2011	-4003	-2597	2151400
ES_ori2012	5016	5912	2050400
ES_ori2013	1496	1496	2005400
ES_ori2014	2743	2743	1999900
ES_ori2015	-3197	-3197	1920900
ES_ori2016	699	11844	1821900
ES_ori2017	5481	5481	1803900
ES_ori2018	4628	-12518	1785900
ES_ori2019	-4840	-4840	1736400
ES_ori202	-22299	-8246	-17271
MS_ori202	-76451	-76451	-6161
LS_ori202	-151843	-138911	-75461
ES_ori2020	6755	6755	1724400
ES_ori2021	-2724	-2691	1686400
ES_ori2022	2764	2764	1655900
ES_ori2023	78	4372	1633900
ES_ori2024	-4923	23540	1595400
ES_ori2025	8982	8540	1580400
ES_ori2026	2482	2040	1573900
ES_ori2027	-7017	-7017	1564400
ES_ori2028	4254	4254	1557400
ES_ori2029	1721	1721	1540400
ES_ori203	-1936	-1936	15360
MS_ori203	-83951	-83951	-13661
LS_ori203	298611	298611	-255961
ES_ori2030	2147	-899	1534400
ES_ori2031	-2493	1143	1509400
ES_ori2032	3428	-5416	1470900
ES_ori2033	4991	4991	1441900
ES_ori2034	-9008	-9008	1427900
ES_ori2035	7256	7320	1415400
ES_ori2036	-2317	-2317	1396400
ES_ori2037	3802	3860	1360400
ES_ori2038	-1231	2472	1193400
ES_ori2039	-7374	-7374	1183400
ES_ori204	6059	-4340	-15031
MS_ori204	11313	-43856	32790
LS_ori204	110611	110611	-443961
ES_ori2040	662	2390	1164400
ES_ori2041	3459	8881	1127400
ES_ori2042	3194	881	1119400
ES_ori2043	986	678	1113400
ES_ori2044	-9161	12616	1085900
ES_ori2045	3443	2116	1075400
ES_ori2046	2062	2062	1058400
ES_ori2047	-12326	-12326	1024900
ES_ori2048	4416	3881	1011400
ES_ori2049	4855	4228	979900
ES_ori205	3011	3011	-23641
MS_ori205	-6434	-6434	-20641
LS_ori205	2611	2611	-551961
ES_ori2050	4526	-1290	938900
ES_ori2051	-5517	-5517	794400
ES_ori2052	-5864	-5864	639400
ES_ori2053	-114	2321	-7111
ES_ori2054	1497	1497	-14611
ES_ori2055	3768	6312	950
ES_ori2056	-6528	-6528	-15571
ES_ori2057	16803	-5200	-77571
ES_ori2058	2803	12506	-91571
ES_ori2059	1762	-3873	85520
ES_ori206	-1488	-1488	-28141
MS_ori206	21806	-26250	-15381
LS_ori206	82487	82487	547920
ES_ori2060	216297	218190	-243981
ES_ori2061	2857	2860	-14531
ES_ori2062	-156820	-156820	-10491
ES_ori2063	1887	4854	-186731
ES_ori2064	5789	5789	-283731
ES_ori2065	20784	20784	73520
ES_ori2066	10784	10784	63520
ES_ori2067	-4702	-3391	28520
ES_ori2068	2887	2887	21520
ES_ori2069	-6612	-6612	12020
ES_ori207	6607	-10988	-37641
MS_ori207	6306	-41750	2620
LS_ori207	-5012	-5012	460420
ES_ori2070	274	274	39570
ES_ori2071	-2076	4895	17570
ES_ori2072	30322	30322	41150
ES_ori2073	19822	19822	30650
ES_ori2074	183	183	-14901
ES_ori2075	3364	3364	-63421
ES_ori2076	2811	6995	60540
ES_ori2077	-5504	-5504	48040
ES_ori2078	3195	41097	15000
ES_ori2079	-6402	-6352	-17341
ES_ori208	607	6606	-43641
MS_ori208	3876	3876	-30651
LS_ori208	-135012	-135012	330420
ES_ori2080	-20982	-17486	42570
ES_ori2081	3813	41709	-20991
ES_ori2082	-2290	-2290	7560
ES_ori2083	-10790	-10790	0
ES_ori2084	13345	11250	-7581
ES_ori2085	-24154	-24154	33240
ES_ori2086	-34154	-34154	23240
ES_ori2087	-44154	-44154	13240
ES_ori2088	27340	-64654	-6011
ES_ori2089	3840	43523	-29511
ES_ori209	3912	-2032	-67641
MS_ori209	-4123	-4123	35670
LS_ori209	126210	-292512	172920
ES_ori2090	-624	-5580	35260
ES_ori2091	5214	4820	26260
ES_ori2092	1154	-3122	13760
ES_ori2093	-742	-742	-9171
ES_ori2094	3693	3693	-16171
ES_ori2095	5159	5159	0
ES_ori2096	-13340	-13340	12350
ES_ori2097	40236	58174	-44431
ES_ori2098	32736	50674	-51931
ES_ori2099	18736	36674	43710
ES_ori21	13858	13930	-251
MS_ori21	27947	27947	53290
LS_ori21	-40816	-40816	0
ES_ori210	-4587	-4587	-76141
MS_ori210	-16623	-16623	23170
LS_ori210	10710	191480	57420
ES_ori2100	9736	27674	34710
ES_ori2101	-4763	13174	20210
ES_ori2102	11722	-325	6710
ES_ori2103	4722	4722	0
ES_ori2104	-4030	-16338	-61481
ES_ori2105	-15030	-27338	-72481
ES_ori2106	22948	14111	65150
ES_ori2107	-25551	30415	16650
ES_ori2108	1749	27336	-93361
ES_ori2109	-1019	-1019	67310
ES_ori211	4430	22493	410
MS_ori211	-1435	-1435	-3861
LS_ori211	6590	6590	81430
ES_ori2110	24402	-8648	-7491
ES_ori2111	-27819	26734	-19451
ES_ori2112	-34546	-34546	-209951
ES_ori2113	-6726	-6726	194440
ES_ori2114	4730	4730	6710
ES_ori2115	4658	18931	-7241
ES_ori2116	-28085	51483	300640
ES_ori2117	-480	-480	62740
ES_ori2118	-12604	-12604	-89011
ES_ori2119	1985	5141	-105511
ES_ori212	6883	-2789	-41461
MS_ori212	-13435	-13435	-15861
LS_ori212	-293385	-285365	106440
ES_ori2120	5201	-23358	-134011
ES_ori2121	245	245	-302011
ES_ori2122	9590	-21175	133910
ES_ori2123	-5012	-475	-50961
ES_ori2124	-140	8576	-76961
ES_ori2125	2836	-1151	87720
ES_ori2126	8501	-12511	65220
ES_ori2127	-3384	-2738	-89041
ES_ori2128	1378	1363	-98041
ES_ori2129	261	261	-113541
ES_ori213	-55116	-55116	6760
MS_ori213	3302	3302	25130
LS_ori213	412660	412660	20060
ES_ori2130	-6787	21563	9100
ES_ori2131	-227	-227	79620
ES_ori2132	-31555	-30084	24320
ES_ori2133	30704	-129084	-11941
ES_ori2134	-88080	-88080	-20501
ES_ori2135	15779	15779	-42351
ES_ori2136	8186	8186	17750
ES_ori2137	3686	3686	13250
ES_ori2138	5376	5376	-1061
ES_ori2139	1747	-18123	-24561
ES_ori214	17852	24507	-13841
MS_ori214	-2697	-2697	19130
LS_ori214	31464	-33839	-61161
ES_ori2140	-2830	-7891	-72561
ES_ori2141	-9830	-14891	-79561
ES_ori2142	21481	-5104	-108561
ES_ori2143	2981	-23604	-127061
ES_ori2144	-35518	-14214	-165561
ES_ori2145	-43018	-21714	-173061
ES_ori2146	37702	-40714	-192061
ES_ori2147	20202	-58214	-209561
ES_ori2148	12702	-65714	-217061
ES_ori2149	114461	67304	44070
ES_ori215	7236	-3859	7440
MS_ori215	17906	-23697	-481
LS_ori215	31296	196848	-28541
ES_ori2150	104461	57304	34070
ES_ori2151	6600	12620	43360
ES_ori2152	-6030	-26879	3860
ES_ori2153	-14030	-34879	-3231
ES_ori2154	-22408	-22408	-76731
ES_ori2155	-11015	-11015	-38571
ES_ori2156	-42015	-42015	60950
ES_ori2157	10506	10506	-2551
ES_ori2158	2514	-21442	263020
ES_ori2159	9661	9661	196300
ES_ori216	-3440	24000	-15681
MS_ori216	8906	-32697	2960
LS_ori216	-180450	-51903	-62941
ES_ori2160	2661	2661	189300
ES_ori2161	1761	1761	115300
ES_ori2162	7258	-12204	-25311
ES_ori2163	-741	-20204	21530
ES_ori2164	-9241	-28704	13030
ES_ori2165	28148	23389	-11941
ES_ori2166	4981	57357	52170
ES_ori2167	746	746	-84951
ES_ori2168	-21598	25015	57390
ES_ori2169	7535	7535	-1721
ES_ori217	53	-3728	481010
MS_ori217	-2593	-44197	0
LS_ori217	-150702	44735	-220031
ES_ori2170	-12464	-12464	-21721
ES_ori2171	3326	3326	-32721
ES_ori2172	2852	2852	-52221
ES_ori2173	8447	8447	-72221
ES_ori2174	8492	8492	-130721
ES_ori2175	3839	3839	-152721
ES_ori2176	-12653	17012	133290
ES_ori2177	15410	512	116790
ES_ori2178	2585	2585	78790
ES_ori2179	982	13	81280
ES_ori218	-2930	-1265	61790
MS_ori218	-63093	-104697	-59721
LS_ori218	-208161	-190171	-71261
ES_ori2180	-14	4583	14780
ES_ori2181	7050	7050	0
ES_ori2182	1949	1949	-10131
ES_ori2183	7764	10985	-38731
ES_ori2184	7659	7659	62020
ES_ori2185	-5041	-5041	43520
ES_ori2186	-6558	-6558	25020
ES_ori2187	2479	-3958	4020
ES_ori2188	-6041	-6041	-15521
ES_ori2189	1135	1135	2740
ES_ori219	1495	-6943	4920
MS_ori219	-77593	117238	-74221
LS_ori219	615378	-630171	-38351
ES_ori2190	-3975	-7762	-24171
ES_ori2191	-10249	-7694	-54671
ES_ori2192	1937	1937	-63671
ES_ori2193	1847	4555	76290
ES_ori2194	2197	-3193	61290
ES_ori2195	-2469	-2469	38290
ES_ori2196	-6046	-6046	-16341
ES_ori2197	14427	-15046	-25341
ES_ori2198	8427	19144	-31341
ES_ori2199	1201	-2938	-60341
ES_ori22	28094	39663	-33541
MS_ori22	15947	15947	41290
LS_ori22	-117341	-117341	-59181
ES_ori220	2446	-43329	42460
MS_ori220	-87093	107738	-83721
LS_ori220	460378	676713	-72931
ES_ori2200	2603	1649	47880
ES_ori2201	-2600	-2600	14880
ES_ori2202	-13600	-13600	3880
ES_ori2203	12142	22487	-6521
ES_ori2204	2142	12487	0
ES_ori2205	1037	1037	-3521
ES_ori2206	3072	-7937	-3091
ES_ori2207	1137	1137	-33591
ES_ori2208	-15862	-15862	-50591
ES_ori2209	5287	20531	-63591
ES_ori221	51916	51916	7700
MS_ori221	-105093	89738	71940
LS_ori221	378856	-21079	-32711
ES_ori2210	-76	7892	-105591
ES_ori2211	1369	41335	-318161
ES_ori2212	-4344	5292	-1521
ES_ori2213	1945	1945	-77521
ES_ori2214	-10297	-33192	45010
ES_ori2215	-18416	-18416	-33581
ES_ori2216	36232	36232	58860
ES_ori2217	-7057	-2939	-147391
ES_ori2218	-2249	-5889	190900
ES_ori2219	4641	4641	43780
ES_ori222	16916	16916	30
MS_ori222	39214	-12623	-22561
LS_ori222	272856	-127079	79830
ES_ori2220	-435	768	-14821
ES_ori2221	3893	-14769	-10961
ES_ori2222	3063	-4058	-341
ES_ori2223	-2604	3663	5460
ES_ori2224	-4661	-4661	-5611
ES_ori2225	-410	-410	-35651
ES_ori2226	-8688	-8688	-50151
ES_ori2227	7951	7951	-76151
ES_ori2228	3718	3718	40350
ES_ori2229	-2637	727	12350
ES_ori223	266	266	12680
MS_ori223	-1285	-53123	-63061
LS_ori223	-80143	-80143	-61191
ES_ori2230	12933	12933	36010
ES_ori2231	3433	3433	26510
ES_ori2232	4489	4489	7510
ES_ori2233	-2010	-1945	1010
ES_ori2234	3263	-3616	-9701
ES_ori2235	-1420	-1420	21500
ES_ori2236	2410	654	-29141
ES_ori2237	-13322	-9480	-65141
ES_ori2238	-2816	-2816	26830
ES_ori2239	7445	7445	18830
ES_ori224	-331	-331	-2991
MS_ori224	-32813	-32813	-61471
LS_ori224	-45680	-45680	-66761
ES_ori2240	-554	-554	10830
ES_ori2241	3612	3612	3330
ES_ori2242	1963	3435	6590
ES_ori2243	1869	1742	-4021
ES_ori2244	2361	1612	0
ES_ori2245	-3264	-6640	-13061
ES_ori2246	-5364	-5073	-33061
ES_ori2247	34179	-34573	-62561
ES_ori2248	7283	4985	30480
ES_ori2249	4385	8242	-93751
ES_ori225	2236	4571	-18991
MS_ori225	-3577	-3577	-191
LS_ori225	538398	538398	-155101
ES_ori2250	-8614	-4757	-106751
ES_ori2251	42132	42132	204520
ES_ori2252	17497	-6233	640
ES_ori2253	-5002	11775	0
ES_ori2254	8298	5775	0
ES_ori2255	2261	9750	2470
ES_ori2256	-8306	-8306	-8591
ES_ori2257	-29366	-29366	0
ES_ori2258	2660	-8560	2930
ES_ori2259	-5329	-4707	4120
ES_ori226	-2654	-2597	-26491
MS_ori226	5960	5960	0
LS_ori226	384137	384137	21780
ES_ori2260	-910	9368	0
ES_ori2261	-4131	3060	6040
ES_ori2262	5029	5029	0
ES_ori2263	3049	-2167	0
ES_ori2264	3359	-2348	-38611
ES_ori2265	19631	-3831	-35801
ES_ori2266	225	225	5020
ES_ori2267	1012	-3525	-100631
ES_ori2268	27108	-34076	69740
ES_ori2269	19108	33019	61740
ES_ori227	-197026	-197026	9590
MS_ori227	-9063	-2701	-14451
LS_ori227	1167	5378	-148461
ES_ori2270	7958	7958	-11181
ES_ori2271	-7551	-1624	-6441
ES_ori2272	3826	19155	12490
ES_ori2273	3737	3375	127210
ES_ori2274	-8856	-8856	-12151
ES_ori2275	-15856	-15856	-19151
ES_ori2276	-24856	-24856	16700
ES_ori2277	-35356	-35356	6200
ES_ori2278	-50856	-50856	-7991
ES_ori2279	73712	84003	-33131
ES_ori228	253434	216023	-1531
MS_ori228	4303	4303	16020
LS_ori228	-16358	-7839	0
ES_ori2280	30712	41003	30390
ES_ori2281	6712	17003	6390
ES_ori2282	9919	9919	-83971
ES_ori2283	-28502	39292	-77911
ES_ori2284	21742	21742	122400
ES_ori2285	15242	15242	115900
ES_ori2286	27076	34198	166890
ES_ori2287	11566	11566	-160281
ES_ori2288	2125	2125	-187281
ES_ori2289	-13374	-13374	-202781
ES_ori229	228434	191023	-2461
MS_ori229	-4443	-4443	-7331
LS_ori229	23361	33625	4130
ES_ori2290	-40874	-40874	218800
ES_ori2291	-18023	-18023	13140
ES_ori2292	7738	7738	-9181
ES_ori2293	28086	-24112	-33011
ES_ori2294	-41958	-41958	6300
ES_ori2295	-14034	24474	78600
ES_ori2296	22112	15974	70100
ES_ori2297	6509	6509	117250
ES_ori2298	309	309	84750
ES_ori2299	3474	2101	68750
ES_ori23	-5905	5663	3180
MS_ori23	8447	8447	33790
LS_ori23	99744	577486	-6071
ES_ori230	198434	161023	0
MS_ori230	-9443	-9443	-12331
LS_ori230	-79099	-68138	-63921
ES_ori2300	-18525	-19898	46750
ES_ori2301	15365	7291	32750
ES_ori2302	4365	-3708	21750
ES_ori2303	-2712	-2116	7250
ES_ori2304	17122	17122	-18951
ES_ori2305	4622	4622	-31451
ES_ori2306	-2576	-3536	65120
ES_ori2307	2028	-1434	59120
ES_ori2308	3260	-865	-8241
ES_ori2309	-9739	4987	20940
ES_ori231	187934	150523	0
MS_ori231	-14943	-14943	-17831
LS_ori231	3720	3720	-14991
ES_ori2310	2328	-2512	13440
ES_ori2311	691	691	-35021
ES_ori2312	-5151	2415	27910
ES_ori2313	-4225	-7010	-13511
ES_ori2314	13547	22065	-53511
ES_ori2315	4720	4720	9020
ES_ori2316	362	362	-8451
ES_ori2317	-5393	5577	-471
ES_ori2318	1713	9327	-27971
ES_ori2319	4892	-3650	-41561
ES_ori232	172934	135523	13740
MS_ori232	14605	-22943	-25831
LS_ori232	-310767	-156796	-66041
ES_ori2320	2936	2936	-60561
ES_ori2321	10730	-16063	-79561
ES_ori2322	1730	7251	-88561
ES_ori2323	-1191	-1191	-101561
ES_ori2324	2738	5615	-112061
ES_ori2325	1457	1457	-124061
ES_ori2326	1178	-2314	106240
ES_ori2327	-727	-727	96240
ES_ori2328	2634	2691	64240
ES_ori2329	-2337	-2337	14240
ES_ori233	155434	118023	-1331
MS_ori233	-2894	9364	-43331
LS_ori233	-373267	-219296	-128541
ES_ori2330	6384	6384	14680
ES_ori2331	4721	4721	1180
ES_ori2332	2473	-7741	-9521
ES_ori2333	1347	4231	-25801
ES_ori2334	919	9050	9230
ES_ori2335	7617	7617	27320
ES_ori2336	-1382	-1382	18320
ES_ori2337	6258	6258	11820
ES_ori2338	758	758	6320
ES_ori2339	-1697	-1697	-2651
ES_ori234	135934	98523	-20831
MS_ori234	-11820	-11820	-5451
LS_ori234	-434267	-280296	184830
ES_ori2340	-1945	-1945	-9151
ES_ori2341	11882	26076	-1221
ES_ori2342	1882	16076	-11221
ES_ori2343	3065	-13370	0
ES_ori2344	-21448	-4115	11280
ES_ori2345	6061	8653	2540
ES_ori2346	9994	-9346	0
ES_ori2347	2994	2994	70
ES_ori2348	-6505	-6505	-51
ES_ori2349	-2824	-2824	-4701
ES_ori235	125434	88023	-31331
MS_ori235	-3299	-15181	-97451
LS_ori235	-497267	-343296	121830
ES_ori2350	3879	-1433	0
ES_ori2351	4481	4481	0
ES_ori2352	-7094	3817	7980
ES_ori2353	-8177	7283	-11051
ES_ori2354	-16677	-1216	8480
ES_ori2355	2617	9592	2170
ES_ori2356	2508	-6407	-9101
ES_ori2357	7950	-9049	46610
ES_ori2358	-28049	-26912	10610
ES_ori2359	-41049	-39912	-1051
ES_ori236	110434	73023	-46331
MS_ori236	-9553	9495	-5441
LS_ori236	-663767	-509796	-43201
ES_ori2360	-64049	-62912	-24051
ES_ori2361	-7525	-7525	127460
ES_ori2362	2175	40254	72110
ES_ori2363	43276	-13870	2080
ES_ori2364	8676	16750	-109011
ES_ori2365	-7622	-7622	-134011
ES_ori2366	-3985	-3985	-148161
ES_ori2367	4566	4566	-171161
ES_ori2368	10335	-13433	-189161
ES_ori2369	10229	9090	172540
ES_ori237	73934	36523	46880
MS_ori237	9336	-2504	-17441
LS_ori237	81521	81521	2530
ES_ori2370	-10627	-10627	146540
ES_ori2371	-558	-558	124540
ES_ori2372	8611	11839	109540
ES_ori2373	4732	-3160	94540
ES_ori2374	12586	12586	-126081
ES_ori2375	3086	3086	-135581
ES_ori2376	7618	5750	-149081
ES_ori2377	-4381	-3227	-161081
ES_ori2378	3830	3830	-172081
ES_ori2379	2976	2976	-182081
ES_ori238	-780	-780	-3611
MS_ori238	85669	-31391	-14091
LS_ori238	-25978	-25978	-104081
ES_ori2380	1211	1211	207180
ES_ori2381	1904	1904	97180
ES_ori2382	-6095	-6095	89180
ES_ori2383	2781	5151	81180
ES_ori2384	3969	3461	57680
ES_ori2385	2427	653	11180
ES_ori2386	2123	-1205	4180
ES_ori2387	14990	-9085	-5821
ES_ori2388	6490	16102	-14321
ES_ori2389	-4509	5102	-25321
ES_ori239	-1781	-4293	2100
MS_ori239	67169	-49891	-32591
LS_ori239	34224	34224	-171181
ES_ori2390	621	5810	-42821
ES_ori2391	-6591	-6591	-57321
ES_ori2392	1572	-12091	-62821
ES_ori2393	4930	4930	-86821
ES_ori2394	-932	-932	99700
ES_ori2395	-33741	-33741	-53391
ES_ori2396	18116	53057	31460
ES_ori2397	20139	10057	-9161
ES_ori2398	6639	-3442	-22661
ES_ori2399	31116	35373	-67481
ES_ori24	-2487	10515	-4321
MS_ori24	2437	2437	14790
LS_ori24	829198	829198	27610
ES_ori240	-103	-103	30
MS_ori240	57169	-59891	33560
LS_ori240	-31172	-8065	12250
ES_ori2400	77234	77330	-28611
ES_ori2401	67234	67330	-38611
ES_ori2402	20734	20830	-85111
ES_ori2403	5234	5330	-100611
ES_ori2404	18917	4520	81810
ES_ori2405	1856	-10355	57660
ES_ori2406	-24143	-36355	31660
ES_ori2407	6374	10086	1660
ES_ori2408	-9625	-5913	-12701
ES_ori2409	-17625	-13913	-20701
ES_ori241	-571	760	-6431
MS_ori241	22669	48768	0
LS_ori241	-200486	-200486	64860
ES_ori2410	17089	21010	14970
ES_ori2411	2355	-1272	-121651
ES_ori2412	-2368	-2368	-129651
ES_ori2413	-8580	-8580	119410
ES_ori2414	1647	-5511	-11531
ES_ori2415	-1925	-1925	-9221
ES_ori2416	2162	-4057	11190
ES_ori2417	-6160	-6160	-9711
ES_ori2418	-3418	-12181	-179941
ES_ori2419	-8418	13072	-184941
ES_ori242	2097	-4148	-31
MS_ori242	-17611	42213	-47611
LS_ori242	-4765	-4765	0
ES_ori2420	-4990	7156	105480
ES_ori2421	2545	-1254	84980
ES_ori2422	4307	4307	32480
ES_ori2423	-1951	-1951	5670
ES_ori2424	-6951	-6951	670
ES_ori2425	1602	3449	-14521
ES_ori2426	1973	-3477	-59521
ES_ori2427	1493	1301	-91521
ES_ori2428	4350	-7277	138360
ES_ori2429	1335	-2785	116860
ES_ori243	410	-313	-2051
MS_ori243	16046	-43377	-13851
LS_ori243	2594	282480	-86081
ES_ori2430	24642	-5589	23360
ES_ori2431	16142	-14089	14860
ES_ori2432	3849	-4680	-5481
ES_ori2433	8567	-4253	20400
ES_ori2434	3249	-9406	1810
ES_ori2435	-30750	-43406	0
ES_ori2436	4910	4910	8010
ES_ori2437	-5674	-7589	-3301
ES_ori2438	-3516	-3516	0
ES_ori2439	-6975	-6975	0
ES_ori244	-5280	2427	-9051
MS_ori244	8546	-50877	-21351
LS_ori244	-639905	-360019	-6091
ES_ori2440	10586	13260	1990
ES_ori2441	2586	5260	0
ES_ori2442	-9413	-6739	-7691
ES_ori2443	3224	3224	-165041
ES_ori2444	5988	5988	-186541
ES_ori2445	4378	14961	193510
ES_ori2446	3879	3879	49010
ES_ori2447	-12120	-12120	33010
ES_ori2448	-30134	-30134	-141301
ES_ori2449	-1659	1471	7360
ES_ori245	-16280	-8572	8370
MS_ori245	-83953	136178	-113851
LS_ori245	-833687	-708553	-2301
ES_ori2450	7991	7991	-36831
ES_ori2451	-5044	-5044	-18741
ES_ori2452	14864	-22544	-36241
ES_ori2453	8364	24686	-42741
ES_ori2454	-16139	13996	-89741
ES_ori2455	8490	5996	91700
ES_ori2456	2185	2185	57200
ES_ori2457	-4173	-15550	26200
ES_ori2458	-3303	-3303	-1831
ES_ori2459	-12004	-12004	-21331
ES_ori246	449	449	-10701
MS_ori246	1292	-5745	0
LS_ori246	849631	849631	108580
ES_ori2460	8047	8047	-3491
ES_ori2461	6943	6943	-5791
ES_ori2462	7639	-78678	7240
ES_ori2463	2639	-83678	2240
ES_ori2464	-4229	-4229	14890
ES_ori2465	5524	-11729	7390
ES_ori2466	9509	-5892	-30921
ES_ori2467	13166	13166	-89421
ES_ori2468	8166	8166	94160
ES_ori2469	6472	6472	72660
ES_ori247	10457	10457	1830
MS_ori247	-8707	10151	-9681
LS_ori247	716631	716631	-20541
ES_ori2470	5037	5037	-20911
ES_ori2471	4634	4634	-47411
ES_ori2472	-7365	-7365	-59411
ES_ori2473	8010	8010	56960
ES_ori2474	12202	591	32460
ES_ori2475	3702	-7908	23960
ES_ori2476	-1103	-1103	-6261
ES_ori2477	-8103	-8103	-13261
ES_ori2478	2938	2938	11500
ES_ori2479	-72082	-67480	-37121
ES_ori248	7307	7307	-36941
MS_ori248	-87062	-87062	65680
LS_ori248	498631	498631	22510
ES_ori2480	-2825	8523	-4751
ES_ori2481	2210	-976	-14251
ES_ori2482	22417	22417	-11691
ES_ori2483	12917	12917	16800
ES_ori2484	-5969	3660	-53631
ES_ori2485	6967	14546	-120971
ES_ori2486	1967	9546	-125971
ES_ori2487	5145	871	-6491
ES_ori2488	-415	1138	-12321
ES_ori2489	-35788	-34406	-381
ES_ori249	1307	1307	35740
MS_ori249	52041	84762	15680
LS_ori249	2806	-28778	2830
ES_ori2490	30847	34107	-8381
ES_ori2491	847	4107	8920
ES_ori2492	-5925	-3898	0
ES_ori2493	6974	6974	0
ES_ori2494	1849	2604	0
ES_ori2495	-4525	-4256	-2111
ES_ori2496	1760	-688	-4631
ES_ori2497	3324	544	-23631
ES_ori2498	-1909	-4742	23300
ES_ori2499	10212	47017	20960
ES_ori25	-2561	-2561	-511
MS_ori25	-19062	-19062	-5121
LS_ori25	-420184	-413551	68010
ES_ori250	3264	3264	-491
MS_ori250	47541	80262	11180
LS_ori250	-153193	-78156	3410
ES_ori2500	4712	41517	15460
ES_ori2501	-4787	32017	5960
ES_ori2502	2210	-1982	-12421
ES_ori2503	-1918	1743	4620
ES_ori2504	14455	-6490	-7431
ES_ori2505	1455	-19490	-20431
ES_ori2506	9257	-1601	1700
ES_ori2507	2834	-10317	-48111
ES_ori2508	-604	1622	5050
ES_ori2509	8309	8309	-85321
ES_ori251	2430	2430	-15141
MS_ori251	-13124	-13124	93680
LS_ori251	371601	371601	-134581
ES_ori2510	-13049	-2100	36150
ES_ori2511	3040	3040	-17311
ES_ori2512	10727	10727	-881
ES_ori2513	-34212	-9615	0
ES_ori2514	-163	-163	-5541
ES_ori2515	1713	8168	-26541
ES_ori2516	-3473	-3473	1880
ES_ori2517	-5692	-5197	610
[truncated: 4,431 more rows]

## Sheet: Supplementary Fig 2c
SUMMARY TABLE Distance to the nearest IZ on a different RT domain
comparison	n	min_raw	median_raw	max_raw	min_log2	median_log2	max_log2
ES IZs vs LS IZs	5162	935000	12192000	82682500	-0.0969617	3.60786	6.36951
ES IZs vs MS IZs	5162	536500	6555750	56842500	-0.89835	2.71276	5.8289
MS IZs vs LS IZs	944	848000	6519500	57029500	-0.237864	2.70476	5.83364
RAW DATA Distance to the nearest IZ on a different RT domain
chrom	start	end	IZ_from	chrom	start	end	IZ_to	distance_bp	comparison_group
chr1	4788500	4788501	ES_ori1	chr1	18263500	18263501	LS_ori1	13475000	ES_IZs_vs_LS_IZs
chr1	4804500	4804501	ES_ori2	chr1	18263500	18263501	LS_ori1	13459000	ES_IZs_vs_LS_IZs
chr1	4855500	4855501	ES_ori3	chr1	18263500	18263501	LS_ori1	13408000	ES_IZs_vs_LS_IZs
chr1	12746000	12746001	ES_ori4	chr1	18263500	18263501	LS_ori1	5517500	ES_IZs_vs_LS_IZs
chr1	12811500	12811501	ES_ori5	chr1	18263500	18263501	LS_ori1	5452000	ES_IZs_vs_LS_IZs
chr1	12816500	12816501	ES_ori6	chr1	18263500	18263501	LS_ori1	5447000	ES_IZs_vs_LS_IZs
chr1	13060500	13060501	ES_ori7	chr1	18263500	18263501	LS_ori1	5203000	ES_IZs_vs_LS_IZs
chr1	13091500	13091501	ES_ori8	chr1	18263500	18263501	LS_ori1	5172000	ES_IZs_vs_LS_IZs
chr1	13113500	13113501	ES_ori9	chr1	18263500	18263501	LS_ori1	5150000	ES_IZs_vs_LS_IZs
chr1	13131500	13131501	ES_ori10	chr1	18263500	18263501	LS_ori1	5132000	ES_IZs_vs_LS_IZs
chr1	15793000	15793001	ES_ori11	chr1	18263500	18263501	LS_ori1	2470500	ES_IZs_vs_LS_IZs
chr1	15802500	15802501	ES_ori12	chr1	18263500	18263501	LS_ori1	2461000	ES_IZs_vs_LS_IZs
chr1	21259000	21259001	ES_ori13	chr1	19223500	19223501	LS_ori2	2035500	ES_IZs_vs_LS_IZs
chr1	30876500	30876501	ES_ori14	chr1	32286000	32286001	LS_ori12	1409500	ES_IZs_vs_LS_IZs
chr1	30883500	30883501	ES_ori15	chr1	32286000	32286001	LS_ori12	1402500	ES_IZs_vs_LS_IZs
chr1	30901500	30901501	ES_ori16	chr1	32286000	32286001	LS_ori12	1384500	ES_IZs_vs_LS_IZs
chr1	30934000	30934001	ES_ori17	chr1	32286000	32286001	LS_ori12	1352000	ES_IZs_vs_LS_IZs
chr1	34005000	34005001	ES_ori18	chr1	32286000	32286001	LS_ori12	1719000	ES_IZs_vs_LS_IZs
chr1	34064000	34064001	ES_ori19	chr1	32286000	32286001	LS_ori12	1778000	ES_IZs_vs_LS_IZs
chr1	34069500	34069501	ES_ori20	chr1	32286000	32286001	LS_ori12	1783500	ES_IZs_vs_LS_IZs
chr1	34103500	34103501	ES_ori21	chr1	32286000	32286001	LS_ori12	1817500	ES_IZs_vs_LS_IZs
chr1	35841500	35841501	ES_ori22	chr1	32286000	32286001	LS_ori12	3555500	ES_IZs_vs_LS_IZs
chr1	35875500	35875501	ES_ori23	chr1	32286000	32286001	LS_ori12	3589500	ES_IZs_vs_LS_IZs
chr1	35944500	35944501	ES_ori24	chr1	32286000	32286001	LS_ori12	3658500	ES_IZs_vs_LS_IZs
chr1	36004500	36004501	ES_ori25	chr1	32286000	32286001	LS_ori12	3718500	ES_IZs_vs_LS_IZs
chr1	36013500	36013501	ES_ori26	chr1	32286000	32286001	LS_ori12	3727500	ES_IZs_vs_LS_IZs
chr1	36044500	36044501	ES_ori27	chr1	32286000	32286001	LS_ori12	3758500	ES_IZs_vs_LS_IZs
chr1	36059000	36059001	ES_ori28	chr1	32286000	32286001	LS_ori12	3773000	ES_IZs_vs_LS_IZs
chr1	36064500	36064501	ES_ori29	chr1	32286000	32286001	LS_ori12	3778500	ES_IZs_vs_LS_IZs
chr1	36247500	36247501	ES_ori30	chr1	32286000	32286001	LS_ori12	3961500	ES_IZs_vs_LS_IZs
chr1	36254000	36254001	ES_ori31	chr1	32286000	32286001	LS_ori12	3968000	ES_IZs_vs_LS_IZs
chr1	36533500	36533501	ES_ori32	chr1	32286000	32286001	LS_ori12	4247500	ES_IZs_vs_LS_IZs
chr1	36943500	36943501	ES_ori33	chr1	32286000	32286001	LS_ori12	4657500	ES_IZs_vs_LS_IZs
chr1	36990000	36990001	ES_ori34	chr1	32286000	32286001	LS_ori12	4704000	ES_IZs_vs_LS_IZs
chr1	39463500	39463501	ES_ori35	chr1	32286000	32286001	LS_ori12	7177500	ES_IZs_vs_LS_IZs
chr1	39517500	39517501	ES_ori36	chr1	32286000	32286001	LS_ori12	7231500	ES_IZs_vs_LS_IZs
chr1	39526500	39526501	ES_ori37	chr1	32286000	32286001	LS_ori12	7240500	ES_IZs_vs_LS_IZs
chr1	55030500	55030501	ES_ori38	chr1	47093500	47093501	LS_ori14	7937000	ES_IZs_vs_LS_IZs
chr1	55109500	55109501	ES_ori39	chr1	47093500	47093501	LS_ori14	8016000	ES_IZs_vs_LS_IZs
chr1	58427000	58427001	ES_ori40	chr1	67935000	67935001	LS_ori16	9508000	ES_IZs_vs_LS_IZs
chr1	59681000	59681001	ES_ori41	chr1	67935000	67935001	LS_ori16	8254000	ES_IZs_vs_LS_IZs
chr1	59725500	59725501	ES_ori42	chr1	67935000	67935001	LS_ori16	8209500	ES_IZs_vs_LS_IZs
chr1	63134500	63134501	ES_ori43	chr1	67935000	67935001	LS_ori16	4800500	ES_IZs_vs_LS_IZs
chr1	63191500	63191501	ES_ori44	chr1	67935000	67935001	LS_ori16	4743500	ES_IZs_vs_LS_IZs
chr1	63443500	63443501	ES_ori45	chr1	67935000	67935001	LS_ori16	4491500	ES_IZs_vs_LS_IZs
chr1	65040500	65040501	ES_ori46	chr1	67935000	67935001	LS_ori16	2894500	ES_IZs_vs_LS_IZs
chr1	65112500	65112501	ES_ori47	chr1	67935000	67935001	LS_ori16	2822500	ES_IZs_vs_LS_IZs
chr1	65182500	65182501	ES_ori48	chr1	67935000	67935001	LS_ori16	2752500	ES_IZs_vs_LS_IZs
chr1	71656500	71656501	ES_ori49	chr1	68775500	68775501	LS_ori17	2881000	ES_IZs_vs_LS_IZs
chr1	71671500	71671501	ES_ori50	chr1	68775500	68775501	LS_ori17	2896000	ES_IZs_vs_LS_IZs
chr1	72220500	72220501	ES_ori51	chr1	68775500	68775501	LS_ori17	3445000	ES_IZs_vs_LS_IZs
chr1	72795500	72795501	ES_ori52	chr1	68775500	68775501	LS_ori17	4020000	ES_IZs_vs_LS_IZs
chr1	74276000	74276001	ES_ori53	chr1	68775500	68775501	LS_ori17	5500500	ES_IZs_vs_LS_IZs
chr1	74307000	74307001	ES_ori54	chr1	68775500	68775501	LS_ori17	5531500	ES_IZs_vs_LS_IZs
chr1	74313500	74313501	ES_ori55	chr1	68775500	68775501	LS_ori17	5538000	ES_IZs_vs_LS_IZs
chr1	74343000	74343001	ES_ori56	chr1	68775500	68775501	LS_ori17	5567500	ES_IZs_vs_LS_IZs
chr1	74360000	74360001	ES_ori57	chr1	68775500	68775501	LS_ori17	5584500	ES_IZs_vs_LS_IZs
chr1	74377500	74377501	ES_ori58	chr1	68775500	68775501	LS_ori17	5602000	ES_IZs_vs_LS_IZs
chr1	74402500	74402501	ES_ori59	chr1	68775500	68775501	LS_ori17	5627000	ES_IZs_vs_LS_IZs
chr1	74414500	74414501	ES_ori60	chr1	68775500	68775501	LS_ori17	5639000	ES_IZs_vs_LS_IZs
chr1	74424000	74424001	ES_ori61	chr1	68775500	68775501	LS_ori17	5648500	ES_IZs_vs_LS_IZs
chr1	74543500	74543501	ES_ori62	chr1	68775500	68775501	LS_ori17	5768000	ES_IZs_vs_LS_IZs
chr1	74780500	74780501	ES_ori63	chr1	68775500	68775501	LS_ori17	6005000	ES_IZs_vs_LS_IZs
chr1	74797500	74797501	ES_ori64	chr1	68775500	68775501	LS_ori17	6022000	ES_IZs_vs_LS_IZs
chr1	75031000	75031001	ES_ori65	chr1	68775500	68775501	LS_ori17	6255500	ES_IZs_vs_LS_IZs
chr1	75222000	75222001	ES_ori66	chr1	68775500	68775501	LS_ori17	6446500	ES_IZs_vs_LS_IZs
chr1	82825000	82825001	ES_ori67	chr1	95039500	95039501	LS_ori18	12214500	ES_IZs_vs_LS_IZs
chr1	84329500	84329501	ES_ori68	chr1	95039500	95039501	LS_ori18	10710000	ES_IZs_vs_LS_IZs
chr1	84862500	84862501	ES_ori69	chr1	95039500	95039501	LS_ori18	10177000	ES_IZs_vs_LS_IZs
chr1	84876000	84876001	ES_ori70	chr1	95039500	95039501	LS_ori18	10163500	ES_IZs_vs_LS_IZs
chr1	86152500	86152501	ES_ori71	chr1	95039500	95039501	LS_ori18	8887000	ES_IZs_vs_LS_IZs
chr1	86186500	86186501	ES_ori72	chr1	95039500	95039501	LS_ori18	8853000	ES_IZs_vs_LS_IZs
chr1	86201500	86201501	ES_ori73	chr1	95039500	95039501	LS_ori18	8838000	ES_IZs_vs_LS_IZs
chr1	86301500	86301501	ES_ori74	chr1	95039500	95039501	LS_ori18	8738000	ES_IZs_vs_LS_IZs
chr1	86315000	86315001	ES_ori75	chr1	95039500	95039501	LS_ori18	8724500	ES_IZs_vs_LS_IZs
chr1	86339000	86339001	ES_ori76	chr1	95039500	95039501	LS_ori18	8700500	ES_IZs_vs_LS_IZs
chr1	86366500	86366501	ES_ori77	chr1	95039500	95039501	LS_ori18	8673000	ES_IZs_vs_LS_IZs
chr1	86439500	86439501	ES_ori78	chr1	95039500	95039501	LS_ori18	8600000	ES_IZs_vs_LS_IZs
chr1	86496000	86496001	ES_ori79	chr1	95039500	95039501	LS_ori18	8543500	ES_IZs_vs_LS_IZs
chr1	86509000	86509001	ES_ori80	chr1	95039500	95039501	LS_ori18	8530500	ES_IZs_vs_LS_IZs
chr1	86523000	86523001	ES_ori81	chr1	95039500	95039501	LS_ori18	8516500	ES_IZs_vs_LS_IZs
chr1	87676000	87676001	ES_ori82	chr1	95039500	95039501	LS_ori18	7363500	ES_IZs_vs_LS_IZs
chr1	87728500	87728501	ES_ori83	chr1	95039500	95039501	LS_ori18	7311000	ES_IZs_vs_LS_IZs
chr1	91537000	91537001	ES_ori84	chr1	95039500	95039501	LS_ori18	3502500	ES_IZs_vs_LS_IZs
chr1	93401500	93401501	ES_ori85	chr1	95039500	95039501	LS_ori18	1638000	ES_IZs_vs_LS_IZs
chr1	118624500	118624501	ES_ori86	chr1	115919000	115919001	LS_ori30	2705500	ES_IZs_vs_LS_IZs
chr1	119073000	119073001	ES_ori87	chr1	115919000	115919001	LS_ori30	3154000	ES_IZs_vs_LS_IZs
chr1	119080500	119080501	ES_ori88	chr1	115919000	115919001	LS_ori30	3161500	ES_IZs_vs_LS_IZs
chr1	119400000	119400001	ES_ori89	chr1	115919000	115919001	LS_ori30	3481000	ES_IZs_vs_LS_IZs
chr1	128094000	128094001	ES_ori90	chr1	115919000	115919001	LS_ori30	12175000	ES_IZs_vs_LS_IZs
chr1	131120500	131120501	ES_ori91	chr1	141716000	141716001	LS_ori31	10595500	ES_IZs_vs_LS_IZs
chr1	131142500	131142501	ES_ori92	chr1	141716000	141716001	LS_ori31	10573500	ES_IZs_vs_LS_IZs
chr1	131856000	131856001	ES_ori93	chr1	141716000	141716001	LS_ori31	9860000	ES_IZs_vs_LS_IZs
chr1	131890500	131890501	ES_ori94	chr1	141716000	141716001	LS_ori31	9825500	ES_IZs_vs_LS_IZs
chr1	131906500	131906501	ES_ori95	chr1	141716000	141716001	LS_ori31	9809500	ES_IZs_vs_LS_IZs
chr1	131947000	131947001	ES_ori96	chr1	141716000	141716001	LS_ori31	9769000	ES_IZs_vs_LS_IZs
chr1	132004000	132004001	ES_ori97	chr1	141716000	141716001	LS_ori31	9712000	ES_IZs_vs_LS_IZs
chr1	132161000	132161001	ES_ori98	chr1	141716000	141716001	LS_ori31	9555000	ES_IZs_vs_LS_IZs
chr1	132204000	132204001	ES_ori99	chr1	141716000	141716001	LS_ori31	9512000	ES_IZs_vs_LS_IZs
chr1	132210500	132210501	ES_ori100	chr1	141716000	141716001	LS_ori31	9505500	ES_IZs_vs_LS_IZs
chr1	132263500	132263501	ES_ori101	chr1	141716000	141716001	LS_ori31	9452500	ES_IZs_vs_LS_IZs
chr1	132271000	132271001	ES_ori102	chr1	141716000	141716001	LS_ori31	9445000	ES_IZs_vs_LS_IZs
chr1	132282500	132282501	ES_ori103	chr1	141716000	141716001	LS_ori31	9433500	ES_IZs_vs_LS_IZs
chr1	132475500	132475501	ES_ori104	chr1	141716000	141716001	LS_ori31	9240500	ES_IZs_vs_LS_IZs
chr1	133030500	133030501	ES_ori105	chr1	141716000	141716001	LS_ori31	8685500	ES_IZs_vs_LS_IZs
chr1	133038000	133038001	ES_ori106	chr1	141716000	141716001	LS_ori31	8678000	ES_IZs_vs_LS_IZs
chr1	133054000	133054001	ES_ori107	chr1	141716000	141716001	LS_ori31	8662000	ES_IZs_vs_LS_IZs
chr1	133087500	133087501	ES_ori108	chr1	141716000	141716001	LS_ori31	8628500	ES_IZs_vs_LS_IZs
chr1	133094000	133094001	ES_ori109	chr1	141716000	141716001	LS_ori31	8622000	ES_IZs_vs_LS_IZs
chr1	133117500	133117501	ES_ori110	chr1	141716000	141716001	LS_ori31	8598500	ES_IZs_vs_LS_IZs
chr1	133128500	133128501	ES_ori111	chr1	141716000	141716001	LS_ori31	8587500	ES_IZs_vs_LS_IZs
chr1	133338500	133338501	ES_ori112	chr1	141716000	141716001	LS_ori31	8377500	ES_IZs_vs_LS_IZs
chr1	133663500	133663501	ES_ori113	chr1	141716000	141716001	LS_ori31	8052500	ES_IZs_vs_LS_IZs
chr1	133695000	133695001	ES_ori114	chr1	141716000	141716001	LS_ori31	8021000	ES_IZs_vs_LS_IZs
chr1	133709500	133709501	ES_ori115	chr1	141716000	141716001	LS_ori31	8006500	ES_IZs_vs_LS_IZs
chr1	133717500	133717501	ES_ori116	chr1	141716000	141716001	LS_ori31	7998500	ES_IZs_vs_LS_IZs
chr1	134072500	134072501	ES_ori117	chr1	141716000	141716001	LS_ori31	7643500	ES_IZs_vs_LS_IZs
chr1	134082000	134082001	ES_ori118	chr1	141716000	141716001	LS_ori31	7634000	ES_IZs_vs_LS_IZs
chr1	134102500	134102501	ES_ori119	chr1	141716000	141716001	LS_ori31	7613500	ES_IZs_vs_LS_IZs
chr1	134341500	134341501	ES_ori120	chr1	141716000	141716001	LS_ori31	7374500	ES_IZs_vs_LS_IZs
chr1	134368500	134368501	ES_ori121	chr1	141716000	141716001	LS_ori31	7347500	ES_IZs_vs_LS_IZs
chr1	134388000	134388001	ES_ori122	chr1	141716000	141716001	LS_ori31	7328000	ES_IZs_vs_LS_IZs
chr1	134398500	134398501	ES_ori123	chr1	141716000	141716001	LS_ori31	7317500	ES_IZs_vs_LS_IZs
chr1	134452000	134452001	ES_ori124	chr1	141716000	141716001	LS_ori31	7264000	ES_IZs_vs_LS_IZs
chr1	134493500	134493501	ES_ori125	chr1	141716000	141716001	LS_ori31	7222500	ES_IZs_vs_LS_IZs
chr1	134536500	134536501	ES_ori126	chr1	141716000	141716001	LS_ori31	7179500	ES_IZs_vs_LS_IZs
chr1	135133000	135133001	ES_ori127	chr1	141716000	141716001	LS_ori31	6583000	ES_IZs_vs_LS_IZs
chr1	135161500	135161501	ES_ori128	chr1	141716000	141716001	LS_ori31	6554500	ES_IZs_vs_LS_IZs
chr1	135186500	135186501	ES_ori129	chr1	141716000	141716001	LS_ori31	6529500	ES_IZs_vs_LS_IZs
chr1	135197500	135197501	ES_ori130	chr1	141716000	141716001	LS_ori31	6518500	ES_IZs_vs_LS_IZs
chr1	135203500	135203501	ES_ori131	chr1	141716000	141716001	LS_ori31	6512500	ES_IZs_vs_LS_IZs
chr1	135217000	135217001	ES_ori132	chr1	141716000	141716001	LS_ori31	6499000	ES_IZs_vs_LS_IZs
chr1	135239500	135239501	ES_ori133	chr1	141716000	141716001	LS_ori31	6476500	ES_IZs_vs_LS_IZs
chr1	135250000	135250001	ES_ori134	chr1	141716000	141716001	LS_ori31	6466000	ES_IZs_vs_LS_IZs
chr1	135260500	135260501	ES_ori135	chr1	141716000	141716001	LS_ori31	6455500	ES_IZs_vs_LS_IZs
chr1	135292000	135292001	ES_ori136	chr1	141716000	141716001	LS_ori31	6424000	ES_IZs_vs_LS_IZs
chr1	135369000	135369001	ES_ori137	chr1	141716000	141716001	LS_ori31	6347000	ES_IZs_vs_LS_IZs
chr1	135378500	135378501	ES_ori138	chr1	141716000	141716001	LS_ori31	6337500	ES_IZs_vs_LS_IZs
chr1	135547500	135547501	ES_ori139	chr1	141716000	141716001	LS_ori31	6168500	ES_IZs_vs_LS_IZs
chr1	135670000	135670001	ES_ori140	chr1	141716000	141716001	LS_ori31	6046000	ES_IZs_vs_LS_IZs
chr1	135725500	135725501	ES_ori141	chr1	141716000	141716001	LS_ori31	5990500	ES_IZs_vs_LS_IZs
chr1	135758500	135758501	ES_ori142	chr1	141716000	141716001	LS_ori31	5957500	ES_IZs_vs_LS_IZs
chr1	135778500	135778501	ES_ori143	chr1	141716000	141716001	LS_ori31	5937500	ES_IZs_vs_LS_IZs
chr1	136565500	136565501	ES_ori144	chr1	141716000	141716001	LS_ori31	5150500	ES_IZs_vs_LS_IZs
chr1	136680500	136680501	ES_ori145	chr1	141716000	141716001	LS_ori31	5035500	ES_IZs_vs_LS_IZs
chr1	136693000	136693001	ES_ori146	chr1	141716000	141716001	LS_ori31	5023000	ES_IZs_vs_LS_IZs
chr1	136956500	136956501	ES_ori147	chr1	141716000	141716001	LS_ori31	4759500	ES_IZs_vs_LS_IZs
chr1	143735000	143735001	ES_ori148	chr1	141716000	141716001	LS_ori31	2019000	ES_IZs_vs_LS_IZs
chr1	151115500	151115501	ES_ori149	chr1	148204500	148204501	LS_ori32	2911000	ES_IZs_vs_LS_IZs
chr1	152780500	152780501	ES_ori150	chr1	148204500	148204501	LS_ori32	4576000	ES_IZs_vs_LS_IZs
chr1	152792000	152792001	ES_ori151	chr1	148204500	148204501	LS_ori32	4587500	ES_IZs_vs_LS_IZs
chr1	152825500	152825501	ES_ori152	chr1	148204500	148204501	LS_ori32	4621000	ES_IZs_vs_LS_IZs
chr1	152915000	152915001	ES_ori153	chr1	148204500	148204501	LS_ori32	4710500	ES_IZs_vs_LS_IZs
chr1	152975500	152975501	ES_ori154	chr1	148204500	148204501	LS_ori32	4771000	ES_IZs_vs_LS_IZs
chr1	152995500	152995501	ES_ori155	chr1	148204500	148204501	LS_ori32	4791000	ES_IZs_vs_LS_IZs
chr1	153009500	153009501	ES_ori156	chr1	148204500	148204501	LS_ori32	4805000	ES_IZs_vs_LS_IZs
chr1	153029500	153029501	ES_ori157	chr1	148204500	148204501	LS_ori32	4825000	ES_IZs_vs_LS_IZs
chr1	153038000	153038001	ES_ori158	chr1	148204500	148204501	LS_ori32	4833500	ES_IZs_vs_LS_IZs
chr1	153074000	153074001	ES_ori159	chr1	148204500	148204501	LS_ori32	4869500	ES_IZs_vs_LS_IZs
chr1	153091000	153091001	ES_ori160	chr1	148204500	148204501	LS_ori32	4886500	ES_IZs_vs_LS_IZs
chr1	153105000	153105001	ES_ori161	chr1	148204500	148204501	LS_ori32	4900500	ES_IZs_vs_LS_IZs
chr1	153114500	153114501	ES_ori162	chr1	148204500	148204501	LS_ori32	4910000	ES_IZs_vs_LS_IZs
chr1	153123500	153123501	ES_ori163	chr1	148204500	148204501	LS_ori32	4919000	ES_IZs_vs_LS_IZs
chr1	153153500	153153501	ES_ori164	chr1	148204500	148204501	LS_ori32	4949000	ES_IZs_vs_LS_IZs
chr1	153163500	153163501	ES_ori165	chr1	148204500	148204501	LS_ori32	4959000	ES_IZs_vs_LS_IZs
chr1	153188500	153188501	ES_ori166	chr1	148204500	148204501	LS_ori32	4984000	ES_IZs_vs_LS_IZs
chr1	153195500	153195501	ES_ori167	chr1	148204500	148204501	LS_ori32	4991000	ES_IZs_vs_LS_IZs
chr1	153212500	153212501	ES_ori168	chr1	148204500	148204501	LS_ori32	5008000	ES_IZs_vs_LS_IZs
chr1	153370000	153370001	ES_ori169	chr1	148204500	148204501	LS_ori32	5165500	ES_IZs_vs_LS_IZs
chr1	153380000	153380001	ES_ori170	chr1	148204500	148204501	LS_ori32	5175500	ES_IZs_vs_LS_IZs
chr1	153386500	153386501	ES_ori171	chr1	148204500	148204501	LS_ori32	5182000	ES_IZs_vs_LS_IZs
chr1	153437500	153437501	ES_ori172	chr1	148204500	148204501	LS_ori32	5233000	ES_IZs_vs_LS_IZs
chr1	153492000	153492001	ES_ori173	chr1	148204500	148204501	LS_ori32	5287500	ES_IZs_vs_LS_IZs
chr1	161045500	161045501	ES_ori174	chr1	148204500	148204501	LS_ori32	12841000	ES_IZs_vs_LS_IZs
chr1	164473000	164473001	ES_ori175	chr1	148204500	148204501	LS_ori32	16268500	ES_IZs_vs_LS_IZs
chr1	164493500	164493501	ES_ori176	chr1	148204500	148204501	LS_ori32	16289000	ES_IZs_vs_LS_IZs
chr1	166129500	166129501	ES_ori177	chr1	148204500	148204501	LS_ori32	17925000	ES_IZs_vs_LS_IZs
chr1	166151500	166151501	ES_ori178	chr1	148204500	148204501	LS_ori32	17947000	ES_IZs_vs_LS_IZs
chr1	167289000	167289001	ES_ori179	chr1	148204500	148204501	LS_ori32	19084500	ES_IZs_vs_LS_IZs
chr1	167303500	167303501	ES_ori180	chr1	148204500	148204501	LS_ori32	19099000	ES_IZs_vs_LS_IZs
chr1	170892000	170892001	ES_ori181	chr1	148204500	148204501	LS_ori32	22687500	ES_IZs_vs_LS_IZs
chr1	171126000	171126001	ES_ori182	chr1	148204500	148204501	LS_ori32	22921500	ES_IZs_vs_LS_IZs
chr1	171227500	171227501	ES_ori183	chr1	148204500	148204501	LS_ori32	23023000	ES_IZs_vs_LS_IZs
chr1	171258500	171258501	ES_ori184	chr1	148204500	148204501	LS_ori32	23054000	ES_IZs_vs_LS_IZs
chr1	171280500	171280501	ES_ori185	chr1	148204500	148204501	LS_ori32	23076000	ES_IZs_vs_LS_IZs
chr1	171297500	171297501	ES_ori186	chr1	148204500	148204501	LS_ori32	23093000	ES_IZs_vs_LS_IZs
chr1	171320500	171320501	ES_ori187	chr1	148204500	148204501	LS_ori32	23116000	ES_IZs_vs_LS_IZs
chr1	171425500	171425501	ES_ori188	chr1	148204500	148204501	LS_ori32	23221000	ES_IZs_vs_LS_IZs
chr1	171435500	171435501	ES_ori189	chr1	148204500	148204501	LS_ori32	23231000	ES_IZs_vs_LS_IZs
chr1	171475000	171475001	ES_ori190	chr1	148204500	148204501	LS_ori32	23270500	ES_IZs_vs_LS_IZs
chr1	171494500	171494501	ES_ori191	chr1	148204500	148204501	LS_ori32	23290000	ES_IZs_vs_LS_IZs
chr1	171517500	171517501	ES_ori192	chr1	148204500	148204501	LS_ori32	23313000	ES_IZs_vs_LS_IZs
chr1	171528000	171528001	ES_ori193	chr1	148204500	148204501	LS_ori32	23323500	ES_IZs_vs_LS_IZs
chr1	172142500	172142501	ES_ori194	chr1	148204500	148204501	LS_ori32	23938000	ES_IZs_vs_LS_IZs
chr1	178341500	178341501	ES_ori195	chr1	148204500	148204501	LS_ori32	30137000	ES_IZs_vs_LS_IZs
chr1	178359500	178359501	ES_ori196	chr1	148204500	148204501	LS_ori32	30155000	ES_IZs_vs_LS_IZs
chr1	179523500	179523501	ES_ori197	chr1	148204500	148204501	LS_ori32	31319000	ES_IZs_vs_LS_IZs
chr1	179633500	179633501	ES_ori198	chr1	148204500	148204501	LS_ori32	31429000	ES_IZs_vs_LS_IZs
chr1	179649000	179649001	ES_ori199	chr1	148204500	148204501	LS_ori32	31444500	ES_IZs_vs_LS_IZs
chr1	179664000	179664001	ES_ori200	chr1	148204500	148204501	LS_ori32	31459500	ES_IZs_vs_LS_IZs
chr1	179741000	179741001	ES_ori201	chr1	148204500	148204501	LS_ori32	31536500	ES_IZs_vs_LS_IZs
chr1	180609500	180609501	ES_ori202	chr1	148204500	148204501	LS_ori32	32405000	ES_IZs_vs_LS_IZs
chr1	180764500	180764501	ES_ori203	chr1	148204500	148204501	LS_ori32	32560000	ES_IZs_vs_LS_IZs
chr1	180796500	180796501	ES_ori204	chr1	148204500	148204501	LS_ori32	32592000	ES_IZs_vs_LS_IZs
chr1	180872500	180872501	ES_ori205	chr1	148204500	148204501	LS_ori32	32668000	ES_IZs_vs_LS_IZs
chr1	180877000	180877001	ES_ori206	chr1	148204500	148204501	LS_ori32	32672500	ES_IZs_vs_LS_IZs
chr1	180886500	180886501	ES_ori207	chr1	148204500	148204501	LS_ori32	32682000	ES_IZs_vs_LS_IZs
chr1	180892500	180892501	ES_ori208	chr1	148204500	148204501	LS_ori32	32688000	ES_IZs_vs_LS_IZs
chr1	180916500	180916501	ES_ori209	chr1	148204500	148204501	LS_ori32	32712000	ES_IZs_vs_LS_IZs
chr1	180925000	180925001	ES_ori210	chr1	148204500	148204501	LS_ori32	32720500	ES_IZs_vs_LS_IZs
chr1	181146500	181146501	ES_ori211	chr1	148204500	148204501	LS_ori32	32942000	ES_IZs_vs_LS_IZs
chr1	181889500	181889501	ES_ori212	chr1	148204500	148204501	LS_ori32	33685000	ES_IZs_vs_LS_IZs
chr1	181951500	181951501	ES_ori213	chr1	148204500	148204501	LS_ori32	33747000	ES_IZs_vs_LS_IZs
chr1	182026500	182026501	ES_ori214	chr1	148204500	148204501	LS_ori32	33822000	ES_IZs_vs_LS_IZs
chr1	182117500	182117501	ES_ori215	chr1	148204500	148204501	LS_ori32	33913000	ES_IZs_vs_LS_IZs
chr1	183300500	183300501	ES_ori216	chr1	148204500	148204501	LS_ori32	35096000	ES_IZs_vs_LS_IZs
chr1	185361500	185361501	ES_ori217	chr1	148204500	148204501	LS_ori32	37157000	ES_IZs_vs_LS_IZs
chr1	191931500	191931501	ES_ori218	chr1	148204500	148204501	LS_ori32	43727000	ES_IZs_vs_LS_IZs
chr2	4917500	4917501	ES_ori219	chr2	16812000	16812001	LS_ori33	11894500	ES_IZs_vs_LS_IZs
chr2	5949000	5949001	ES_ori220	chr2	16812000	16812001	LS_ori33	10863000	ES_IZs_vs_LS_IZs
chr2	17944500	17944501	ES_ori221	chr2	16812000	16812001	LS_ori33	1132500	ES_IZs_vs_LS_IZs
chr2	17979500	17979501	ES_ori222	chr2	16812000	16812001	LS_ori33	1167500	ES_IZs_vs_LS_IZs
chr2	18019500	18019501	ES_ori223	chr2	16812000	16812001	LS_ori33	1207500	ES_IZs_vs_LS_IZs
chr2	18037000	18037001	ES_ori224	chr2	16812000	16812001	LS_ori33	1225000	ES_IZs_vs_LS_IZs
chr2	18053000	18053001	ES_ori225	chr2	16812000	16812001	LS_ori33	1241000	ES_IZs_vs_LS_IZs
chr2	18060500	18060501	ES_ori226	chr2	16812000	16812001	LS_ori33	1248500	ES_IZs_vs_LS_IZs
chr2	20495500	20495501	ES_ori227	chr2	16812000	16812001	LS_ori33	3683500	ES_IZs_vs_LS_IZs
chr2	20594500	20594501	ES_ori228	chr2	16812000	16812001	LS_ori33	3782500	ES_IZs_vs_LS_IZs
chr2	20619500	20619501	ES_ori229	chr2	16812000	16812001	LS_ori33	3807500	ES_IZs_vs_LS_IZs
chr2	20649500	20649501	ES_ori230	chr2	16812000	16812001	LS_ori33	3837500	ES_IZs_vs_LS_IZs
chr2	20660000	20660001	ES_ori231	chr2	16812000	16812001	LS_ori33	3848000	ES_IZs_vs_LS_IZs
chr2	20675000	20675001	ES_ori232	chr2	16812000	16812001	LS_ori33	3863000	ES_IZs_vs_LS_IZs
chr2	20692500	20692501	ES_ori233	chr2	16812000	16812001	LS_ori33	3880500	ES_IZs_vs_LS_IZs
chr2	20712000	20712001	ES_ori234	chr2	16812000	16812001	LS_ori33	3900000	ES_IZs_vs_LS_IZs
chr2	20722500	20722501	ES_ori235	chr2	16812000	16812001	LS_ori33	3910500	ES_IZs_vs_LS_IZs
chr2	20737500	20737501	ES_ori236	chr2	16812000	16812001	LS_ori33	3925500	ES_IZs_vs_LS_IZs
chr2	20774000	20774001	ES_ori237	chr2	16812000	16812001	LS_ori33	3962000	ES_IZs_vs_LS_IZs
chr2	25193500	25193501	ES_ori238	chr2	16812000	16812001	LS_ori33	8381500	ES_IZs_vs_LS_IZs
chr2	25216500	25216501	ES_ori239	chr2	16812000	16812001	LS_ori33	8404500	ES_IZs_vs_LS_IZs
chr2	25229000	25229001	ES_ori240	chr2	16812000	16812001	LS_ori33	8417000	ES_IZs_vs_LS_IZs
chr2	25243500	25243501	ES_ori241	chr2	16812000	16812001	LS_ori33	8431500	ES_IZs_vs_LS_IZs
chr2	25260500	25260501	ES_ori242	chr2	16812000	16812001	LS_ori33	8448500	ES_IZs_vs_LS_IZs
chr2	25289500	25289501	ES_ori243	chr2	16812000	16812001	LS_ori33	8477500	ES_IZs_vs_LS_IZs
chr2	25296500	25296501	ES_ori244	chr2	16812000	16812001	LS_ori33	8484500	ES_IZs_vs_LS_IZs
chr2	25307500	25307501	ES_ori245	chr2	16812000	16812001	LS_ori33	8495500	ES_IZs_vs_LS_IZs
chr2	25327000	25327001	ES_ori246	chr2	16812000	16812001	LS_ori33	8515000	ES_IZs_vs_LS_IZs
chr2	25986500	25986501	ES_ori247	chr2	16812000	16812001	LS_ori33	9174500	ES_IZs_vs_LS_IZs
chr2	26129500	26129501	ES_ori248	chr2	16812000	16812001	LS_ori33	9317500	ES_IZs_vs_LS_IZs
chr2	26135500	26135501	ES_ori249	chr2	16812000	16812001	LS_ori33	9323500	ES_IZs_vs_LS_IZs
chr2	26359500	26359501	ES_ori250	chr2	16812000	16812001	LS_ori33	9547500	ES_IZs_vs_LS_IZs
chr2	26407000	26407001	ES_ori251	chr2	16812000	16812001	LS_ori33	9595000	ES_IZs_vs_LS_IZs
chr2	26454000	26454001	ES_ori252	chr2	16812000	16812001	LS_ori33	9642000	ES_IZs_vs_LS_IZs
chr2	26506500	26506501	ES_ori253	chr2	16812000	16812001	LS_ori33	9694500	ES_IZs_vs_LS_IZs
chr2	26556500	26556501	ES_ori254	chr2	16812000	16812001	LS_ori33	9744500	ES_IZs_vs_LS_IZs
chr2	26565000	26565001	ES_ori255	chr2	16812000	16812001	LS_ori33	9753000	ES_IZs_vs_LS_IZs
chr2	26599500	26599501	ES_ori256	chr2	16812000	16812001	LS_ori33	9787500	ES_IZs_vs_LS_IZs
chr2	26612000	26612001	ES_ori257	chr2	16812000	16812001	LS_ori33	9800000	ES_IZs_vs_LS_IZs
chr2	26632500	26632501	ES_ori258	chr2	16812000	16812001	LS_ori33	9820500	ES_IZs_vs_LS_IZs
chr2	26686500	26686501	ES_ori259	chr2	16812000	16812001	LS_ori33	9874500	ES_IZs_vs_LS_IZs
chr2	27442500	27442501	ES_ori260	chr2	16812000	16812001	LS_ori33	10630500	ES_IZs_vs_LS_IZs
chr2	27505500	27505501	ES_ori261	chr2	16812000	16812001	LS_ori33	10693500	ES_IZs_vs_LS_IZs
chr2	27511500	27511501	ES_ori262	chr2	16812000	16812001	LS_ori33	10699500	ES_IZs_vs_LS_IZs
chr2	27549500	27549501	ES_ori263	chr2	16812000	16812001	LS_ori33	10737500	ES_IZs_vs_LS_IZs
chr2	27570500	27570501	ES_ori264	chr2	16812000	16812001	LS_ori33	10758500	ES_IZs_vs_LS_IZs
chr2	28511000	28511001	ES_ori265	chr2	16812000	16812001	LS_ori33	11699000	ES_IZs_vs_LS_IZs
chr2	29059000	29059001	ES_ori266	chr2	16812000	16812001	LS_ori33	12247000	ES_IZs_vs_LS_IZs
chr2	29099500	29099501	ES_ori267	chr2	16812000	16812001	LS_ori33	12287500	ES_IZs_vs_LS_IZs
chr2	29734500	29734501	ES_ori268	chr2	16812000	16812001	LS_ori33	12922500	ES_IZs_vs_LS_IZs
chr2	29745000	29745001	ES_ori269	chr2	16812000	16812001	LS_ori33	12933000	ES_IZs_vs_LS_IZs
chr2	29767500	29767501	ES_ori270	chr2	16812000	16812001	LS_ori33	12955500	ES_IZs_vs_LS_IZs
chr2	29801000	29801001	ES_ori271	chr2	16812000	16812001	LS_ori33	12989000	ES_IZs_vs_LS_IZs
chr2	29824000	29824001	ES_ori272	chr2	16812000	16812001	LS_ori33	13012000	ES_IZs_vs_LS_IZs
chr2	29855000	29855001	ES_ori273	chr2	16812000	16812001	LS_ori33	13043000	ES_IZs_vs_LS_IZs
chr2	29864500	29864501	ES_ori274	chr2	16812000	16812001	LS_ori33	13052500	ES_IZs_vs_LS_IZs
chr2	29885500	29885501	ES_ori275	chr2	16812000	16812001	LS_ori33	13073500	ES_IZs_vs_LS_IZs
chr2	29934500	29934501	ES_ori276	chr2	16812000	16812001	LS_ori33	13122500	ES_IZs_vs_LS_IZs
chr2	29963500	29963501	ES_ori277	chr2	16812000	16812001	LS_ori33	13151500	ES_IZs_vs_LS_IZs
chr2	29976500	29976501	ES_ori278	chr2	16812000	16812001	LS_ori33	13164500	ES_IZs_vs_LS_IZs
chr2	30036500	30036501	ES_ori279	chr2	16812000	16812001	LS_ori33	13224500	ES_IZs_vs_LS_IZs
chr2	30055000	30055001	ES_ori280	chr2	16812000	16812001	LS_ori33	13243000	ES_IZs_vs_LS_IZs
chr2	30081500	30081501	ES_ori281	chr2	16812000	16812001	LS_ori33	13269500	ES_IZs_vs_LS_IZs
chr2	30101000	30101001	ES_ori282	chr2	43370500	43370501	LS_ori34	13269500	ES_IZs_vs_LS_IZs
chr2	30106500	30106501	ES_ori283	chr2	43370500	43370501	LS_ori34	13264000	ES_IZs_vs_LS_IZs
chr2	30130500	30130501	ES_ori284	chr2	43370500	43370501	LS_ori34	13240000	ES_IZs_vs_LS_IZs
chr2	30158000	30158001	ES_ori285	chr2	43370500	43370501	LS_ori34	13212500	ES_IZs_vs_LS_IZs
chr2	30164500	30164501	ES_ori286	chr2	43370500	43370501	LS_ori34	13206000	ES_IZs_vs_LS_IZs
chr2	30269500	30269501	ES_ori287	chr2	43370500	43370501	LS_ori34	13101000	ES_IZs_vs_LS_IZs
chr2	30281000	30281001	ES_ori288	chr2	43370500	43370501	LS_ori34	13089500	ES_IZs_vs_LS_IZs
chr2	30353500	30353501	ES_ori289	chr2	43370500	43370501	LS_ori34	13017000	ES_IZs_vs_LS_IZs
chr2	30362500	30362501	ES_ori290	chr2	43370500	43370501	LS_ori34	13008000	ES_IZs_vs_LS_IZs
chr2	30389000	30389001	ES_ori291	chr2	43370500	43370501	LS_ori34	12981500	ES_IZs_vs_LS_IZs
chr2	30412500	30412501	ES_ori292	chr2	43370500	43370501	LS_ori34	12958000	ES_IZs_vs_LS_IZs
chr2	30458000	30458001	ES_ori293	chr2	43370500	43370501	LS_ori34	12912500	ES_IZs_vs_LS_IZs
chr2	30521500	30521501	ES_ori294	chr2	43370500	43370501	LS_ori34	12849000	ES_IZs_vs_LS_IZs
chr2	30760000	30760001	ES_ori295	chr2	43370500	43370501	LS_ori34	12610500	ES_IZs_vs_LS_IZs
chr2	30777000	30777001	ES_ori296	chr2	43370500	43370501	LS_ori34	12593500	ES_IZs_vs_LS_IZs
chr2	30794000	30794001	ES_ori297	chr2	43370500	43370501	LS_ori34	12576500	ES_IZs_vs_LS_IZs
chr2	30804500	30804501	ES_ori298	chr2	43370500	43370501	LS_ori34	12566000	ES_IZs_vs_LS_IZs
chr2	30831500	30831501	ES_ori299	chr2	43370500	43370501	LS_ori34	12539000	ES_IZs_vs_LS_IZs
chr2	30887000	30887001	ES_ori300	chr2	43370500	43370501	LS_ori34	12483500	ES_IZs_vs_LS_IZs
chr2	30905500	30905501	ES_ori301	chr2	43370500	43370501	LS_ori34	12465000	ES_IZs_vs_LS_IZs
chr2	30919500	30919501	ES_ori302	chr2	43370500	43370501	LS_ori34	12451000	ES_IZs_vs_LS_IZs
chr2	30926000	30926001	ES_ori303	chr2	43370500	43370501	LS_ori34	12444500	ES_IZs_vs_LS_IZs
chr2	30935000	30935001	ES_ori304	chr2	43370500	43370501	LS_ori34	12435500	ES_IZs_vs_LS_IZs
chr2	30943500	30943501	ES_ori305	chr2	43370500	43370501	LS_ori34	12427000	ES_IZs_vs_LS_IZs
chr2	30948500	30948501	ES_ori306	chr2	43370500	43370501	LS_ori34	12422000	ES_IZs_vs_LS_IZs
chr2	31024000	31024001	ES_ori307	chr2	43370500	43370501	LS_ori34	12346500	ES_IZs_vs_LS_IZs
chr2	31052500	31052501	ES_ori308	chr2	43370500	43370501	LS_ori34	12318000	ES_IZs_vs_LS_IZs
chr2	31064000	31064001	ES_ori309	chr2	43370500	43370501	LS_ori34	12306500	ES_IZs_vs_LS_IZs
chr2	31090000	31090001	ES_ori310	chr2	43370500	43370501	LS_ori34	12280500	ES_IZs_vs_LS_IZs
chr2	31123500	31123501	ES_ori311	chr2	43370500	43370501	LS_ori34	12247000	ES_IZs_vs_LS_IZs
chr2	31145500	31145501	ES_ori312	chr2	43370500	43370501	LS_ori34	12225000	ES_IZs_vs_LS_IZs
chr2	31222500	31222501	ES_ori313	chr2	43370500	43370501	LS_ori34	12148000	ES_IZs_vs_LS_IZs
chr2	31465000	31465001	ES_ori314	chr2	43370500	43370501	LS_ori34	11905500	ES_IZs_vs_LS_IZs
chr2	31526500	31526501	ES_ori315	chr2	43370500	43370501	LS_ori34	11844000	ES_IZs_vs_LS_IZs
chr2	31622000	31622001	ES_ori316	chr2	43370500	43370501	LS_ori34	11748500	ES_IZs_vs_LS_IZs
chr2	31667000	31667001	ES_ori317	chr2	43370500	43370501	LS_ori34	11703500	ES_IZs_vs_LS_IZs
chr2	31686000	31686001	ES_ori318	chr2	43370500	43370501	LS_ori34	11684500	ES_IZs_vs_LS_IZs
chr2	31736000	31736001	ES_ori319	chr2	43370500	43370501	LS_ori34	11634500	ES_IZs_vs_LS_IZs
chr2	31754000	31754001	ES_ori320	chr2	43370500	43370501	LS_ori34	11616500	ES_IZs_vs_LS_IZs
chr2	32059500	32059501	ES_ori321	chr2	43370500	43370501	LS_ori34	11311000	ES_IZs_vs_LS_IZs
chr2	32074500	32074501	ES_ori322	chr2	43370500	43370501	LS_ori34	11296000	ES_IZs_vs_LS_IZs
chr2	32143000	32143001	ES_ori323	chr2	43370500	43370501	LS_ori34	11227500	ES_IZs_vs_LS_IZs
chr2	32149000	32149001	ES_ori324	chr2	43370500	43370501	LS_ori34	11221500	ES_IZs_vs_LS_IZs
chr2	32240500	32240501	ES_ori325	chr2	43370500	43370501	LS_ori34	11130000	ES_IZs_vs_LS_IZs
chr2	32249500	32249501	ES_ori326	chr2	43370500	43370501	LS_ori34	11121000	ES_IZs_vs_LS_IZs
chr2	32265000	32265001	ES_ori327	chr2	43370500	43370501	LS_ori34	11105500	ES_IZs_vs_LS_IZs
chr2	32511000	32511001	ES_ori329	chr2	43370500	43370501	LS_ori34	10859500	ES_IZs_vs_LS_IZs
chr2	32529000	32529001	ES_ori330	chr2	43370500	43370501	LS_ori34	10841500	ES_IZs_vs_LS_IZs
chr2	32581000	32581001	ES_ori331	chr2	43370500	43370501	LS_ori34	10789500	ES_IZs_vs_LS_IZs
chr2	32604500	32604501	ES_ori332	chr2	43370500	43370501	LS_ori34	10766000	ES_IZs_vs_LS_IZs
chr2	32624500	32624501	ES_ori333	chr2	43370500	43370501	LS_ori34	10746000	ES_IZs_vs_LS_IZs
chr2	32642500	32642501	ES_ori334	chr2	43370500	43370501	LS_ori34	10728000	ES_IZs_vs_LS_IZs
chr2	32658000	32658001	ES_ori335	chr2	43370500	43370501	LS_ori34	10712500	ES_IZs_vs_LS_IZs
chr2	32698500	32698501	ES_ori336	chr2	43370500	43370501	LS_ori34	10672000	ES_IZs_vs_LS_IZs
chr2	32721500	32721501	ES_ori337	chr2	43370500	43370501	LS_ori34	10649000	ES_IZs_vs_LS_IZs
chr2	32755500	32755501	ES_ori338	chr2	43370500	43370501	LS_ori34	10615000	ES_IZs_vs_LS_IZs
chr2	32765500	32765501	ES_ori339	chr2	43370500	43370501	LS_ori34	10605000	ES_IZs_vs_LS_IZs
chr2	32866000	32866001	ES_ori340	chr2	43370500	43370501	LS_ori34	10504500	ES_IZs_vs_LS_IZs
chr2	32874000	32874001	ES_ori341	chr2	43370500	43370501	LS_ori34	10496500	ES_IZs_vs_LS_IZs
chr2	32891500	32891501	ES_ori342	chr2	43370500	43370501	LS_ori34	10479000	ES_IZs_vs_LS_IZs
chr2	32899500	32899501	ES_ori343	chr2	43370500	43370501	LS_ori34	10471000	ES_IZs_vs_LS_IZs
chr2	32905500	32905501	ES_ori344	chr2	43370500	43370501	LS_ori34	10465000	ES_IZs_vs_LS_IZs
chr2	32912000	32912001	ES_ori345	chr2	43370500	43370501	LS_ori34	10458500	ES_IZs_vs_LS_IZs
chr2	32922000	32922001	ES_ori346	chr2	43370500	43370501	LS_ori34	10448500	ES_IZs_vs_LS_IZs
chr2	32944000	32944001	ES_ori347	chr2	43370500	43370501	LS_ori34	10426500	ES_IZs_vs_LS_IZs
chr2	32960000	32960001	ES_ori348	chr2	43370500	43370501	LS_ori34	10410500	ES_IZs_vs_LS_IZs
chr2	32970000	32970001	ES_ori349	chr2	43370500	43370501	LS_ori34	10400500	ES_IZs_vs_LS_IZs
chr2	33436500	33436501	ES_ori350	chr2	43370500	43370501	LS_ori34	9934000	ES_IZs_vs_LS_IZs
chr2	33474500	33474501	ES_ori351	chr2	43370500	43370501	LS_ori34	9896000	ES_IZs_vs_LS_IZs
chr2	34764500	34764501	ES_ori352	chr2	43370500	43370501	LS_ori34	8606000	ES_IZs_vs_LS_IZs
chr2	34769500	34769501	ES_ori353	chr2	43370500	43370501	LS_ori34	8601000	ES_IZs_vs_LS_IZs
chr2	34788500	34788501	ES_ori354	chr2	43370500	43370501	LS_ori34	8582000	ES_IZs_vs_LS_IZs
chr2	34800500	34800501	ES_ori355	chr2	43370500	43370501	LS_ori34	8570000	ES_IZs_vs_LS_IZs
chr2	34828500	34828501	ES_ori356	chr2	43370500	43370501	LS_ori34	8542000	ES_IZs_vs_LS_IZs
chr2	34836500	34836501	ES_ori357	chr2	43370500	43370501	LS_ori34	8534000	ES_IZs_vs_LS_IZs
chr2	34842500	34842501	ES_ori358	chr2	43370500	43370501	LS_ori34	8528000	ES_IZs_vs_LS_IZs
chr2	35612000	35612001	ES_ori359	chr2	43370500	43370501	LS_ori34	7758500	ES_IZs_vs_LS_IZs
chr2	52039500	52039501	ES_ori360	chr2	46217500	46217501	LS_ori35	5822000	ES_IZs_vs_LS_IZs
chr2	52069500	52069501	ES_ori361	chr2	46217500	46217501	LS_ori35	5852000	ES_IZs_vs_LS_IZs
chr2	52957000	52957001	ES_ori362	chr2	46217500	46217501	LS_ori35	6739500	ES_IZs_vs_LS_IZs
chr2	57236500	57236501	ES_ori363	chr2	46217500	46217501	LS_ori35	11019000	ES_IZs_vs_LS_IZs
chr2	59381000	59381001	ES_ori364	chr2	46217500	46217501	LS_ori35	13163500	ES_IZs_vs_LS_IZs
chr2	59394500	59394501	ES_ori365	chr2	46217500	46217501	LS_ori35	13177000	ES_IZs_vs_LS_IZs
chr2	59775500	59775501	ES_ori366	chr2	46217500	46217501	LS_ori35	13558000	ES_IZs_vs_LS_IZs
chr2	60047500	60047501	ES_ori367	chr2	46217500	46217501	LS_ori35	13830000	ES_IZs_vs_LS_IZs
chr2	60199000	60199001	ES_ori368	chr2	46217500	46217501	LS_ori35	13981500	ES_IZs_vs_LS_IZs
chr2	60398000	60398001	ES_ori369	chr2	46217500	46217501	LS_ori35	14180500	ES_IZs_vs_LS_IZs
chr2	60409000	60409001	ES_ori370	chr2	46217500	46217501	LS_ori35	14191500	ES_IZs_vs_LS_IZs
chr2	65422500	65422501	ES_ori371	chr2	46217500	46217501	LS_ori35	19205000	ES_IZs_vs_LS_IZs
chr2	65439500	65439501	ES_ori372	chr2	46217500	46217501	LS_ori35	19222000	ES_IZs_vs_LS_IZs
chr2	69892000	69892001	ES_ori373	chr2	86368000	86368001	LS_ori36	16476000	ES_IZs_vs_LS_IZs
chr2	71345500	71345501	ES_ori374	chr2	86368000	86368001	LS_ori36	15022500	ES_IZs_vs_LS_IZs
chr2	71373000	71373001	ES_ori375	chr2	86368000	86368001	LS_ori36	14995000	ES_IZs_vs_LS_IZs
chr2	71386500	71386501	ES_ori376	chr2	86368000	86368001	LS_ori36	14981500	ES_IZs_vs_LS_IZs
chr2	71446500	71446501	ES_ori377	chr2	86368000	86368001	LS_ori36	14921500	ES_IZs_vs_LS_IZs
chr2	71654500	71654501	ES_ori378	chr2	86368000	86368001	LS_ori36	14713500	ES_IZs_vs_LS_IZs
chr2	71705500	71705501	ES_ori379	chr2	86368000	86368001	LS_ori36	14662500	ES_IZs_vs_LS_IZs
chr2	71718500	71718501	ES_ori380	chr2	86368000	86368001	LS_ori36	14649500	ES_IZs_vs_LS_IZs
chr2	71732000	71732001	ES_ori381	chr2	86368000	86368001	LS_ori36	14636000	ES_IZs_vs_LS_IZs
chr2	71866000	71866001	ES_ori382	chr2	86368000	86368001	LS_ori36	14502000	ES_IZs_vs_LS_IZs
chr2	71870500	71870501	ES_ori383	chr2	86368000	86368001	LS_ori36	14497500	ES_IZs_vs_LS_IZs
chr2	72985500	72985501	ES_ori384	chr2	86368000	86368001	LS_ori36	13382500	ES_IZs_vs_LS_IZs
chr2	72994500	72994501	ES_ori385	chr2	86368000	86368001	LS_ori36	13373500	ES_IZs_vs_LS_IZs
chr2	73797500	73797501	ES_ori386	chr2	86368000	86368001	LS_ori36	12570500	ES_IZs_vs_LS_IZs
chr2	73804500	73804501	ES_ori387	chr2	86368000	86368001	LS_ori36	12563500	ES_IZs_vs_LS_IZs
chr2	75608000	75608001	ES_ori388	chr2	86368000	86368001	LS_ori36	10760000	ES_IZs_vs_LS_IZs
chr2	75655000	75655001	ES_ori389	chr2	86368000	86368001	LS_ori36	10713000	ES_IZs_vs_LS_IZs
chr2	75674500	75674501	ES_ori390	chr2	86368000	86368001	LS_ori36	10693500	ES_IZs_vs_LS_IZs
chr2	75771500	75771501	ES_ori391	chr2	86368000	86368001	LS_ori36	10596500	ES_IZs_vs_LS_IZs
chr2	75781000	75781001	ES_ori392	chr2	86368000	86368001	LS_ori36	10587000	ES_IZs_vs_LS_IZs
chr2	76809000	76809001	ES_ori393	chr2	86368000	86368001	LS_ori36	9559000	ES_IZs_vs_LS_IZs
chr2	84654500	84654501	ES_ori394	chr2	86368000	86368001	LS_ori36	1713500	ES_IZs_vs_LS_IZs
chr2	84718500	84718501	ES_ori395	chr2	86368000	86368001	LS_ori36	1649500	ES_IZs_vs_LS_IZs
chr2	84732000	84732001	ES_ori396	chr2	86368000	86368001	LS_ori36	1636000	ES_IZs_vs_LS_IZs
chr2	87483500	87483501	ES_ori397	chr2	86368000	86368001	LS_ori36	1115500	ES_IZs_vs_LS_IZs
chr2	87506500	87506501	ES_ori398	chr2	86368000	86368001	LS_ori36	1138500	ES_IZs_vs_LS_IZs
chr2	87513500	87513501	ES_ori399	chr2	86368000	86368001	LS_ori36	1145500	ES_IZs_vs_LS_IZs
chr2	87522500	87522501	ES_ori400	chr2	86368000	86368001	LS_ori36	1154500	ES_IZs_vs_LS_IZs
chr2	90743000	90743001	ES_ori401	chr2	86368000	86368001	LS_ori36	4375000	ES_IZs_vs_LS_IZs
chr2	90930000	90930001	ES_ori402	chr2	86368000	86368001	LS_ori36	4562000	ES_IZs_vs_LS_IZs
chr2	90938000	90938001	ES_ori403	chr2	86368000	86368001	LS_ori36	4570000	ES_IZs_vs_LS_IZs
chr2	91034000	91034001	ES_ori404	chr2	95677500	95677501	LS_ori37	4643500	ES_IZs_vs_LS_IZs
chr2	91047500	91047501	ES_ori405	chr2	95677500	95677501	LS_ori37	4630000	ES_IZs_vs_LS_IZs
chr2	91113000	91113001	ES_ori406	chr2	95677500	95677501	LS_ori37	4564500	ES_IZs_vs_LS_IZs
chr2	91630000	91630001	ES_ori407	chr2	95677500	95677501	LS_ori37	4047500	ES_IZs_vs_LS_IZs
chr2	91669500	91669501	ES_ori408	chr2	95677500	95677501	LS_ori37	4008000	ES_IZs_vs_LS_IZs
chr2	91727000	91727001	ES_ori409	chr2	95677500	95677501	LS_ori37	3950500	ES_IZs_vs_LS_IZs
chr2	91927500	91927501	ES_ori410	chr2	95677500	95677501	LS_ori37	3750000	ES_IZs_vs_LS_IZs
chr2	91969500	91969501	ES_ori411	chr2	95677500	95677501	LS_ori37	3708000	ES_IZs_vs_LS_IZs
chr2	93871500	93871501	ES_ori412	chr2	95677500	95677501	LS_ori37	1806000	ES_IZs_vs_LS_IZs
chr2	93884500	93884501	ES_ori413	chr2	95677500	95677501	LS_ori37	1793000	ES_IZs_vs_LS_IZs
chr2	93889500	93889501	ES_ori414	chr2	95677500	95677501	LS_ori37	1788000	ES_IZs_vs_LS_IZs
chr2	93925500	93925501	ES_ori415	chr2	95677500	95677501	LS_ori37	1752000	ES_IZs_vs_LS_IZs
chr2	93931500	93931501	ES_ori416	chr2	95677500	95677501	LS_ori37	1746000	ES_IZs_vs_LS_IZs
chr2	93943500	93943501	ES_ori417	chr2	95677500	95677501	LS_ori37	1734000	ES_IZs_vs_LS_IZs
chr2	119044500	119044501	ES_ori418	chr2	124237500	124237501	LS_ori41	5193000	ES_IZs_vs_LS_IZs
chr2	119164500	119164501	ES_ori419	chr2	124237500	124237501	LS_ori41	5073000	ES_IZs_vs_LS_IZs
chr2	119233000	119233001	ES_ori420	chr2	124237500	124237501	LS_ori41	5004500	ES_IZs_vs_LS_IZs
chr2	119465500	119465501	ES_ori421	chr2	124237500	124237501	LS_ori41	4772000	ES_IZs_vs_LS_IZs
chr2	119483500	119483501	ES_ori422	chr2	124237500	124237501	LS_ori41	4754000	ES_IZs_vs_LS_IZs
chr2	119490500	119490501	ES_ori423	chr2	124237500	124237501	LS_ori41	4747000	ES_IZs_vs_LS_IZs
chr2	119625000	119625001	ES_ori424	chr2	124237500	124237501	LS_ori41	4612500	ES_IZs_vs_LS_IZs
chr2	119640500	119640501	ES_ori425	chr2	124237500	124237501	LS_ori41	4597000	ES_IZs_vs_LS_IZs
chr2	119667500	119667501	ES_ori426	chr2	124237500	124237501	LS_ori41	4570000	ES_IZs_vs_LS_IZs
chr2	119739000	119739001	ES_ori427	chr2	124237500	124237501	LS_ori41	4498500	ES_IZs_vs_LS_IZs
chr2	119754500	119754501	ES_ori428	chr2	124237500	124237501	LS_ori41	4483000	ES_IZs_vs_LS_IZs
chr2	119761500	119761501	ES_ori429	chr2	124237500	124237501	LS_ori41	4476000	ES_IZs_vs_LS_IZs
chr2	119790500	119790501	ES_ori430	chr2	124237500	124237501	LS_ori41	4447000	ES_IZs_vs_LS_IZs
chr2	119841500	119841501	ES_ori431	chr2	124237500	124237501	LS_ori41	4396000	ES_IZs_vs_LS_IZs
chr2	119855500	119855501	ES_ori432	chr2	124237500	124237501	LS_ori41	4382000	ES_IZs_vs_LS_IZs
chr2	120241500	120241501	ES_ori433	chr2	124237500	124237501	LS_ori41	3996000	ES_IZs_vs_LS_IZs
chr2	120566500	120566501	ES_ori434	chr2	124237500	124237501	LS_ori41	3671000	ES_IZs_vs_LS_IZs
chr2	121411500	121411501	ES_ori435	chr2	124237500	124237501	LS_ori41	2826000	ES_IZs_vs_LS_IZs
chr2	122026000	122026001	ES_ori438	chr2	124237500	124237501	LS_ori41	2211500	ES_IZs_vs_LS_IZs
chr2	122373500	122373501	ES_ori439	chr2	124237500	124237501	LS_ori41	1864000	ES_IZs_vs_LS_IZs
chr2	126785500	126785501	ES_ori440	chr2	124237500	124237501	LS_ori41	2548000	ES_IZs_vs_LS_IZs
chr2	127098500	127098501	ES_ori441	chr2	124237500	124237501	LS_ori41	2861000	ES_IZs_vs_LS_IZs
chr2	127265000	127265001	ES_ori442	chr2	124237500	124237501	LS_ori41	3027500	ES_IZs_vs_LS_IZs
chr2	129195500	129195501	ES_ori443	chr2	124237500	124237501	LS_ori41	4958000	ES_IZs_vs_LS_IZs
chr2	129221000	129221001	ES_ori444	chr2	124237500	124237501	LS_ori41	4983500	ES_IZs_vs_LS_IZs
chr2	129245000	129245001	ES_ori445	chr2	124237500	124237501	LS_ori41	5007500	ES_IZs_vs_LS_IZs
chr2	129259500	129259501	ES_ori446	chr2	124237500	124237501	LS_ori41	5022000	ES_IZs_vs_LS_IZs
chr2	130289500	130289501	ES_ori447	chr2	124237500	124237501	LS_ori41	6052000	ES_IZs_vs_LS_IZs
chr2	130634500	130634501	ES_ori448	chr2	124237500	124237501	LS_ori41	6397000	ES_IZs_vs_LS_IZs
chr2	130666500	130666501	ES_ori449	chr2	124237500	124237501	LS_ori41	6429000	ES_IZs_vs_LS_IZs
chr2	130695500	130695501	ES_ori450	chr2	124237500	124237501	LS_ori41	6458000	ES_IZs_vs_LS_IZs
chr2	132260500	132260501	ES_ori451	chr2	124237500	124237501	LS_ori41	8023000	ES_IZs_vs_LS_IZs
chr2	132700500	132700501	ES_ori452	chr2	124237500	124237501	LS_ori41	8463000	ES_IZs_vs_LS_IZs
chr2	144284000	144284001	ES_ori453	chr2	141418500	141418501	LS_ori42	2865500	ES_IZs_vs_LS_IZs
chr2	144553500	144553501	ES_ori454	chr2	141418500	141418501	LS_ori42	3135000	ES_IZs_vs_LS_IZs
chr2	150907500	150907501	ES_ori455	chr2	141418500	141418501	LS_ori42	9489000	ES_IZs_vs_LS_IZs
chr2	152010000	152010001	ES_ori456	chr2	141418500	141418501	LS_ori42	10591500	ES_IZs_vs_LS_IZs
chr2	152014500	152014501	ES_ori457	chr2	141418500	141418501	LS_ori42	10596000	ES_IZs_vs_LS_IZs
chr2	152027000	152027001	ES_ori458	chr2	141418500	141418501	LS_ori42	10608500	ES_IZs_vs_LS_IZs
chr2	152291500	152291501	ES_ori460	chr2	141418500	141418501	LS_ori42	10873000	ES_IZs_vs_LS_IZs
chr2	152339500	152339501	ES_ori461	chr2	141418500	141418501	LS_ori42	10921000	ES_IZs_vs_LS_IZs
chr2	152348500	152348501	ES_ori462	chr2	141418500	141418501	LS_ori42	10930000	ES_IZs_vs_LS_IZs
chr2	152361500	152361501	ES_ori463	chr2	141418500	141418501	LS_ori42	10943000	ES_IZs_vs_LS_IZs
chr2	152404500	152404501	ES_ori464	chr2	141418500	141418501	LS_ori42	10986000	ES_IZs_vs_LS_IZs
chr2	152696500	152696501	ES_ori465	chr2	141418500	141418501	LS_ori42	11278000	ES_IZs_vs_LS_IZs
chr2	152716000	152716001	ES_ori466	chr2	141418500	141418501	LS_ori42	11297500	ES_IZs_vs_LS_IZs
chr2	152726000	152726001	ES_ori467	chr2	141418500	141418501	LS_ori42	11307500	ES_IZs_vs_LS_IZs
chr2	152732000	152732001	ES_ori468	chr2	141418500	141418501	LS_ori42	11313500	ES_IZs_vs_LS_IZs
chr2	152742000	152742001	ES_ori469	chr2	141418500	141418501	LS_ori42	11323500	ES_IZs_vs_LS_IZs
chr2	152771000	152771001	ES_ori470	chr2	141418500	141418501	LS_ori42	11352500	ES_IZs_vs_LS_IZs
chr2	152792500	152792501	ES_ori471	chr2	141418500	141418501	LS_ori42	11374000	ES_IZs_vs_LS_IZs
chr2	152802500	152802501	ES_ori472	chr2	141418500	141418501	LS_ori42	11384000	ES_IZs_vs_LS_IZs
chr2	152819500	152819501	ES_ori473	chr2	141418500	141418501	LS_ori42	11401000	ES_IZs_vs_LS_IZs
chr2	152834000	152834001	ES_ori474	chr2	141418500	141418501	LS_ori42	11415500	ES_IZs_vs_LS_IZs
chr2	153158500	153158501	ES_ori475	chr2	141418500	141418501	LS_ori42	11740000	ES_IZs_vs_LS_IZs
chr2	153220000	153220001	ES_ori476	chr2	141418500	141418501	LS_ori42	11801500	ES_IZs_vs_LS_IZs
chr2	153338500	153338501	ES_ori477	chr2	141418500	141418501	LS_ori42	11920000	ES_IZs_vs_LS_IZs
chr2	153417000	153417001	ES_ori478	chr2	141418500	141418501	LS_ori42	11998500	ES_IZs_vs_LS_IZs
chr2	153587500	153587501	ES_ori479	chr2	141418500	141418501	LS_ori42	12169000	ES_IZs_vs_LS_IZs
chr2	153607500	153607501	ES_ori480	chr2	141418500	141418501	LS_ori42	12189000	ES_IZs_vs_LS_IZs
chr2	153616500	153616501	ES_ori481	chr2	141418500	141418501	LS_ori42	12198000	ES_IZs_vs_LS_IZs
chr2	153625500	153625501	ES_ori482	chr2	141418500	141418501	LS_ori42	12207000	ES_IZs_vs_LS_IZs
chr2	153642500	153642501	ES_ori483	chr2	141418500	141418501	LS_ori42	12224000	ES_IZs_vs_LS_IZs
chr2	154337000	154337001	ES_ori484	chr2	141418500	141418501	LS_ori42	12918500	ES_IZs_vs_LS_IZs
chr2	154423500	154423501	ES_ori485	chr2	141418500	141418501	LS_ori42	13005000	ES_IZs_vs_LS_IZs
chr2	154432500	154432501	ES_ori486	chr2	141418500	141418501	LS_ori42	13014000	ES_IZs_vs_LS_IZs
chr2	154547500	154547501	ES_ori487	chr2	141418500	141418501	LS_ori42	13129000	ES_IZs_vs_LS_IZs
chr2	154555500	154555501	ES_ori488	chr2	141418500	141418501	LS_ori42	13137000	ES_IZs_vs_LS_IZs
chr2	154573500	154573501	ES_ori489	chr2	141418500	141418501	LS_ori42	13155000	ES_IZs_vs_LS_IZs
chr2	154586500	154586501	ES_ori490	chr2	141418500	141418501	LS_ori42	13168000	ES_IZs_vs_LS_IZs
chr2	154597000	154597001	ES_ori491	chr2	141418500	141418501	LS_ori42	13178500	ES_IZs_vs_LS_IZs
chr2	154655000	154655001	ES_ori492	chr2	141418500	141418501	LS_ori42	13236500	ES_IZs_vs_LS_IZs
chr2	154901000	154901001	ES_ori493	chr2	141418500	141418501	LS_ori42	13482500	ES_IZs_vs_LS_IZs
chr2	155080500	155080501	ES_ori494	chr2	141418500	141418501	LS_ori42	13662000	ES_IZs_vs_LS_IZs
chr2	155587500	155587501	ES_ori495	chr2	141418500	141418501	LS_ori42	14169000	ES_IZs_vs_LS_IZs
chr2	155607500	155607501	ES_ori496	chr2	141418500	141418501	LS_ori42	14189000	ES_IZs_vs_LS_IZs
chr2	155619500	155619501	ES_ori497	chr2	141418500	141418501	LS_ori42	14201000	ES_IZs_vs_LS_IZs
chr2	155953000	155953001	ES_ori498	chr2	141418500	141418501	LS_ori42	14534500	ES_IZs_vs_LS_IZs
chr2	156005500	156005501	ES_ori499	chr2	141418500	141418501	LS_ori42	14587000	ES_IZs_vs_LS_IZs
chr2	156122000	156122001	ES_ori500	chr2	141418500	141418501	LS_ori42	14703500	ES_IZs_vs_LS_IZs
chr2	156141500	156141501	ES_ori501	chr2	141418500	141418501	LS_ori42	14723000	ES_IZs_vs_LS_IZs
chr2	156185000	156185001	ES_ori502	chr2	141418500	141418501	LS_ori42	14766500	ES_IZs_vs_LS_IZs
chr2	156397000	156397001	ES_ori504	chr2	141418500	141418501	LS_ori42	14978500	ES_IZs_vs_LS_IZs
chr2	156403500	156403501	ES_ori505	chr2	141418500	141418501	LS_ori42	14985000	ES_IZs_vs_LS_IZs
chr2	156418500	156418501	ES_ori506	chr2	141418500	141418501	LS_ori42	15000000	ES_IZs_vs_LS_IZs
chr2	156429000	156429001	ES_ori507	chr2	141418500	141418501	LS_ori42	15010500	ES_IZs_vs_LS_IZs
chr2	156439000	156439001	ES_ori508	chr2	141418500	141418501	LS_ori42	15020500	ES_IZs_vs_LS_IZs
chr2	156445500	156445501	ES_ori509	chr2	141418500	141418501	LS_ori42	15027000	ES_IZs_vs_LS_IZs
chr2	156819500	156819501	ES_ori510	chr2	141418500	141418501	LS_ori42	15401000	ES_IZs_vs_LS_IZs
chr2	156826500	156826501	ES_ori511	chr2	141418500	141418501	LS_ori42	15408000	ES_IZs_vs_LS_IZs
chr2	156844500	156844501	ES_ori512	chr2	141418500	141418501	LS_ori42	15426000	ES_IZs_vs_LS_IZs
chr2	157056500	157056501	ES_ori513	chr2	141418500	141418501	LS_ori42	15638000	ES_IZs_vs_LS_IZs
chr2	157342000	157342001	ES_ori514	chr2	141418500	141418501	LS_ori42	15923500	ES_IZs_vs_LS_IZs
chr2	157364000	157364001	ES_ori515	chr2	141418500	141418501	LS_ori42	15945500	ES_IZs_vs_LS_IZs
chr2	157410500	157410501	ES_ori516	chr2	141418500	141418501	LS_ori42	15992000	ES_IZs_vs_LS_IZs
chr2	157422500	157422501	ES_ori517	chr2	141418500	141418501	LS_ori42	16004000	ES_IZs_vs_LS_IZs
chr2	157439000	157439001	ES_ori518	chr2	141418500	141418501	LS_ori42	16020500	ES_IZs_vs_LS_IZs
chr2	157841000	157841001	ES_ori520	chr2	141418500	141418501	LS_ori42	16422500	ES_IZs_vs_LS_IZs
chr2	158791500	158791501	ES_ori521	chr2	141418500	141418501	LS_ori42	17373000	ES_IZs_vs_LS_IZs
chr2	163014500	163014501	ES_ori522	chr2	141418500	141418501	LS_ori42	21596000	ES_IZs_vs_LS_IZs
chr2	163030500	163030501	ES_ori523	chr2	141418500	141418501	LS_ori42	21612000	ES_IZs_vs_LS_IZs
chr2	163042000	163042001	ES_ori524	chr2	141418500	141418501	LS_ori42	21623500	ES_IZs_vs_LS_IZs
chr2	163050500	163050501	ES_ori525	chr2	141418500	141418501	LS_ori42	21632000	ES_IZs_vs_LS_IZs
chr2	163091000	163091001	ES_ori526	chr2	141418500	141418501	LS_ori42	21672500	ES_IZs_vs_LS_IZs
chr2	163458500	163458501	ES_ori527	chr2	141418500	141418501	LS_ori42	22040000	ES_IZs_vs_LS_IZs
chr2	163515500	163515501	ES_ori528	chr2	141418500	141418501	LS_ori42	22097000	ES_IZs_vs_LS_IZs
chr2	164447500	164447501	ES_ori529	chr2	141418500	141418501	LS_ori42	23029000	ES_IZs_vs_LS_IZs
chr2	164778000	164778001	ES_ori530	chr2	141418500	141418501	LS_ori42	23359500	ES_IZs_vs_LS_IZs
chr2	164820000	164820001	ES_ori531	chr2	141418500	141418501	LS_ori42	23401500	ES_IZs_vs_LS_IZs
chr2	164832000	164832001	ES_ori532	chr2	141418500	141418501	LS_ori42	23413500	ES_IZs_vs_LS_IZs
chr2	164861000	164861001	ES_ori533	chr2	141418500	141418501	LS_ori42	23442500	ES_IZs_vs_LS_IZs
chr2	164872500	164872501	ES_ori534	chr2	141418500	141418501	LS_ori42	23454000	ES_IZs_vs_LS_IZs
chr2	165791000	165791001	ES_ori535	chr2	141418500	141418501	LS_ori42	24372500	ES_IZs_vs_LS_IZs
chr2	165806500	165806501	ES_ori536	chr2	141418500	141418501	LS_ori42	24388000	ES_IZs_vs_LS_IZs
chr2	165976500	165976501	ES_ori539	chr2	141418500	141418501	LS_ori42	24558000	ES_IZs_vs_LS_IZs
chr2	165987500	165987501	ES_ori540	chr2	141418500	141418501	LS_ori42	24569000	ES_IZs_vs_LS_IZs
chr2	166079500	166079501	ES_ori541	chr2	141418500	141418501	LS_ori42	24661000	ES_IZs_vs_LS_IZs
chr2	166091500	166091501	ES_ori542	chr2	141418500	141418501	LS_ori42	24673000	ES_IZs_vs_LS_IZs
chr2	166160000	166160001	ES_ori543	chr2	141418500	141418501	LS_ori42	24741500	ES_IZs_vs_LS_IZs
chr2	166902000	166902001	ES_ori545	chr2	141418500	141418501	LS_ori42	25483500	ES_IZs_vs_LS_IZs
chr2	167003000	167003001	ES_ori546	chr2	141418500	141418501	LS_ori42	25584500	ES_IZs_vs_LS_IZs
chr2	167008500	167008501	ES_ori547	chr2	141418500	141418501	LS_ori42	25590000	ES_IZs_vs_LS_IZs
chr2	167050500	167050501	ES_ori548	chr2	141418500	141418501	LS_ori42	25632000	ES_IZs_vs_LS_IZs
chr2	167058000	167058001	ES_ori549	chr2	141418500	141418501	LS_ori42	25639500	ES_IZs_vs_LS_IZs
chr2	167071000	167071001	ES_ori550	chr2	141418500	141418501	LS_ori42	25652500	ES_IZs_vs_LS_IZs
chr2	167380500	167380501	ES_ori551	chr2	141418500	141418501	LS_ori42	25962000	ES_IZs_vs_LS_IZs
chr2	167403500	167403501	ES_ori552	chr2	141418500	141418501	LS_ori42	25985000	ES_IZs_vs_LS_IZs
chr2	167431500	167431501	ES_ori554	chr2	141418500	141418501	LS_ori42	26013000	ES_IZs_vs_LS_IZs
chr2	167440500	167440501	ES_ori555	chr2	141418500	141418501	LS_ori42	26022000	ES_IZs_vs_LS_IZs
chr2	167448500	167448501	ES_ori556	chr2	141418500	141418501	LS_ori42	26030000	ES_IZs_vs_LS_IZs
chr2	167461500	167461501	ES_ori557	chr2	141418500	141418501	LS_ori42	26043000	ES_IZs_vs_LS_IZs
chr2	167499500	167499501	ES_ori558	chr2	141418500	141418501	LS_ori42	26081000	ES_IZs_vs_LS_IZs
chr2	167532000	167532001	ES_ori559	chr2	141418500	141418501	LS_ori42	26113500	ES_IZs_vs_LS_IZs
chr2	167549500	167549501	ES_ori560	chr2	141418500	141418501	LS_ori42	26131000	ES_IZs_vs_LS_IZs
chr2	167604500	167604501	ES_ori561	chr2	141418500	141418501	LS_ori42	26186000	ES_IZs_vs_LS_IZs
chr2	167639500	167639501	ES_ori562	chr2	141418500	141418501	LS_ori42	26221000	ES_IZs_vs_LS_IZs
chr2	168123000	168123001	ES_ori563	chr2	141418500	141418501	LS_ori42	26704500	ES_IZs_vs_LS_IZs
chr2	168160500	168160501	ES_ori564	chr2	141418500	141418501	LS_ori42	26742000	ES_IZs_vs_LS_IZs
chr2	168236500	168236501	ES_ori565	chr2	141418500	141418501	LS_ori42	26818000	ES_IZs_vs_LS_IZs
chr2	168706500	168706501	ES_ori566	chr2	141418500	141418501	LS_ori42	27288000	ES_IZs_vs_LS_IZs
chr2	168770500	168770501	ES_ori567	chr2	141418500	141418501	LS_ori42	27352000	ES_IZs_vs_LS_IZs
chr2	168844500	168844501	ES_ori568	chr2	141418500	141418501	LS_ori42	27426000	ES_IZs_vs_LS_IZs
chr2	168849500	168849501	ES_ori569	chr2	141418500	141418501	LS_ori42	27431000	ES_IZs_vs_LS_IZs
chr2	168869500	168869501	ES_ori570	chr2	141418500	141418501	LS_ori42	27451000	ES_IZs_vs_LS_IZs
chr2	168877500	168877501	ES_ori571	chr2	141418500	141418501	LS_ori42	27459000	ES_IZs_vs_LS_IZs
chr2	168906500	168906501	ES_ori572	chr2	141418500	141418501	LS_ori42	27488000	ES_IZs_vs_LS_IZs
chr2	168918500	168918501	ES_ori573	chr2	141418500	141418501	LS_ori42	27500000	ES_IZs_vs_LS_IZs
chr2	168962000	168962001	ES_ori574	chr2	141418500	141418501	LS_ori42	27543500	ES_IZs_vs_LS_IZs
chr2	168976500	168976501	ES_ori575	chr2	141418500	141418501	LS_ori42	27558000	ES_IZs_vs_LS_IZs
chr2	169003000	169003001	ES_ori576	chr2	141418500	141418501	LS_ori42	27584500	ES_IZs_vs_LS_IZs
chr2	170191000	170191001	ES_ori577	chr2	141418500	141418501	LS_ori42	28772500	ES_IZs_vs_LS_IZs
chr2	170203000	170203001	ES_ori578	chr2	141418500	141418501	LS_ori42	28784500	ES_IZs_vs_LS_IZs
chr2	170247500	170247501	ES_ori579	chr2	141418500	141418501	LS_ori42	28829000	ES_IZs_vs_LS_IZs
chr2	172497000	172497001	ES_ori580	chr2	141418500	141418501	LS_ori42	31078500	ES_IZs_vs_LS_IZs
chr2	172519000	172519001	ES_ori581	chr2	141418500	141418501	LS_ori42	31100500	ES_IZs_vs_LS_IZs
chr2	172527000	172527001	ES_ori582	chr2	141418500	141418501	LS_ori42	31108500	ES_IZs_vs_LS_IZs
chr2	172564000	172564001	ES_ori583	chr2	141418500	141418501	LS_ori42	31145500	ES_IZs_vs_LS_IZs
chr2	172576000	172576001	ES_ori584	chr2	141418500	141418501	LS_ori42	31157500	ES_IZs_vs_LS_IZs
chr2	172591500	172591501	ES_ori585	chr2	141418500	141418501	LS_ori42	31173000	ES_IZs_vs_LS_IZs
chr2	173018500	173018501	ES_ori586	chr2	141418500	141418501	LS_ori42	31600000	ES_IZs_vs_LS_IZs
chr2	173282500	173282501	ES_ori587	chr2	141418500	141418501	LS_ori42	31864000	ES_IZs_vs_LS_IZs
chr2	174262500	174262501	ES_ori588	chr2	141418500	141418501	LS_ori42	32844000	ES_IZs_vs_LS_IZs
chr2	180169500	180169501	ES_ori590	chr2	141418500	141418501	LS_ori42	38751000	ES_IZs_vs_LS_IZs
chr2	180231500	180231501	ES_ori591	chr2	141418500	141418501	LS_ori42	38813000	ES_IZs_vs_LS_IZs
chr2	180241500	180241501	ES_ori592	chr2	141418500	141418501	LS_ori42	38823000	ES_IZs_vs_LS_IZs
chr2	180251000	180251001	ES_ori593	chr2	141418500	141418501	LS_ori42	38832500	ES_IZs_vs_LS_IZs
chr2	180728500	180728501	ES_ori594	chr2	141418500	141418501	LS_ori42	39310000	ES_IZs_vs_LS_IZs
chr2	180743000	180743001	ES_ori595	chr2	141418500	141418501	LS_ori42	39324500	ES_IZs_vs_LS_IZs
chr2	180899500	180899501	ES_ori596	chr2	141418500	141418501	LS_ori42	39481000	ES_IZs_vs_LS_IZs
chr2	181316000	181316001	ES_ori597	chr2	141418500	141418501	LS_ori42	39897500	ES_IZs_vs_LS_IZs
chr2	181570000	181570001	ES_ori598	chr2	141418500	141418501	LS_ori42	40151500	ES_IZs_vs_LS_IZs
chr2	181578000	181578001	ES_ori599	chr2	141418500	141418501	LS_ori42	40159500	ES_IZs_vs_LS_IZs
chr2	181597500	181597501	ES_ori600	chr2	141418500	141418501	LS_ori42	40179000	ES_IZs_vs_LS_IZs
chr3	9009000	9009001	ES_ori602	chr3	13164500	13164501	LS_ori44	4155500	ES_IZs_vs_LS_IZs
chr3	9614000	9614001	ES_ori603	chr3	13164500	13164501	LS_ori44	3550500	ES_IZs_vs_LS_IZs
chr3	9644500	9644501	ES_ori604	chr3	13164500	13164501	LS_ori44	3520000	ES_IZs_vs_LS_IZs
chr3	9653000	9653001	ES_ori605	chr3	13164500	13164501	LS_ori44	3511500	ES_IZs_vs_LS_IZs
chr3	10361500	10361501	ES_ori606	chr3	13164500	13164501	LS_ori44	2803000	ES_IZs_vs_LS_IZs
chr3	27157500	27157501	ES_ori607	chr3	24078500	24078501	LS_ori45	3079000	ES_IZs_vs_LS_IZs
chr3	30654500	30654501	ES_ori608	chr3	24078500	24078501	LS_ori45	6576000	ES_IZs_vs_LS_IZs
chr3	30677000	30677001	ES_ori609	chr3	24078500	24078501	LS_ori45	6598500	ES_IZs_vs_LS_IZs
chr3	30701500	30701501	ES_ori610	chr3	24078500	24078501	LS_ori45	6623000	ES_IZs_vs_LS_IZs
chr3	30724000	30724001	ES_ori611	chr3	24078500	24078501	LS_ori45	6645500	ES_IZs_vs_LS_IZs
chr3	30993500	30993501	ES_ori612	chr3	24078500	24078501	LS_ori45	6915000	ES_IZs_vs_LS_IZs
chr3	32527500	32527501	ES_ori613	chr3	24078500	24078501	LS_ori45	8449000	ES_IZs_vs_LS_IZs
chr3	32760500	32760501	ES_ori614	chr3	24078500	24078501	LS_ori45	8682000	ES_IZs_vs_LS_IZs
chr3	34007000	34007001	ES_ori615	chr3	43041500	43041501	LS_ori46	9034500	ES_IZs_vs_LS_IZs
chr3	34647500	34647501	ES_ori616	chr3	43041500	43041501	LS_ori46	8394000	ES_IZs_vs_LS_IZs
chr3	34668500	34668501	ES_ori617	chr3	43041500	43041501	LS_ori46	8373000	ES_IZs_vs_LS_IZs
chr3	34688500	34688501	ES_ori618	chr3	43041500	43041501	LS_ori46	8353000	ES_IZs_vs_LS_IZs
chr3	34701500	34701501	ES_ori619	chr3	43041500	43041501	LS_ori46	8340000	ES_IZs_vs_LS_IZs
chr3	34747000	34747001	ES_ori620	chr3	43041500	43041501	LS_ori46	8294500	ES_IZs_vs_LS_IZs
chr3	34761500	34761501	ES_ori621	chr3	43041500	43041501	LS_ori46	8280000	ES_IZs_vs_LS_IZs
chr3	35725000	35725001	ES_ori622	chr3	43041500	43041501	LS_ori46	7316500	ES_IZs_vs_LS_IZs
chr3	41421500	41421501	ES_ori623	chr3	43041500	43041501	LS_ori46	1620000	ES_IZs_vs_LS_IZs
chr3	41495000	41495001	ES_ori624	chr3	43041500	43041501	LS_ori46	1546500	ES_IZs_vs_LS_IZs
chr3	41534500	41534501	ES_ori625	chr3	43041500	43041501	LS_ori46	1507000	ES_IZs_vs_LS_IZs
chr3	41552500	41552501	ES_ori626	chr3	43041500	43041501	LS_ori46	1489000	ES_IZs_vs_LS_IZs
chr3	51219000	51219001	ES_ori627	chr3	47668500	47668501	LS_ori51	3550500	ES_IZs_vs_LS_IZs
chr3	51399500	51399501	ES_ori628	chr3	47668500	47668501	LS_ori51	3731000	ES_IZs_vs_LS_IZs
chr3	51411500	51411501	ES_ori629	chr3	47668500	47668501	LS_ori51	3743000	ES_IZs_vs_LS_IZs
chr3	58562500	58562501	ES_ori630	chr3	59879500	59879501	LS_ori52	1317000	ES_IZs_vs_LS_IZs
chr3	58572500	58572501	ES_ori631	chr3	59879500	59879501	LS_ori52	1307000	ES_IZs_vs_LS_IZs
chr3	68490500	68490501	ES_ori632	chr3	71311500	71311501	LS_ori60	2821000	ES_IZs_vs_LS_IZs
chr3	83870500	83870501	ES_ori633	chr3	91963500	91963501	LS_ori63	8093000	ES_IZs_vs_LS_IZs
chr3	84194500	84194501	ES_ori634	chr3	91963500	91963501	LS_ori63	7769000	ES_IZs_vs_LS_IZs
chr3	86846000	86846001	ES_ori635	chr3	91963500	91963501	LS_ori63	5117500	ES_IZs_vs_LS_IZs
chr3	87152500	87152501	ES_ori636	chr3	91963500	91963501	LS_ori63	4811000	ES_IZs_vs_LS_IZs
chr3	87178000	87178001	ES_ori637	chr3	91963500	91963501	LS_ori63	4785500	ES_IZs_vs_LS_IZs
chr3	87193000	87193001	ES_ori638	chr3	91963500	91963501	LS_ori63	4770500	ES_IZs_vs_LS_IZs
chr3	87890500	87890501	ES_ori639	chr3	91963500	91963501	LS_ori63	4073000	ES_IZs_vs_LS_IZs
chr3	87900500	87900501	ES_ori640	chr3	91963500	91963501	LS_ori63	4063000	ES_IZs_vs_LS_IZs
chr3	87950000	87950001	ES_ori641	chr3	91963500	91963501	LS_ori63	4013500	ES_IZs_vs_LS_IZs
chr3	87961000	87961001	ES_ori642	chr3	91963500	91963501	LS_ori63	4002500	ES_IZs_vs_LS_IZs
chr3	87985000	87985001	ES_ori643	chr3	91963500	91963501	LS_ori63	3978500	ES_IZs_vs_LS_IZs
chr3	88122500	88122501	ES_ori644	chr3	91963500	91963501	LS_ori63	3841000	ES_IZs_vs_LS_IZs
chr3	88132500	88132501	ES_ori645	chr3	91963500	91963501	LS_ori63	3831000	ES_IZs_vs_LS_IZs
chr3	88139000	88139001	ES_ori646	chr3	91963500	91963501	LS_ori63	3824500	ES_IZs_vs_LS_IZs
chr3	88285000	88285001	ES_ori647	chr3	91963500	91963501	LS_ori63	3678500	ES_IZs_vs_LS_IZs
chr3	88333500	88333501	ES_ori648	chr3	91963500	91963501	LS_ori63	3630000	ES_IZs_vs_LS_IZs
chr3	88432500	88432501	ES_ori649	chr3	91963500	91963501	LS_ori63	3531000	ES_IZs_vs_LS_IZs
chr3	88486500	88486501	ES_ori650	chr3	91963500	91963501	LS_ori63	3477000	ES_IZs_vs_LS_IZs
chr3	88496500	88496501	ES_ori651	chr3	91963500	91963501	LS_ori63	3467000	ES_IZs_vs_LS_IZs
chr3	88518000	88518001	ES_ori652	chr3	91963500	91963501	LS_ori63	3445500	ES_IZs_vs_LS_IZs
chr3	88545500	88545501	ES_ori653	chr3	91963500	91963501	LS_ori63	3418000	ES_IZs_vs_LS_IZs
chr3	88573500	88573501	ES_ori654	chr3	91963500	91963501	LS_ori63	3390000	ES_IZs_vs_LS_IZs
chr3	88594000	88594001	ES_ori655	chr3	91963500	91963501	LS_ori63	3369500	ES_IZs_vs_LS_IZs
chr3	88601000	88601001	ES_ori656	chr3	91963500	91963501	LS_ori63	3362500	ES_IZs_vs_LS_IZs
chr3	88633500	88633501	ES_ori657	chr3	91963500	91963501	LS_ori63	3330000	ES_IZs_vs_LS_IZs
chr3	88678500	88678501	ES_ori658	chr3	91963500	91963501	LS_ori63	3285000	ES_IZs_vs_LS_IZs
chr3	88683500	88683501	ES_ori659	chr3	91963500	91963501	LS_ori63	3280000	ES_IZs_vs_LS_IZs
chr3	88917000	88917001	ES_ori665	chr3	91963500	91963501	LS_ori63	3046500	ES_IZs_vs_LS_IZs
chr3	89191500	89191501	ES_ori666	chr3	91963500	91963501	LS_ori63	2772000	ES_IZs_vs_LS_IZs
chr3	89204500	89204501	ES_ori667	chr3	91963500	91963501	LS_ori63	2759000	ES_IZs_vs_LS_IZs
chr3	89217000	89217001	ES_ori668	chr3	91963500	91963501	LS_ori63	2746500	ES_IZs_vs_LS_IZs
chr3	89237000	89237001	ES_ori669	chr3	91963500	91963501	LS_ori63	2726500	ES_IZs_vs_LS_IZs
chr3	89254000	89254001	ES_ori670	chr3	91963500	91963501	LS_ori63	2709500	ES_IZs_vs_LS_IZs
chr3	89277500	89277501	ES_ori671	chr3	91963500	91963501	LS_ori63	2686000	ES_IZs_vs_LS_IZs
chr3	89328500	89328501	ES_ori672	chr3	91963500	91963501	LS_ori63	2635000	ES_IZs_vs_LS_IZs
chr3	89342500	89342501	ES_ori673	chr3	91963500	91963501	LS_ori63	2621000	ES_IZs_vs_LS_IZs
chr3	89359000	89359001	ES_ori674	chr3	91963500	91963501	LS_ori63	2604500	ES_IZs_vs_LS_IZs
chr3	89370000	89370001	ES_ori675	chr3	91963500	91963501	LS_ori63	2593500	ES_IZs_vs_LS_IZs
chr3	89375500	89375501	ES_ori676	chr3	91963500	91963501	LS_ori63	2588000	ES_IZs_vs_LS_IZs
chr3	89387000	89387001	ES_ori677	chr3	91963500	91963501	LS_ori63	2576500	ES_IZs_vs_LS_IZs
chr3	89398500	89398501	ES_ori678	chr3	91963500	91963501	LS_ori63	2565000	ES_IZs_vs_LS_IZs
chr3	89410500	89410501	ES_ori679	chr3	91963500	91963501	LS_ori63	2553000	ES_IZs_vs_LS_IZs
chr3	89444500	89444501	ES_ori680	chr3	91963500	91963501	LS_ori63	2519000	ES_IZs_vs_LS_IZs
chr3	89453000	89453001	ES_ori681	chr3	91963500	91963501	LS_ori63	2510500	ES_IZs_vs_LS_IZs
chr3	89788500	89788501	ES_ori682	chr3	91963500	91963501	LS_ori63	2175000	ES_IZs_vs_LS_IZs
chr3	89796000	89796001	ES_ori683	chr3	91963500	91963501	LS_ori63	2167500	ES_IZs_vs_LS_IZs
chr3	89816500	89816501	ES_ori684	chr3	91963500	91963501	LS_ori63	2147000	ES_IZs_vs_LS_IZs
chr3	89826500	89826501	ES_ori685	chr3	91963500	91963501	LS_ori63	2137000	ES_IZs_vs_LS_IZs
chr3	89846000	89846001	ES_ori686	chr3	91963500	91963501	LS_ori63	2117500	ES_IZs_vs_LS_IZs
chr3	89865000	89865001	ES_ori687	chr3	91963500	91963501	LS_ori63	2098500	ES_IZs_vs_LS_IZs
chr3	89896500	89896501	ES_ori688	chr3	91963500	91963501	LS_ori63	2067000	ES_IZs_vs_LS_IZs
chr3	89932500	89932501	ES_ori689	chr3	91963500	91963501	LS_ori63	2031000	ES_IZs_vs_LS_IZs
chr3	89971000	89971001	ES_ori690	chr3	91963500	91963501	LS_ori63	1992500	ES_IZs_vs_LS_IZs
chr3	89988500	89988501	ES_ori691	chr3	91963500	91963501	LS_ori63	1975000	ES_IZs_vs_LS_IZs
chr3	90072000	90072001	ES_ori692	chr3	91963500	91963501	LS_ori63	1891500	ES_IZs_vs_LS_IZs
chr3	90106000	90106001	ES_ori693	chr3	91963500	91963501	LS_ori63	1857500	ES_IZs_vs_LS_IZs
chr3	90113500	90113501	ES_ori694	chr3	91963500	91963501	LS_ori63	1850000	ES_IZs_vs_LS_IZs
chr3	90149000	90149001	ES_ori695	chr3	91963500	91963501	LS_ori63	1814500	ES_IZs_vs_LS_IZs
chr3	90204000	90204001	ES_ori696	chr3	91963500	91963501	LS_ori63	1759500	ES_IZs_vs_LS_IZs
chr3	90218500	90218501	ES_ori697	chr3	91963500	91963501	LS_ori63	1745000	ES_IZs_vs_LS_IZs
chr3	90240500	90240501	ES_ori698	chr3	91963500	91963501	LS_ori63	1723000	ES_IZs_vs_LS_IZs
chr3	90270000	90270001	ES_ori699	chr3	91963500	91963501	LS_ori63	1693500	ES_IZs_vs_LS_IZs
chr3	90291000	90291001	ES_ori700	chr3	91963500	91963501	LS_ori63	1672500	ES_IZs_vs_LS_IZs
chr3	90375500	90375501	ES_ori701	chr3	91963500	91963501	LS_ori63	1588000	ES_IZs_vs_LS_IZs
chr3	90438500	90438501	ES_ori702	chr3	91963500	91963501	LS_ori63	1525000	ES_IZs_vs_LS_IZs
chr3	90444000	90444001	ES_ori703	chr3	91963500	91963501	LS_ori63	1519500	ES_IZs_vs_LS_IZs
chr3	90462000	90462001	ES_ori704	chr3	91963500	91963501	LS_ori63	1501500	ES_IZs_vs_LS_IZs
chr3	90470000	90470001	ES_ori705	chr3	91963500	91963501	LS_ori63	1493500	ES_IZs_vs_LS_IZs
chr3	90493500	90493501	ES_ori706	chr3	91963500	91963501	LS_ori63	1470000	ES_IZs_vs_LS_IZs
chr3	94965500	94965501	ES_ori707	chr3	92178500	92178501	LS_ori64	2787000	ES_IZs_vs_LS_IZs
chr3	94972000	94972001	ES_ori708	chr3	92178500	92178501	LS_ori64	2793500	ES_IZs_vs_LS_IZs
chr3	95023500	95023501	ES_ori709	chr3	92178500	92178501	LS_ori64	2845000	ES_IZs_vs_LS_IZs
chr3	95047500	95047501	ES_ori710	chr3	92178500	92178501	LS_ori64	2869000	ES_IZs_vs_LS_IZs
chr3	95109000	95109001	ES_ori711	chr3	92178500	92178501	LS_ori64	2930500	ES_IZs_vs_LS_IZs
chr3	95126000	95126001	ES_ori712	chr3	92178500	92178501	LS_ori64	2947500	ES_IZs_vs_LS_IZs
chr3	95142500	95142501	ES_ori713	chr3	92178500	92178501	LS_ori64	2964000	ES_IZs_vs_LS_IZs
chr3	95158500	95158501	ES_ori714	chr3	92178500	92178501	LS_ori64	2980000	ES_IZs_vs_LS_IZs
chr3	95167000	95167001	ES_ori715	chr3	92178500	92178501	LS_ori64	2988500	ES_IZs_vs_LS_IZs
chr3	95180500	95180501	ES_ori716	chr3	92178500	92178501	LS_ori64	3002000	ES_IZs_vs_LS_IZs
chr3	95222500	95222501	ES_ori717	chr3	92178500	92178501	LS_ori64	3044000	ES_IZs_vs_LS_IZs
chr3	95245000	95245001	ES_ori718	chr3	92178500	92178501	LS_ori64	3066500	ES_IZs_vs_LS_IZs
chr3	95269500	95269501	ES_ori719	chr3	92178500	92178501	LS_ori64	3091000	ES_IZs_vs_LS_IZs
chr3	95287000	95287001	ES_ori720	chr3	92178500	92178501	LS_ori64	3108500	ES_IZs_vs_LS_IZs
chr3	95301000	95301001	ES_ori721	chr3	92178500	92178501	LS_ori64	3122500	ES_IZs_vs_LS_IZs
chr3	95310500	95310501	ES_ori722	chr3	92178500	92178501	LS_ori64	3132000	ES_IZs_vs_LS_IZs
chr3	95623000	95623001	ES_ori723	chr3	92178500	92178501	LS_ori64	3444500	ES_IZs_vs_LS_IZs
chr3	95649500	95649501	ES_ori724	chr3	92178500	92178501	LS_ori64	3471000	ES_IZs_vs_LS_IZs
chr3	95656000	95656001	ES_ori725	chr3	92178500	92178501	LS_ori64	3477500	ES_IZs_vs_LS_IZs
chr3	95680000	95680001	ES_ori726	chr3	92178500	92178501	LS_ori64	3501500	ES_IZs_vs_LS_IZs
chr3	95698000	95698001	ES_ori727	chr3	92178500	92178501	LS_ori64	3519500	ES_IZs_vs_LS_IZs
chr3	95719500	95719501	ES_ori728	chr3	92178500	92178501	LS_ori64	3541000	ES_IZs_vs_LS_IZs
chr3	95736000	95736001	ES_ori729	chr3	92178500	92178501	LS_ori64	3557500	ES_IZs_vs_LS_IZs
chr3	95757500	95757501	ES_ori730	chr3	92178500	92178501	LS_ori64	3579000	ES_IZs_vs_LS_IZs
chr3	95823000	95823001	ES_ori731	chr3	92178500	92178501	LS_ori64	3644500	ES_IZs_vs_LS_IZs
chr3	95858500	95858501	ES_ori732	chr3	92178500	92178501	LS_ori64	3680000	ES_IZs_vs_LS_IZs
chr3	96165500	96165501	ES_ori733	chr3	92178500	92178501	LS_ori64	3987000	ES_IZs_vs_LS_IZs
chr3	96402000	96402001	ES_ori735	chr3	92178500	92178501	LS_ori64	4223500	ES_IZs_vs_LS_IZs
chr3	96417500	96417501	ES_ori736	chr3	92178500	92178501	LS_ori64	4239000	ES_IZs_vs_LS_IZs
chr3	96429000	96429001	ES_ori737	chr3	92178500	92178501	LS_ori64	4250500	ES_IZs_vs_LS_IZs
chr3	96441000	96441001	ES_ori738	chr3	92178500	92178501	LS_ori64	4262500	ES_IZs_vs_LS_IZs
chr3	96484500	96484501	ES_ori739	chr3	92178500	92178501	LS_ori64	4306000	ES_IZs_vs_LS_IZs
chr3	96555000	96555001	ES_ori741	chr3	92178500	92178501	LS_ori64	4376500	ES_IZs_vs_LS_IZs
chr3	96567000	96567001	ES_ori742	chr3	92178500	92178501	LS_ori64	4388500	ES_IZs_vs_LS_IZs
chr3	96595000	96595001	ES_ori743	chr3	92178500	92178501	LS_ori64	4416500	ES_IZs_vs_LS_IZs
chr3	96650000	96650001	ES_ori744	chr3	92178500	92178501	LS_ori64	4471500	ES_IZs_vs_LS_IZs
chr3	96671000	96671001	ES_ori745	chr3	92178500	92178501	LS_ori64	4492500	ES_IZs_vs_LS_IZs
chr3	96708500	96708501	ES_ori746	chr3	92178500	92178501	LS_ori64	4530000	ES_IZs_vs_LS_IZs
chr3	101246500	101246501	ES_ori747	chr3	92178500	92178501	LS_ori64	9068000	ES_IZs_vs_LS_IZs
chr3	103081500	103081501	ES_ori748	chr3	113087500	113087501	LS_ori65	10006000	ES_IZs_vs_LS_IZs
chr3	103100500	103100501	ES_ori749	chr3	113087500	113087501	LS_ori65	9987000	ES_IZs_vs_LS_IZs
chr3	103183000	103183001	ES_ori750	chr3	113087500	113087501	LS_ori65	9904500	ES_IZs_vs_LS_IZs
chr3	103191500	103191501	ES_ori751	chr3	113087500	113087501	LS_ori65	9896000	ES_IZs_vs_LS_IZs
chr3	103208500	103208501	ES_ori752	chr3	113087500	113087501	LS_ori65	9879000	ES_IZs_vs_LS_IZs
chr3	104788500	104788501	ES_ori753	chr3	113087500	113087501	LS_ori65	8299000	ES_IZs_vs_LS_IZs
chr3	104806500	104806501	ES_ori754	chr3	113087500	113087501	LS_ori65	8281000	ES_IZs_vs_LS_IZs
chr3	104816500	104816501	ES_ori755	chr3	113087500	113087501	LS_ori65	8271000	ES_IZs_vs_LS_IZs
chr3	108882500	108882501	ES_ori756	chr3	113087500	113087501	LS_ori65	4205000	ES_IZs_vs_LS_IZs
chr3	116666000	116666001	ES_ori757	chr3	113087500	113087501	LS_ori65	3578500	ES_IZs_vs_LS_IZs
chr3	116717500	116717501	ES_ori758	chr3	113087500	113087501	LS_ori65	3630000	ES_IZs_vs_LS_IZs
chr3	116726000	116726001	ES_ori759	chr3	113087500	113087501	LS_ori65	3638500	ES_IZs_vs_LS_IZs
chr3	116737500	116737501	ES_ori760	chr3	113087500	113087501	LS_ori65	3650000	ES_IZs_vs_LS_IZs
chr3	116749500	116749501	ES_ori761	chr3	113087500	113087501	LS_ori65	3662000	ES_IZs_vs_LS_IZs
chr3	121422500	121422501	ES_ori762	chr3	124602500	124602501	LS_ori66	3180000	ES_IZs_vs_LS_IZs
chr3	121552500	121552501	ES_ori763	chr3	124602500	124602501	LS_ori66	3050000	ES_IZs_vs_LS_IZs
chr3	121560000	121560001	ES_ori764	chr3	124602500	124602501	LS_ori66	3042500	ES_IZs_vs_LS_IZs
chr3	121576000	121576001	ES_ori765	chr3	124602500	124602501	LS_ori66	3026500	ES_IZs_vs_LS_IZs
chr3	121581500	121581501	ES_ori766	chr3	124602500	124602501	LS_ori66	3021000	ES_IZs_vs_LS_IZs
chr3	122289500	122289501	ES_ori767	chr3	124602500	124602501	LS_ori66	2313000	ES_IZs_vs_LS_IZs
chr3	122485500	122485501	ES_ori768	chr3	124602500	124602501	LS_ori66	2117000	ES_IZs_vs_LS_IZs
chr3	127459500	127459501	ES_ori769	chr3	124602500	124602501	LS_ori66	2857000	ES_IZs_vs_LS_IZs
chr3	127534000	127534001	ES_ori770	chr3	124602500	124602501	LS_ori66	2931500	ES_IZs_vs_LS_IZs
chr3	129531000	129531001	ES_ori771	chr3	124602500	124602501	LS_ori66	4928500	ES_IZs_vs_LS_IZs
chr3	129653000	129653001	ES_ori772	chr3	124602500	124602501	LS_ori66	5050500	ES_IZs_vs_LS_IZs
chr3	133524500	133524501	ES_ori773	chr3	140741500	140741501	LS_ori67	7217000	ES_IZs_vs_LS_IZs
chr3	133532500	133532501	ES_ori774	chr3	140741500	140741501	LS_ori67	7209000	ES_IZs_vs_LS_IZs
chr3	135544000	135544001	ES_ori775	chr3	140741500	140741501	LS_ori67	5197500	ES_IZs_vs_LS_IZs
chr3	135581500	135581501	ES_ori776	chr3	140741500	140741501	LS_ori67	5160000	ES_IZs_vs_LS_IZs
chr3	137782500	137782501	ES_ori777	chr3	140741500	140741501	LS_ori67	2959000	ES_IZs_vs_LS_IZs
chr3	137831000	137831001	ES_ori778	chr3	140741500	140741501	LS_ori67	2910500	ES_IZs_vs_LS_IZs
chr3	137844000	137844001	ES_ori779	chr3	140741500	140741501	LS_ori67	2897500	ES_IZs_vs_LS_IZs
chr3	137872500	137872501	ES_ori780	chr3	140741500	140741501	LS_ori67	2869000	ES_IZs_vs_LS_IZs
chr3	137878500	137878501	ES_ori781	chr3	140741500	140741501	LS_ori67	2863000	ES_IZs_vs_LS_IZs
chr3	153916500	153916501	ES_ori782	chr3	156196500	156196501	LS_ori74	2280000	ES_IZs_vs_LS_IZs
chr3	157929500	157929501	ES_ori783	chr3	156196500	156196501	LS_ori74	1733000	ES_IZs_vs_LS_IZs
chr4	3824500	3824501	ES_ori784	chr4	28178500	28178501	LS_ori75	24354000	ES_IZs_vs_LS_IZs
chr4	10915000	10915001	ES_ori785	chr4	28178500	28178501	LS_ori75	17263500	ES_IZs_vs_LS_IZs
chr4	10934000	10934001	ES_ori786	chr4	28178500	28178501	LS_ori75	17244500	ES_IZs_vs_LS_IZs
chr4	10969500	10969501	ES_ori787	chr4	28178500	28178501	LS_ori75	17209000	ES_IZs_vs_LS_IZs
chr4	10980000	10980001	ES_ori788	chr4	28178500	28178501	LS_ori75	17198500	ES_IZs_vs_LS_IZs
chr4	11013000	11013001	ES_ori789	chr4	28178500	28178501	LS_ori75	17165500	ES_IZs_vs_LS_IZs
chr4	11021500	11021501	ES_ori790	chr4	28178500	28178501	LS_ori75	17157000	ES_IZs_vs_LS_IZs
chr4	11040500	11040501	ES_ori791	chr4	28178500	28178501	LS_ori75	17138000	ES_IZs_vs_LS_IZs
chr4	11079000	11079001	ES_ori792	chr4	28178500	28178501	LS_ori75	17099500	ES_IZs_vs_LS_IZs
chr4	11154000	11154001	ES_ori793	chr4	28178500	28178501	LS_ori75	17024500	ES_IZs_vs_LS_IZs
chr4	11178500	11178501	ES_ori794	chr4	28178500	28178501	LS_ori75	17000000	ES_IZs_vs_LS_IZs
chr4	15234500	15234501	ES_ori795	chr4	28178500	28178501	LS_ori75	12944000	ES_IZs_vs_LS_IZs
chr4	15247500	15247501	ES_ori796	chr4	28178500	28178501	LS_ori75	12931000	ES_IZs_vs_LS_IZs
chr4	21725500	21725501	ES_ori797	chr4	28178500	28178501	LS_ori75	6453000	ES_IZs_vs_LS_IZs
chr4	21769000	21769001	ES_ori798	chr4	28178500	28178501	LS_ori75	6409500	ES_IZs_vs_LS_IZs
chr4	33268500	33268501	ES_ori799	chr4	37168500	37168501	LS_ori78	3900000	ES_IZs_vs_LS_IZs
chr4	34889000	34889001	ES_ori800	chr4	37168500	37168501	LS_ori78	2279500	ES_IZs_vs_LS_IZs
chr4	34907000	34907001	ES_ori801	chr4	37168500	37168501	LS_ori78	2261500	ES_IZs_vs_LS_IZs
chr4	34934500	34934501	ES_ori802	chr4	37168500	37168501	LS_ori78	2234000	ES_IZs_vs_LS_IZs
chr4	40901000	40901001	ES_ori803	chr4	38372500	38372501	LS_ori79	2528500	ES_IZs_vs_LS_IZs
chr4	41034000	41034001	ES_ori804	chr4	38372500	38372501	LS_ori79	2661500	ES_IZs_vs_LS_IZs
chr4	41050500	41050501	ES_ori805	chr4	38372500	38372501	LS_ori79	2678000	ES_IZs_vs_LS_IZs
chr4	41063000	41063001	ES_ori806	chr4	38372500	38372501	LS_ori79	2690500	ES_IZs_vs_LS_IZs
chr4	41075000	41075001	ES_ori807	chr4	38372500	38372501	LS_ori79	2702500	ES_IZs_vs_LS_IZs
chr4	41087500	41087501	ES_ori808	chr4	38372500	38372501	LS_ori79	2715000	ES_IZs_vs_LS_IZs
chr4	41102000	41102001	ES_ori809	chr4	38372500	38372501	LS_ori79	2729500	ES_IZs_vs_LS_IZs
chr4	41108000	41108001	ES_ori810	chr4	38372500	38372501	LS_ori79	2735500	ES_IZs_vs_LS_IZs
chr4	41130500	41130501	ES_ori811	chr4	38372500	38372501	LS_ori79	2758000	ES_IZs_vs_LS_IZs
chr4	41278500	41278501	ES_ori812	chr4	38372500	38372501	LS_ori79	2906000	ES_IZs_vs_LS_IZs
chr4	41285500	41285501	ES_ori813	chr4	38372500	38372501	LS_ori79	2913000	ES_IZs_vs_LS_IZs
chr4	41319500	41319501	ES_ori814	chr4	38372500	38372501	LS_ori79	2947000	ES_IZs_vs_LS_IZs
chr4	41329000	41329001	ES_ori815	chr4	38372500	38372501	LS_ori79	2956500	ES_IZs_vs_LS_IZs
chr4	41338500	41338501	ES_ori816	chr4	38372500	38372501	LS_ori79	2966000	ES_IZs_vs_LS_IZs
chr4	41346500	41346501	ES_ori817	chr4	38372500	38372501	LS_ori79	2974000	ES_IZs_vs_LS_IZs
chr4	43013500	43013501	ES_ori818	chr4	38372500	38372501	LS_ori79	4641000	ES_IZs_vs_LS_IZs
chr4	44951500	44951501	ES_ori819	chr4	38372500	38372501	LS_ori79	6579000	ES_IZs_vs_LS_IZs
chr4	46486000	46486001	ES_ori820	chr4	38372500	38372501	LS_ori79	8113500	ES_IZs_vs_LS_IZs
chr4	48578500	48578501	ES_ori821	chr4	38372500	38372501	LS_ori79	10206000	ES_IZs_vs_LS_IZs
chr4	53337500	53337501	ES_ori822	chr4	65261500	65261501	LS_ori80	11924000	ES_IZs_vs_LS_IZs
chr4	53342500	53342501	ES_ori823	chr4	65261500	65261501	LS_ori80	11919000	ES_IZs_vs_LS_IZs
chr4	54995500	54995501	ES_ori824	chr4	65261500	65261501	LS_ori80	10266000	ES_IZs_vs_LS_IZs
chr4	55002500	55002501	ES_ori825	chr4	65261500	65261501	LS_ori80	10259000	ES_IZs_vs_LS_IZs
chr4	55471000	55471001	ES_ori826	chr4	65261500	65261501	LS_ori80	9790500	ES_IZs_vs_LS_IZs
chr4	56856000	56856001	ES_ori827	chr4	65261500	65261501	LS_ori80	8405500	ES_IZs_vs_LS_IZs
chr4	56862500	56862501	ES_ori828	chr4	65261500	65261501	LS_ori80	8399000	ES_IZs_vs_LS_IZs
chr4	56951500	56951501	ES_ori829	chr4	65261500	65261501	LS_ori80	8310000	ES_IZs_vs_LS_IZs
chr4	57167000	57167001	ES_ori830	chr4	65261500	65261501	LS_ori80	8094500	ES_IZs_vs_LS_IZs
chr4	57843000	57843001	ES_ori831	chr4	65261500	65261501	LS_ori80	7418500	ES_IZs_vs_LS_IZs
chr4	59450500	59450501	ES_ori832	chr4	65261500	65261501	LS_ori80	5811000	ES_IZs_vs_LS_IZs
chr4	62504500	62504501	ES_ori833	chr4	65261500	65261501	LS_ori80	2757000	ES_IZs_vs_LS_IZs
chr4	82510500	82510501	ES_ori834	chr4	79383000	79383001	LS_ori103	3127500	ES_IZs_vs_LS_IZs
chr4	83327500	83327501	ES_ori835	chr4	79383000	79383001	LS_ori103	3944500	ES_IZs_vs_LS_IZs
chr4	83333500	83333501	ES_ori836	chr4	79383000	79383001	LS_ori103	3950500	ES_IZs_vs_LS_IZs
chr4	83355500	83355501	ES_ori837	chr4	79383000	79383001	LS_ori103	3972500	ES_IZs_vs_LS_IZs
chr4	83415500	83415501	ES_ori838	chr4	79383000	79383001	LS_ori103	4032500	ES_IZs_vs_LS_IZs
chr4	85292000	85292001	ES_ori839	chr4	79383000	79383001	LS_ori103	5909000	ES_IZs_vs_LS_IZs
chr4	85349500	85349501	ES_ori840	chr4	79383000	79383001	LS_ori103	5966500	ES_IZs_vs_LS_IZs
chr4	98848000	98848001	ES_ori841	chr4	96194500	96194501	LS_ori104	2653500	ES_IZs_vs_LS_IZs
chr4	98861500	98861501	ES_ori842	chr4	96194500	96194501	LS_ori104	2667000	ES_IZs_vs_LS_IZs
chr4	99639000	99639001	ES_ori843	chr4	96194500	96194501	LS_ori104	3444500	ES_IZs_vs_LS_IZs
chr4	99663000	99663001	ES_ori844	chr4	96194500	96194501	LS_ori104	3468500	ES_IZs_vs_LS_IZs
chr4	99673500	99673501	ES_ori845	chr4	96194500	96194501	LS_ori104	3479000	ES_IZs_vs_LS_IZs
chr4	101392500	101392501	ES_ori846	chr4	96194500	96194501	LS_ori104	5198000	ES_IZs_vs_LS_IZs
chr4	105279500	105279501	ES_ori847	chr4	96194500	96194501	LS_ori104	9085000	ES_IZs_vs_LS_IZs
chr4	106844500	106844501	ES_ori848	chr4	96194500	96194501	LS_ori104	10650000	ES_IZs_vs_LS_IZs
chr4	106865500	106865501	ES_ori849	chr4	96194500	96194501	LS_ori104	10671000	ES_IZs_vs_LS_IZs
chr4	107365500	107365501	ES_ori850	chr4	96194500	96194501	LS_ori104	11171000	ES_IZs_vs_LS_IZs
chr4	108223000	108223001	ES_ori851	chr4	96194500	96194501	LS_ori104	12028500	ES_IZs_vs_LS_IZs
chr4	115825500	115825501	ES_ori852	chr4	96194500	96194501	LS_ori104	19631000	ES_IZs_vs_LS_IZs
chr4	116062000	116062001	ES_ori853	chr4	96194500	96194501	LS_ori104	19867500	ES_IZs_vs_LS_IZs
chr4	116136000	116136001	ES_ori854	chr4	96194500	96194501	LS_ori104	19941500	ES_IZs_vs_LS_IZs
chr4	116142000	116142001	ES_ori855	chr4	96194500	96194501	LS_ori104	19947500	ES_IZs_vs_LS_IZs
chr4	116166500	116166501	ES_ori856	chr4	96194500	96194501	LS_ori104	19972000	ES_IZs_vs_LS_IZs
chr4	116211500	116211501	ES_ori857	chr4	96194500	96194501	LS_ori104	20017000	ES_IZs_vs_LS_IZs
chr4	116630500	116630501	ES_ori858	chr4	96194500	96194501	LS_ori104	20436000	ES_IZs_vs_LS_IZs
chr4	116655500	116655501	ES_ori859	chr4	96194500	96194501	LS_ori104	20461000	ES_IZs_vs_LS_IZs
chr4	116678000	116678001	ES_ori860	chr4	96194500	96194501	LS_ori104	20483500	ES_IZs_vs_LS_IZs
chr4	116684500	116684501	ES_ori861	chr4	96194500	96194501	LS_ori104	20490000	ES_IZs_vs_LS_IZs
chr4	116709000	116709001	ES_ori862	chr4	96194500	96194501	LS_ori104	20514500	ES_IZs_vs_LS_IZs
chr4	116720500	116720501	ES_ori863	chr4	96194500	96194501	LS_ori104	20526000	ES_IZs_vs_LS_IZs
chr4	116762500	116762501	ES_ori864	chr4	96194500	96194501	LS_ori104	20568000	ES_IZs_vs_LS_IZs
chr4	116770500	116770501	ES_ori865	chr4	96194500	96194501	LS_ori104	20576000	ES_IZs_vs_LS_IZs
chr4	116782500	116782501	ES_ori866	chr4	96194500	96194501	LS_ori104	20588000	ES_IZs_vs_LS_IZs
chr4	116788500	116788501	ES_ori867	chr4	96194500	96194501	LS_ori104	20594000	ES_IZs_vs_LS_IZs
chr4	116812500	116812501	ES_ori868	chr4	96194500	96194501	LS_ori104	20618000	ES_IZs_vs_LS_IZs
chr4	117092000	117092001	ES_ori869	chr4	96194500	96194501	LS_ori104	20897500	ES_IZs_vs_LS_IZs
chr4	117110000	117110001	ES_ori870	chr4	96194500	96194501	LS_ori104	20915500	ES_IZs_vs_LS_IZs
chr4	117144000	117144001	ES_ori871	chr4	96194500	96194501	LS_ori104	20949500	ES_IZs_vs_LS_IZs
chr4	117158500	117158501	ES_ori872	chr4	96194500	96194501	LS_ori104	20964000	ES_IZs_vs_LS_IZs
chr4	117187000	117187001	ES_ori873	chr4	96194500	96194501	LS_ori104	20992500	ES_IZs_vs_LS_IZs
chr4	117293500	117293501	ES_ori874	chr4	96194500	96194501	LS_ori104	21099000	ES_IZs_vs_LS_IZs
chr4	117300500	117300501	ES_ori875	chr4	96194500	96194501	LS_ori104	21106000	ES_IZs_vs_LS_IZs
chr4	117331500	117331501	ES_ori876	chr4	96194500	96194501	LS_ori104	21137000	ES_IZs_vs_LS_IZs
chr4	117363000	117363001	ES_ori877	chr4	96194500	96194501	LS_ori104	21168500	ES_IZs_vs_LS_IZs
chr4	117378000	117378001	ES_ori878	chr4	96194500	96194501	LS_ori104	21183500	ES_IZs_vs_LS_IZs
chr4	117413500	117413501	ES_ori879	chr4	96194500	96194501	LS_ori104	21219000	ES_IZs_vs_LS_IZs
chr4	118230500	118230501	ES_ori880	chr4	96194500	96194501	LS_ori104	22036000	ES_IZs_vs_LS_IZs
chr4	119070500	119070501	ES_ori881	chr4	96194500	96194501	LS_ori104	22876000	ES_IZs_vs_LS_IZs
chr4	119075500	119075501	ES_ori882	chr4	96194500	96194501	LS_ori104	22881000	ES_IZs_vs_LS_IZs
chr4	119261000	119261001	ES_ori883	chr4	96194500	96194501	LS_ori104	23066500	ES_IZs_vs_LS_IZs
chr4	119266500	119266501	ES_ori884	chr4	96194500	96194501	LS_ori104	23072000	ES_IZs_vs_LS_IZs
chr4	119298000	119298001	ES_ori885	chr4	96194500	96194501	LS_ori104	23103500	ES_IZs_vs_LS_IZs
chr4	123004500	123004501	ES_ori886	chr4	96194500	96194501	LS_ori104	26810000	ES_IZs_vs_LS_IZs
chr4	123009500	123009501	ES_ori887	chr4	96194500	96194501	LS_ori104	26815000	ES_IZs_vs_LS_IZs
chr4	123625500	123625501	ES_ori888	chr4	96194500	96194501	LS_ori104	27431000	ES_IZs_vs_LS_IZs
chr4	123640000	123640001	ES_ori889	chr4	96194500	96194501	LS_ori104	27445500	ES_IZs_vs_LS_IZs
chr4	123659500	123659501	ES_ori890	chr4	96194500	96194501	LS_ori104	27465000	ES_IZs_vs_LS_IZs
chr4	123669000	123669001	ES_ori891	chr4	96194500	96194501	LS_ori104	27474500	ES_IZs_vs_LS_IZs
chr4	123691500	123691501	ES_ori892	chr4	96194500	96194501	LS_ori104	27497000	ES_IZs_vs_LS_IZs
chr4	123706000	123706001	ES_ori893	chr4	96194500	96194501	LS_ori104	27511500	ES_IZs_vs_LS_IZs
chr4	123721500	123721501	ES_ori894	chr4	96194500	96194501	LS_ori104	27527000	ES_IZs_vs_LS_IZs
chr4	124695500	124695501	ES_ori895	chr4	96194500	96194501	LS_ori104	28501000	ES_IZs_vs_LS_IZs
chr4	124712500	124712501	ES_ori896	chr4	96194500	96194501	LS_ori104	28518000	ES_IZs_vs_LS_IZs
chr4	124739000	124739001	ES_ori897	chr4	96194500	96194501	LS_ori104	28544500	ES_IZs_vs_LS_IZs
chr4	124743500	124743501	ES_ori898	chr4	96194500	96194501	LS_ori104	28549000	ES_IZs_vs_LS_IZs
chr4	124870500	124870501	ES_ori899	chr4	96194500	96194501	LS_ori104	28676000	ES_IZs_vs_LS_IZs
chr4	124914500	124914501	ES_ori900	chr4	96194500	96194501	LS_ori104	28720000	ES_IZs_vs_LS_IZs
chr4	125064000	125064001	ES_ori901	chr4	96194500	96194501	LS_ori104	28869500	ES_IZs_vs_LS_IZs
chr4	125117500	125117501	ES_ori902	chr4	96194500	96194501	LS_ori104	28923000	ES_IZs_vs_LS_IZs
chr4	125131000	125131001	ES_ori903	chr4	96194500	96194501	LS_ori104	28936500	ES_IZs_vs_LS_IZs
chr4	125538000	125538001	ES_ori904	chr4	96194500	96194501	LS_ori104	29343500	ES_IZs_vs_LS_IZs
chr4	125543000	125543001	ES_ori905	chr4	96194500	96194501	LS_ori104	29348500	ES_IZs_vs_LS_IZs
chr4	125584000	125584001	ES_ori906	chr4	96194500	96194501	LS_ori104	29389500	ES_IZs_vs_LS_IZs
chr4	125602500	125602501	ES_ori907	chr4	96194500	96194501	LS_ori104	29408000	ES_IZs_vs_LS_IZs
chr4	125613000	125613001	ES_ori908	chr4	96194500	96194501	LS_ori104	29418500	ES_IZs_vs_LS_IZs
chr4	126101500	126101501	ES_ori909	chr4	96194500	96194501	LS_ori104	29907000	ES_IZs_vs_LS_IZs
chr4	126145000	126145001	ES_ori910	chr4	96194500	96194501	LS_ori104	29950500	ES_IZs_vs_LS_IZs
chr4	126153500	126153501	ES_ori911	chr4	96194500	96194501	LS_ori104	29959000	ES_IZs_vs_LS_IZs
chr4	126160500	126160501	ES_ori912	chr4	96194500	96194501	LS_ori104	29966000	ES_IZs_vs_LS_IZs
chr4	126206500	126206501	ES_ori913	chr4	96194500	96194501	LS_ori104	30012000	ES_IZs_vs_LS_IZs
chr4	126228500	126228501	ES_ori914	chr4	96194500	96194501	LS_ori104	30034000	ES_IZs_vs_LS_IZs
chr4	126260000	126260001	ES_ori915	chr4	96194500	96194501	LS_ori104	30065500	ES_IZs_vs_LS_IZs
chr4	126973500	126973501	ES_ori916	chr4	96194500	96194501	LS_ori104	30779000	ES_IZs_vs_LS_IZs
chr4	127002000	127002001	ES_ori917	chr4	96194500	96194501	LS_ori104	30807500	ES_IZs_vs_LS_IZs
chr4	127007000	127007001	ES_ori918	chr4	96194500	96194501	LS_ori104	30812500	ES_IZs_vs_LS_IZs
chr4	127019000	127019001	ES_ori919	chr4	96194500	96194501	LS_ori104	30824500	ES_IZs_vs_LS_IZs
chr4	127064000	127064001	ES_ori920	chr4	96194500	96194501	LS_ori104	30869500	ES_IZs_vs_LS_IZs
chr4	127073000	127073001	ES_ori921	chr4	96194500	96194501	LS_ori104	30878500	ES_IZs_vs_LS_IZs
chr4	127125000	127125001	ES_ori922	chr4	96194500	96194501	LS_ori104	30930500	ES_IZs_vs_LS_IZs
chr4	127136000	127136001	ES_ori923	chr4	96194500	96194501	LS_ori104	30941500	ES_IZs_vs_LS_IZs
chr4	127159000	127159001	ES_ori924	chr4	96194500	96194501	LS_ori104	30964500	ES_IZs_vs_LS_IZs
chr4	127188000	127188001	ES_ori925	chr4	96194500	96194501	LS_ori104	30993500	ES_IZs_vs_LS_IZs
chr4	127241500	127241501	ES_ori926	chr4	96194500	96194501	LS_ori104	31047000	ES_IZs_vs_LS_IZs
chr4	127323000	127323001	ES_ori927	chr4	96194500	96194501	LS_ori104	31128500	ES_IZs_vs_LS_IZs
chr4	127345500	127345501	ES_ori928	chr4	96194500	96194501	LS_ori104	31151000	ES_IZs_vs_LS_IZs
chr4	129053000	129053001	ES_ori929	chr4	96194500	96194501	LS_ori104	32858500	ES_IZs_vs_LS_IZs
chr4	129138500	129138501	ES_ori930	chr4	96194500	96194501	LS_ori104	32944000	ES_IZs_vs_LS_IZs
chr4	129258500	129258501	ES_ori931	chr4	96194500	96194501	LS_ori104	33064000	ES_IZs_vs_LS_IZs
chr4	129268000	129268001	ES_ori932	chr4	96194500	96194501	LS_ori104	33073500	ES_IZs_vs_LS_IZs
chr4	129274500	129274501	ES_ori933	chr4	96194500	96194501	LS_ori104	33080000	ES_IZs_vs_LS_IZs
chr4	129290500	129290501	ES_ori934	chr4	96194500	96194501	LS_ori104	33096000	ES_IZs_vs_LS_IZs
chr4	129339500	129339501	ES_ori935	chr4	96194500	96194501	LS_ori104	33145000	ES_IZs_vs_LS_IZs
chr4	129351500	129351501	ES_ori936	chr4	96194500	96194501	LS_ori104	33157000	ES_IZs_vs_LS_IZs
chr4	129360500	129360501	ES_ori937	chr4	96194500	96194501	LS_ori104	33166000	ES_IZs_vs_LS_IZs
chr4	129370500	129370501	ES_ori938	chr4	96194500	96194501	LS_ori104	33176000	ES_IZs_vs_LS_IZs
chr4	129383000	129383001	ES_ori939	chr4	96194500	96194501	LS_ori104	33188500	ES_IZs_vs_LS_IZs
chr4	129397500	129397501	ES_ori940	chr4	96194500	96194501	LS_ori104	33203000	ES_IZs_vs_LS_IZs
chr4	129456500	129456501	ES_ori941	chr4	96194500	96194501	LS_ori104	33262000	ES_IZs_vs_LS_IZs
chr4	129498000	129498001	ES_ori942	chr4	96194500	96194501	LS_ori104	33303500	ES_IZs_vs_LS_IZs
chr4	129511000	129511001	ES_ori943	chr4	96194500	96194501	LS_ori104	33316500	ES_IZs_vs_LS_IZs
chr4	129549000	129549001	ES_ori944	chr4	96194500	96194501	LS_ori104	33354500	ES_IZs_vs_LS_IZs
chr4	129567500	129567501	ES_ori945	chr4	96194500	96194501	LS_ori104	33373000	ES_IZs_vs_LS_IZs
chr4	129588500	129588501	ES_ori946	chr4	96194500	96194501	LS_ori104	33394000	ES_IZs_vs_LS_IZs
chr4	129613500	129613501	ES_ori947	chr4	96194500	96194501	LS_ori104	33419000	ES_IZs_vs_LS_IZs
chr4	129622000	129622001	ES_ori948	chr4	96194500	96194501	LS_ori104	33427500	ES_IZs_vs_LS_IZs
chr4	129643500	129643501	ES_ori949	chr4	96194500	96194501	LS_ori104	33449000	ES_IZs_vs_LS_IZs
chr4	129675500	129675501	ES_ori950	chr4	96194500	96194501	LS_ori104	33481000	ES_IZs_vs_LS_IZs
chr4	129699500	129699501	ES_ori951	chr4	96194500	96194501	LS_ori104	33505000	ES_IZs_vs_LS_IZs
chr4	129747500	129747501	ES_ori952	chr4	96194500	96194501	LS_ori104	33553000	ES_IZs_vs_LS_IZs
chr4	129787000	129787001	ES_ori953	chr4	96194500	96194501	LS_ori104	33592500	ES_IZs_vs_LS_IZs
chr4	129816000	129816001	ES_ori954	chr4	96194500	96194501	LS_ori104	33621500	ES_IZs_vs_LS_IZs
chr4	129969000	129969001	ES_ori955	chr4	96194500	96194501	LS_ori104	33774500	ES_IZs_vs_LS_IZs
chr4	129976000	129976001	ES_ori956	chr4	96194500	96194501	LS_ori104	33781500	ES_IZs_vs_LS_IZs
chr4	130302500	130302501	ES_ori957	chr4	96194500	96194501	LS_ori104	34108000	ES_IZs_vs_LS_IZs
chr4	130524500	130524501	ES_ori958	chr4	96194500	96194501	LS_ori104	34330000	ES_IZs_vs_LS_IZs
chr4	130551500	130551501	ES_ori959	chr4	96194500	96194501	LS_ori104	34357000	ES_IZs_vs_LS_IZs
chr4	130577000	130577001	ES_ori960	chr4	96194500	96194501	LS_ori104	34382500	ES_IZs_vs_LS_IZs
chr4	130638500	130638501	ES_ori961	chr4	96194500	96194501	LS_ori104	34444000	ES_IZs_vs_LS_IZs
chr4	130650000	130650001	ES_ori962	chr4	96194500	96194501	LS_ori104	34455500	ES_IZs_vs_LS_IZs
chr4	130911500	130911501	ES_ori963	chr4	96194500	96194501	LS_ori104	34717000	ES_IZs_vs_LS_IZs
chr4	132217500	132217501	ES_ori964	chr4	96194500	96194501	LS_ori104	36023000	ES_IZs_vs_LS_IZs
chr4	132268000	132268001	ES_ori965	chr4	96194500	96194501	LS_ori104	36073500	ES_IZs_vs_LS_IZs
chr4	132303000	132303001	ES_ori966	chr4	96194500	96194501	LS_ori104	36108500	ES_IZs_vs_LS_IZs
chr4	132318500	132318501	ES_ori967	chr4	96194500	96194501	LS_ori104	36124000	ES_IZs_vs_LS_IZs
chr4	132359000	132359001	ES_ori968	chr4	96194500	96194501	LS_ori104	36164500	ES_IZs_vs_LS_IZs
chr4	132426000	132426001	ES_ori969	chr4	96194500	96194501	LS_ori104	36231500	ES_IZs_vs_LS_IZs
chr4	132453500	132453501	ES_ori970	chr4	96194500	96194501	LS_ori104	36259000	ES_IZs_vs_LS_IZs
chr4	132466500	132466501	ES_ori971	chr4	96194500	96194501	LS_ori104	36272000	ES_IZs_vs_LS_IZs
chr4	132476500	132476501	ES_ori972	chr4	96194500	96194501	LS_ori104	36282000	ES_IZs_vs_LS_IZs
chr4	132482000	132482001	ES_ori973	chr4	96194500	96194501	LS_ori104	36287500	ES_IZs_vs_LS_IZs
chr4	132516500	132516501	ES_ori974	chr4	96194500	96194501	LS_ori104	36322000	ES_IZs_vs_LS_IZs
chr4	132557500	132557501	ES_ori975	chr4	96194500	96194501	LS_ori104	36363000	ES_IZs_vs_LS_IZs
chr4	132622500	132622501	ES_ori976	chr4	96194500	96194501	LS_ori104	36428000	ES_IZs_vs_LS_IZs
chr4	132629500	132629501	ES_ori977	chr4	96194500	96194501	LS_ori104	36435000	ES_IZs_vs_LS_IZs
chr4	132636500	132636501	ES_ori978	chr4	96194500	96194501	LS_ori104	36442000	ES_IZs_vs_LS_IZs
chr4	132730500	132730501	ES_ori979	chr4	96194500	96194501	LS_ori104	36536000	ES_IZs_vs_LS_IZs
chr4	132738000	132738001	ES_ori980	chr4	96194500	96194501	LS_ori104	36543500	ES_IZs_vs_LS_IZs
chr4	132766000	132766001	ES_ori981	chr4	96194500	96194501	LS_ori104	36571500	ES_IZs_vs_LS_IZs
chr4	132785500	132785501	ES_ori982	chr4	96194500	96194501	LS_ori104	36591000	ES_IZs_vs_LS_IZs
chr4	132791500	132791501	ES_ori983	chr4	96194500	96194501	LS_ori104	36597000	ES_IZs_vs_LS_IZs
chr4	132820500	132820501	ES_ori984	chr4	96194500	96194501	LS_ori104	36626000	ES_IZs_vs_LS_IZs
chr4	132846500	132846501	ES_ori985	chr4	96194500	96194501	LS_ori104	36652000	ES_IZs_vs_LS_IZs
chr4	132896500	132896501	ES_ori986	chr4	96194500	96194501	LS_ori104	36702000	ES_IZs_vs_LS_IZs
chr4	132930500	132930501	ES_ori987	chr4	96194500	96194501	LS_ori104	36736000	ES_IZs_vs_LS_IZs
chr4	132949500	132949501	ES_ori988	chr4	96194500	96194501	LS_ori104	36755000	ES_IZs_vs_LS_IZs
chr4	132967500	132967501	ES_ori989	chr4	96194500	96194501	LS_ori104	36773000	ES_IZs_vs_LS_IZs
chr4	133009000	133009001	ES_ori990	chr4	96194500	96194501	LS_ori104	36814500	ES_IZs_vs_LS_IZs
chr4	133029500	133029501	ES_ori991	chr4	96194500	96194501	LS_ori104	36835000	ES_IZs_vs_LS_IZs
chr4	133036500	133036501	ES_ori992	chr4	96194500	96194501	LS_ori104	36842000	ES_IZs_vs_LS_IZs
chr4	133091000	133091001	ES_ori993	chr4	96194500	96194501	LS_ori104	36896500	ES_IZs_vs_LS_IZs
chr4	133107500	133107501	ES_ori994	chr4	96194500	96194501	LS_ori104	36913000	ES_IZs_vs_LS_IZs
chr4	133113500	133113501	ES_ori995	chr4	96194500	96194501	LS_ori104	36919000	ES_IZs_vs_LS_IZs
chr4	133126500	133126501	ES_ori996	chr4	96194500	96194501	LS_ori104	36932000	ES_IZs_vs_LS_IZs
chr4	133209500	133209501	ES_ori997	chr4	96194500	96194501	LS_ori104	37015000	ES_IZs_vs_LS_IZs
chr4	133220500	133220501	ES_ori998	chr4	96194500	96194501	LS_ori104	37026000	ES_IZs_vs_LS_IZs
chr4	133234500	133234501	ES_ori999	chr4	96194500	96194501	LS_ori104	37040000	ES_IZs_vs_LS_IZs
chr4	133247500	133247501	ES_ori1000	chr4	96194500	96194501	LS_ori104	37053000	ES_IZs_vs_LS_IZs
chr4	133254500	133254501	ES_ori1001	chr4	96194500	96194501	LS_ori104	37060000	ES_IZs_vs_LS_IZs
chr4	133262500	133262501	ES_ori1002	chr4	96194500	96194501	LS_ori104	37068000	ES_IZs_vs_LS_IZs
chr4	133284500	133284501	ES_ori1003	chr4	96194500	96194501	LS_ori104	37090000	ES_IZs_vs_LS_IZs
chr4	133358000	133358001	ES_ori1004	chr4	96194500	96194501	LS_ori104	37163500	ES_IZs_vs_LS_IZs
chr4	133367500	133367501	ES_ori1005	chr4	96194500	96194501	LS_ori104	37173000	ES_IZs_vs_LS_IZs
chr4	133429000	133429001	ES_ori1006	chr4	96194500	96194501	LS_ori104	37234500	ES_IZs_vs_LS_IZs
chr4	133438500	133438501	ES_ori1007	chr4	96194500	96194501	LS_ori104	37244000	ES_IZs_vs_LS_IZs
chr4	133445500	133445501	ES_ori1008	chr4	96194500	96194501	LS_ori104	37251000	ES_IZs_vs_LS_IZs
chr4	133477000	133477001	ES_ori1009	chr4	96194500	96194501	LS_ori104	37282500	ES_IZs_vs_LS_IZs
chr4	133487500	133487501	ES_ori1010	chr4	96194500	96194501	LS_ori104	37293000	ES_IZs_vs_LS_IZs
chr4	133517500	133517501	ES_ori1011	chr4	96194500	96194501	LS_ori104	37323000	ES_IZs_vs_LS_IZs
chr4	133523000	133523001	ES_ori1012	chr4	96194500	96194501	LS_ori104	37328500	ES_IZs_vs_LS_IZs
chr4	133556000	133556001	ES_ori1013	chr4	96194500	96194501	LS_ori104	37361500	ES_IZs_vs_LS_IZs
chr4	133564500	133564501	ES_ori1014	chr4	96194500	96194501	LS_ori104	37370000	ES_IZs_vs_LS_IZs
chr4	133573000	133573001	ES_ori1015	chr4	96194500	96194501	LS_ori104	37378500	ES_IZs_vs_LS_IZs
chr4	133597000	133597001	ES_ori1016	chr4	96194500	96194501	LS_ori104	37402500	ES_IZs_vs_LS_IZs
chr4	133603500	133603501	ES_ori1017	chr4	96194500	96194501	LS_ori104	37409000	ES_IZs_vs_LS_IZs
chr4	133617000	133617001	ES_ori1018	chr4	96194500	96194501	LS_ori104	37422500	ES_IZs_vs_LS_IZs
chr4	133645500	133645501	ES_ori1019	chr4	96194500	96194501	LS_ori104	37451000	ES_IZs_vs_LS_IZs
chr4	133652000	133652001	ES_ori1020	chr4	96194500	96194501	LS_ori104	37457500	ES_IZs_vs_LS_IZs
chr4	133658000	133658001	ES_ori1021	chr4	96194500	96194501	LS_ori104	37463500	ES_IZs_vs_LS_IZs
chr4	133665000	133665001	ES_ori1022	chr4	96194500	96194501	LS_ori104	37470500	ES_IZs_vs_LS_IZs
chr4	133673500	133673501	ES_ori1023	chr4	96194500	96194501	LS_ori104	37479000	ES_IZs_vs_LS_IZs
chr4	133757500	133757501	ES_ori1024	chr4	96194500	96194501	LS_ori104	37563000	ES_IZs_vs_LS_IZs
chr4	133765000	133765001	ES_ori1025	chr4	96194500	96194501	LS_ori104	37570500	ES_IZs_vs_LS_IZs
chr4	133789500	133789501	ES_ori1026	chr4	96194500	96194501	LS_ori104	37595000	ES_IZs_vs_LS_IZs
chr4	133820500	133820501	ES_ori1027	chr4	96194500	96194501	LS_ori104	37626000	ES_IZs_vs_LS_IZs
chr4	133829000	133829001	ES_ori1028	chr4	96194500	96194501	LS_ori104	37634500	ES_IZs_vs_LS_IZs
chr4	133834500	133834501	ES_ori1029	chr4	96194500	96194501	LS_ori104	37640000	ES_IZs_vs_LS_IZs
chr4	133845000	133845001	ES_ori1030	chr4	96194500	96194501	LS_ori104	37650500	ES_IZs_vs_LS_IZs
chr4	133875000	133875001	ES_ori1031	chr4	96194500	96194501	LS_ori104	37680500	ES_IZs_vs_LS_IZs
chr4	133895000	133895001	ES_ori1032	chr4	96194500	96194501	LS_ori104	37700500	ES_IZs_vs_LS_IZs
chr4	133904000	133904001	ES_ori1033	chr4	96194500	96194501	LS_ori104	37709500	ES_IZs_vs_LS_IZs
chr4	133936500	133936501	ES_ori1034	chr4	96194500	96194501	LS_ori104	37742000	ES_IZs_vs_LS_IZs
chr4	133947500	133947501	ES_ori1035	chr4	96194500	96194501	LS_ori104	37753000	ES_IZs_vs_LS_IZs
chr4	133955000	133955001	ES_ori1036	chr4	96194500	96194501	LS_ori104	37760500	ES_IZs_vs_LS_IZs
chr4	134099000	134099001	ES_ori1037	chr4	96194500	96194501	LS_ori104	37904500	ES_IZs_vs_LS_IZs
chr4	134113500	134113501	ES_ori1038	chr4	96194500	96194501	LS_ori104	37919000	ES_IZs_vs_LS_IZs
chr4	134264500	134264501	ES_ori1039	chr4	96194500	96194501	LS_ori104	38070000	ES_IZs_vs_LS_IZs
chr4	134291500	134291501	ES_ori1040	chr4	96194500	96194501	LS_ori104	38097000	ES_IZs_vs_LS_IZs
chr4	134323500	134323501	ES_ori1041	chr4	96194500	96194501	LS_ori104	38129000	ES_IZs_vs_LS_IZs
chr4	134336500	134336501	ES_ori1042	chr4	96194500	96194501	LS_ori104	38142000	ES_IZs_vs_LS_IZs
chr4	134357500	134357501	ES_ori1043	chr4	96194500	96194501	LS_ori104	38163000	ES_IZs_vs_LS_IZs
chr4	134377500	134377501	ES_ori1044	chr4	96194500	96194501	LS_ori104	38183000	ES_IZs_vs_LS_IZs
chr4	134389500	134389501	ES_ori1045	chr4	96194500	96194501	LS_ori104	38195000	ES_IZs_vs_LS_IZs
chr4	134479000	134479001	ES_ori1046	chr4	96194500	96194501	LS_ori104	38284500	ES_IZs_vs_LS_IZs
chr4	134507500	134507501	ES_ori1047	chr4	96194500	96194501	LS_ori104	38313000	ES_IZs_vs_LS_IZs
chr4	134738500	134738501	ES_ori1048	chr4	96194500	96194501	LS_ori104	38544000	ES_IZs_vs_LS_IZs
chr4	134776500	134776501	ES_ori1049	chr4	96194500	96194501	LS_ori104	38582000	ES_IZs_vs_LS_IZs
chr4	134919500	134919501	ES_ori1050	chr4	96194500	96194501	LS_ori104	38725000	ES_IZs_vs_LS_IZs
chr4	135276500	135276501	ES_ori1051	chr4	96194500	96194501	LS_ori104	39082000	ES_IZs_vs_LS_IZs
chr4	135296500	135296501	ES_ori1052	chr4	96194500	96194501	LS_ori104	39102000	ES_IZs_vs_LS_IZs
chr4	135306000	135306001	ES_ori1053	chr4	96194500	96194501	LS_ori104	39111500	ES_IZs_vs_LS_IZs
chr4	135414500	135414501	ES_ori1054	chr4	96194500	96194501	LS_ori104	39220000	ES_IZs_vs_LS_IZs
chr4	135504500	135504501	ES_ori1055	chr4	96194500	96194501	LS_ori104	39310000	ES_IZs_vs_LS_IZs
chr4	135538000	135538001	ES_ori1056	chr4	96194500	96194501	LS_ori104	39343500	ES_IZs_vs_LS_IZs
chr4	135554000	135554001	ES_ori1057	chr4	96194500	96194501	LS_ori104	39359500	ES_IZs_vs_LS_IZs
chr4	135565000	135565001	ES_ori1058	chr4	96194500	96194501	LS_ori104	39370500	ES_IZs_vs_LS_IZs
chr4	135577000	135577001	ES_ori1059	chr4	96194500	96194501	LS_ori104	39382500	ES_IZs_vs_LS_IZs
chr4	135584000	135584001	ES_ori1060	chr4	96194500	96194501	LS_ori104	39389500	ES_IZs_vs_LS_IZs
chr4	135604500	135604501	ES_ori1061	chr4	96194500	96194501	LS_ori104	39410000	ES_IZs_vs_LS_IZs
chr4	135831000	135831001	ES_ori1062	chr4	96194500	96194501	LS_ori104	39636500	ES_IZs_vs_LS_IZs
chr4	135852500	135852501	ES_ori1063	chr4	96194500	96194501	LS_ori104	39658000	ES_IZs_vs_LS_IZs
chr4	135886000	135886001	ES_ori1064	chr4	96194500	96194501	LS_ori104	39691500	ES_IZs_vs_LS_IZs
chr4	135944500	135944501	ES_ori1065	chr4	96194500	96194501	LS_ori104	39750000	ES_IZs_vs_LS_IZs
chr4	135960500	135960501	ES_ori1066	chr4	96194500	96194501	LS_ori104	39766000	ES_IZs_vs_LS_IZs
chr4	135974500	135974501	ES_ori1067	chr4	96194500	96194501	LS_ori104	39780000	ES_IZs_vs_LS_IZs
chr4	135991000	135991001	ES_ori1068	chr4	96194500	96194501	LS_ori104	39796500	ES_IZs_vs_LS_IZs
chr4	135995500	135995501	ES_ori1069	chr4	96194500	96194501	LS_ori104	39801000	ES_IZs_vs_LS_IZs
chr4	136026000	136026001	ES_ori1070	chr4	96194500	96194501	LS_ori104	39831500	ES_IZs_vs_LS_IZs
chr4	136036000	136036001	ES_ori1071	chr4	96194500	96194501	LS_ori104	39841500	ES_IZs_vs_LS_IZs
chr4	136168000	136168001	ES_ori1072	chr4	96194500	96194501	LS_ori104	39973500	ES_IZs_vs_LS_IZs
chr4	136204000	136204001	ES_ori1073	chr4	96194500	96194501	LS_ori104	40009500	ES_IZs_vs_LS_IZs
chr4	136218000	136218001	ES_ori1074	chr4	96194500	96194501	LS_ori104	40023500	ES_IZs_vs_LS_IZs
chr4	136226000	136226001	ES_ori1075	chr4	96194500	96194501	LS_ori104	40031500	ES_IZs_vs_LS_IZs
chr4	136243000	136243001	ES_ori1076	chr4	96194500	96194501	LS_ori104	40048500	ES_IZs_vs_LS_IZs
chr4	136252500	136252501	ES_ori1077	chr4	96194500	96194501	LS_ori104	40058000	ES_IZs_vs_LS_IZs
chr4	136262000	136262001	ES_ori1078	chr4	96194500	96194501	LS_ori104	40067500	ES_IZs_vs_LS_IZs
chr4	136269500	136269501	ES_ori1079	chr4	96194500	96194501	LS_ori104	40075000	ES_IZs_vs_LS_IZs
chr4	136283000	136283001	ES_ori1080	chr4	96194500	96194501	LS_ori104	40088500	ES_IZs_vs_LS_IZs
chr4	136296500	136296501	ES_ori1081	chr4	96194500	96194501	LS_ori104	40102000	ES_IZs_vs_LS_IZs
chr4	136305000	136305001	ES_ori1082	chr4	96194500	96194501	LS_ori104	40110500	ES_IZs_vs_LS_IZs
chr4	136458000	136458001	ES_ori1083	chr4	96194500	96194501	LS_ori104	40263500	ES_IZs_vs_LS_IZs
chr4	136467000	136467001	ES_ori1084	chr4	96194500	96194501	LS_ori104	40272500	ES_IZs_vs_LS_IZs
chr4	136621500	136621501	ES_ori1085	chr4	96194500	96194501	LS_ori104	40427000	ES_IZs_vs_LS_IZs
chr4	137456000	137456001	ES_ori1086	chr4	96194500	96194501	LS_ori104	41261500	ES_IZs_vs_LS_IZs
chr4	137466500	137466501	ES_ori1087	chr4	96194500	96194501	LS_ori104	41272000	ES_IZs_vs_LS_IZs
chr4	137474500	137474501	ES_ori1088	chr4	96194500	96194501	LS_ori104	41280000	ES_IZs_vs_LS_IZs
chr4	137590000	137590001	ES_ori1089	chr4	96194500	96194501	LS_ori104	41395500	ES_IZs_vs_LS_IZs
chr4	137665500	137665501	ES_ori1090	chr4	96194500	96194501	LS_ori104	41471000	ES_IZs_vs_LS_IZs
chr4	137674500	137674501	ES_ori1091	chr4	96194500	96194501	LS_ori104	41480000	ES_IZs_vs_LS_IZs
chr4	137734500	137734501	ES_ori1092	chr4	96194500	96194501	LS_ori104	41540000	ES_IZs_vs_LS_IZs
chr4	137775000	137775001	ES_ori1093	chr4	96194500	96194501	LS_ori104	41580500	ES_IZs_vs_LS_IZs
chr4	137800000	137800001	ES_ori1094	chr4	96194500	96194501	LS_ori104	41605500	ES_IZs_vs_LS_IZs
chr4	137857500	137857501	ES_ori1095	chr4	96194500	96194501	LS_ori104	41663000	ES_IZs_vs_LS_IZs
chr4	137873000	137873001	ES_ori1096	chr4	96194500	96194501	LS_ori104	41678500	ES_IZs_vs_LS_IZs
chr4	137907000	137907001	ES_ori1097	chr4	96194500	96194501	LS_ori104	41712500	ES_IZs_vs_LS_IZs
chr4	138446500	138446501	ES_ori1098	chr4	96194500	96194501	LS_ori104	42252000	ES_IZs_vs_LS_IZs
chr4	139134500	139134501	ES_ori1099	chr4	96194500	96194501	LS_ori104	42940000	ES_IZs_vs_LS_IZs
chr4	139183500	139183501	ES_ori1100	chr4	96194500	96194501	LS_ori104	42989000	ES_IZs_vs_LS_IZs
chr4	139295500	139295501	ES_ori1101	chr4	96194500	96194501	LS_ori104	43101000	ES_IZs_vs_LS_IZs
chr4	139314500	139314501	ES_ori1102	chr4	96194500	96194501	LS_ori104	43120000	ES_IZs_vs_LS_IZs
chr4	139325000	139325001	ES_ori1103	chr4	96194500	96194501	LS_ori104	43130500	ES_IZs_vs_LS_IZs
chr4	139332500	139332501	ES_ori1104	chr4	96194500	96194501	LS_ori104	43138000	ES_IZs_vs_LS_IZs
chr4	139343000	139343001	ES_ori1105	chr4	96194500	96194501	LS_ori104	43148500	ES_IZs_vs_LS_IZs
chr4	139620000	139620001	ES_ori1106	chr4	96194500	96194501	LS_ori104	43425500	ES_IZs_vs_LS_IZs
chr4	140556500	140556501	ES_ori1107	chr4	96194500	96194501	LS_ori104	44362000	ES_IZs_vs_LS_IZs
chr4	140595500	140595501	ES_ori1108	chr4	96194500	96194501	LS_ori104	44401000	ES_IZs_vs_LS_IZs
chr4	140619500	140619501	ES_ori1109	chr4	96194500	96194501	LS_ori104	44425000	ES_IZs_vs_LS_IZs
chr4	140631000	140631001	ES_ori1110	chr4	96194500	96194501	LS_ori104	44436500	ES_IZs_vs_LS_IZs
chr4	140645500	140645501	ES_ori1111	chr4	96194500	96194501	LS_ori104	44451000	ES_IZs_vs_LS_IZs
chr4	140655000	140655001	ES_ori1112	chr4	96194500	96194501	LS_ori104	44460500	ES_IZs_vs_LS_IZs
chr4	140666500	140666501	ES_ori1113	chr4	96194500	96194501	LS_ori104	44472000	ES_IZs_vs_LS_IZs
chr4	140684500	140684501	ES_ori1114	chr4	96194500	96194501	LS_ori104	44490000	ES_IZs_vs_LS_IZs
chr4	140698000	140698001	ES_ori1115	chr4	96194500	96194501	LS_ori104	44503500	ES_IZs_vs_LS_IZs
chr4	140730500	140730501	ES_ori1116	chr4	96194500	96194501	LS_ori104	44536000	ES_IZs_vs_LS_IZs
chr4	140983500	140983501	ES_ori1117	chr4	96194500	96194501	LS_ori104	44789000	ES_IZs_vs_LS_IZs
chr4	141052000	141052001	ES_ori1118	chr4	96194500	96194501	LS_ori104	44857500	ES_IZs_vs_LS_IZs
chr4	141064000	141064001	ES_ori1119	chr4	96194500	96194501	LS_ori104	44869500	ES_IZs_vs_LS_IZs
chr4	141107000	141107001	ES_ori1120	chr4	96194500	96194501	LS_ori104	44912500	ES_IZs_vs_LS_IZs
chr4	141144000	141144001	ES_ori1121	chr4	96194500	96194501	LS_ori104	44949500	ES_IZs_vs_LS_IZs
chr4	141212500	141212501	ES_ori1122	chr4	96194500	96194501	LS_ori104	45018000	ES_IZs_vs_LS_IZs
chr4	141243500	141243501	ES_ori1123	chr4	96194500	96194501	LS_ori104	45049000	ES_IZs_vs_LS_IZs
chr4	141253500	141253501	ES_ori1124	chr4	96194500	96194501	LS_ori104	45059000	ES_IZs_vs_LS_IZs
chr4	141259500	141259501	ES_ori1125	chr4	96194500	96194501	LS_ori104	45065000	ES_IZs_vs_LS_IZs
chr4	141278000	141278001	ES_ori1126	chr4	96194500	96194501	LS_ori104	45083500	ES_IZs_vs_LS_IZs
chr4	141290000	141290001	ES_ori1127	chr4	96194500	96194501	LS_ori104	45095500	ES_IZs_vs_LS_IZs
chr4	141300000	141300001	ES_ori1128	chr4	96194500	96194501	LS_ori104	45105500	ES_IZs_vs_LS_IZs
chr4	141334500	141334501	ES_ori1129	chr4	96194500	96194501	LS_ori104	45140000	ES_IZs_vs_LS_IZs
chr4	141364500	141364501	ES_ori1130	chr4	96194500	96194501	LS_ori104	45170000	ES_IZs_vs_LS_IZs
chr4	141383500	141383501	ES_ori1131	chr4	96194500	96194501	LS_ori104	45189000	ES_IZs_vs_LS_IZs
chr4	141405500	141405501	ES_ori1132	chr4	96194500	96194501	LS_ori104	45211000	ES_IZs_vs_LS_IZs
chr4	141415000	141415001	ES_ori1133	chr4	96194500	96194501	LS_ori104	45220500	ES_IZs_vs_LS_IZs
chr4	141423000	141423001	ES_ori1134	chr4	96194500	96194501	LS_ori104	45228500	ES_IZs_vs_LS_IZs
chr4	141429500	141429501	ES_ori1135	chr4	96194500	96194501	LS_ori104	45235000	ES_IZs_vs_LS_IZs
chr4	141437500	141437501	ES_ori1136	chr4	96194500	96194501	LS_ori104	45243000	ES_IZs_vs_LS_IZs
chr4	141443000	141443001	ES_ori1137	chr4	96194500	96194501	LS_ori104	45248500	ES_IZs_vs_LS_IZs
chr4	141542500	141542501	ES_ori1138	chr4	96194500	96194501	LS_ori104	45348000	ES_IZs_vs_LS_IZs
chr4	141551000	141551001	ES_ori1139	chr4	96194500	96194501	LS_ori104	45356500	ES_IZs_vs_LS_IZs
chr4	141557500	141557501	ES_ori1140	chr4	96194500	96194501	LS_ori104	45363000	ES_IZs_vs_LS_IZs
chr4	141562500	141562501	ES_ori1141	chr4	96194500	96194501	LS_ori104	45368000	ES_IZs_vs_LS_IZs
chr4	141568500	141568501	ES_ori1142	chr4	96194500	96194501	LS_ori104	45374000	ES_IZs_vs_LS_IZs
chr4	141603500	141603501	ES_ori1143	chr4	96194500	96194501	LS_ori104	45409000	ES_IZs_vs_LS_IZs
chr4	141611500	141611501	ES_ori1144	chr4	96194500	96194501	LS_ori104	45417000	ES_IZs_vs_LS_IZs
chr4	141667500	141667501	ES_ori1145	chr4	96194500	96194501	LS_ori104	45473000	ES_IZs_vs_LS_IZs
chr4	141674500	141674501	ES_ori1146	chr4	96194500	96194501	LS_ori104	45480000	ES_IZs_vs_LS_IZs
chr4	142006500	142006501	ES_ori1147	chr4	96194500	96194501	LS_ori104	45812000	ES_IZs_vs_LS_IZs
chr4	142063500	142063501	ES_ori1148	chr4	96194500	96194501	LS_ori104	45869000	ES_IZs_vs_LS_IZs
chr4	142074500	142074501	ES_ori1149	chr4	96194500	96194501	LS_ori104	45880000	ES_IZs_vs_LS_IZs
chr4	142166500	142166501	ES_ori1150	chr4	96194500	96194501	LS_ori104	45972000	ES_IZs_vs_LS_IZs
chr4	142177500	142177501	ES_ori1151	chr4	96194500	96194501	LS_ori104	45983000	ES_IZs_vs_LS_IZs
chr4	142243000	142243001	ES_ori1152	chr4	96194500	96194501	LS_ori104	46048500	ES_IZs_vs_LS_IZs
chr4	142247500	142247501	ES_ori1153	chr4	96194500	96194501	LS_ori104	46053000	ES_IZs_vs_LS_IZs
chr4	143306500	143306501	ES_ori1154	chr4	96194500	96194501	LS_ori104	47112000	ES_IZs_vs_LS_IZs
chr4	147959000	147959001	ES_ori1174	chr4	96194500	96194501	LS_ori104	51764500	ES_IZs_vs_LS_IZs
chr4	148063000	148063001	ES_ori1175	chr4	96194500	96194501	LS_ori104	51868500	ES_IZs_vs_LS_IZs
chr4	148074500	148074501	ES_ori1176	chr4	96194500	96194501	LS_ori104	51880000	ES_IZs_vs_LS_IZs
chr4	148093500	148093501	ES_ori1177	chr4	96194500	96194501	LS_ori104	51899000	ES_IZs_vs_LS_IZs
chr4	148156000	148156001	ES_ori1178	chr4	96194500	96194501	LS_ori104	51961500	ES_IZs_vs_LS_IZs
chr4	148556000	148556001	ES_ori1179	chr4	96194500	96194501	LS_ori104	52361500	ES_IZs_vs_LS_IZs
chr4	148588000	148588001	ES_ori1180	chr4	96194500	96194501	LS_ori104	52393500	ES_IZs_vs_LS_IZs
chr4	148606000	148606001	ES_ori1181	chr4	96194500	96194501	LS_ori104	52411500	ES_IZs_vs_LS_IZs
chr4	148630500	148630501	ES_ori1182	chr4	96194500	96194501	LS_ori104	52436000	ES_IZs_vs_LS_IZs
chr4	149103000	149103001	ES_ori1183	chr4	96194500	96194501	LS_ori104	52908500	ES_IZs_vs_LS_IZs
chr4	149119500	149119501	ES_ori1184	chr4	96194500	96194501	LS_ori104	52925000	ES_IZs_vs_LS_IZs
chr4	149146500	149146501	ES_ori1185	chr4	96194500	96194501	LS_ori104	52952000	ES_IZs_vs_LS_IZs
chr4	149170000	149170001	ES_ori1186	chr4	96194500	96194501	LS_ori104	52975500	ES_IZs_vs_LS_IZs
chr4	149182000	149182001	ES_ori1187	chr4	96194500	96194501	LS_ori104	52987500	ES_IZs_vs_LS_IZs
chr4	149312500	149312501	ES_ori1188	chr4	96194500	96194501	LS_ori104	53118000	ES_IZs_vs_LS_IZs
chr4	149324500	149324501	ES_ori1189	chr4	96194500	96194501	LS_ori104	53130000	ES_IZs_vs_LS_IZs
chr4	149430500	149430501	ES_ori1190	chr4	96194500	96194501	LS_ori104	53236000	ES_IZs_vs_LS_IZs
chr4	149442000	149442001	ES_ori1191	chr4	96194500	96194501	LS_ori104	53247500	ES_IZs_vs_LS_IZs
chr4	149450500	149450501	ES_ori1192	chr4	96194500	96194501	LS_ori104	53256000	ES_IZs_vs_LS_IZs
chr4	149479500	149479501	ES_ori1193	chr4	96194500	96194501	LS_ori104	53285000	ES_IZs_vs_LS_IZs
chr4	149504500	149504501	ES_ori1194	chr4	96194500	96194501	LS_ori104	53310000	ES_IZs_vs_LS_IZs
chr4	149552000	149552001	ES_ori1195	chr4	96194500	96194501	LS_ori104	53357500	ES_IZs_vs_LS_IZs
chr4	149573000	149573001	ES_ori1196	chr4	96194500	96194501	LS_ori104	53378500	ES_IZs_vs_LS_IZs
chr4	149581500	149581501	ES_ori1197	chr4	96194500	96194501	LS_ori104	53387000	ES_IZs_vs_LS_IZs
chr4	149655500	149655501	ES_ori1198	chr4	96194500	96194501	LS_ori104	53461000	ES_IZs_vs_LS_IZs
chr4	149713500	149713501	ES_ori1199	chr4	96194500	96194501	LS_ori104	53519000	ES_IZs_vs_LS_IZs
chr4	149741500	149741501	ES_ori1200	chr4	96194500	96194501	LS_ori104	53547000	ES_IZs_vs_LS_IZs
chr4	149943500	149943501	ES_ori1201	chr4	96194500	96194501	LS_ori104	53749000	ES_IZs_vs_LS_IZs
chr4	150005500	150005501	ES_ori1202	chr4	96194500	96194501	LS_ori104	53811000	ES_IZs_vs_LS_IZs
chr4	150038500	150038501	ES_ori1203	chr4	96194500	96194501	LS_ori104	53844000	ES_IZs_vs_LS_IZs
chr4	150045000	150045001	ES_ori1204	chr4	96194500	96194501	LS_ori104	53850500	ES_IZs_vs_LS_IZs
chr4	150078500	150078501	ES_ori1205	chr4	96194500	96194501	LS_ori104	53884000	ES_IZs_vs_LS_IZs
chr4	150225000	150225001	ES_ori1206	chr4	96194500	96194501	LS_ori104	54030500	ES_IZs_vs_LS_IZs
chr4	150233500	150233501	ES_ori1207	chr4	96194500	96194501	LS_ori104	54039000	ES_IZs_vs_LS_IZs
chr4	150260000	150260001	ES_ori1208	chr4	96194500	96194501	LS_ori104	54065500	ES_IZs_vs_LS_IZs
chr4	150275000	150275001	ES_ori1209	chr4	96194500	96194501	LS_ori104	54080500	ES_IZs_vs_LS_IZs
chr4	151986000	151986001	ES_ori1210	chr4	96194500	96194501	LS_ori104	55791500	ES_IZs_vs_LS_IZs
chr4	152000000	152000001	ES_ori1211	chr4	96194500	96194501	LS_ori104	55805500	ES_IZs_vs_LS_IZs
chr4	152006500	152006501	ES_ori1212	chr4	96194500	96194501	LS_ori104	55812000	ES_IZs_vs_LS_IZs
chr4	152033500	152033501	ES_ori1213	chr4	96194500	96194501	LS_ori104	55839000	ES_IZs_vs_LS_IZs
chr4	152069000	152069001	ES_ori1214	chr4	96194500	96194501	LS_ori104	55874500	ES_IZs_vs_LS_IZs
chr4	152084500	152084501	ES_ori1215	chr4	96194500	96194501	LS_ori104	55890000	ES_IZs_vs_LS_IZs
chr4	152092500	152092501	ES_ori1216	chr4	96194500	96194501	LS_ori104	55898000	ES_IZs_vs_LS_IZs
chr4	152101500	152101501	ES_ori1217	chr4	96194500	96194501	LS_ori104	55907000	ES_IZs_vs_LS_IZs
chr4	152118000	152118001	ES_ori1218	chr4	96194500	96194501	LS_ori104	55923500	ES_IZs_vs_LS_IZs
chr4	152175000	152175001	ES_ori1219	chr4	96194500	96194501	LS_ori104	55980500	ES_IZs_vs_LS_IZs
chr4	152317500	152317501	ES_ori1220	chr4	96194500	96194501	LS_ori104	56123000	ES_IZs_vs_LS_IZs
chr4	152323500	152323501	ES_ori1221	chr4	96194500	96194501	LS_ori104	56129000	ES_IZs_vs_LS_IZs
chr4	154085500	154085501	ES_ori1222	chr4	96194500	96194501	LS_ori104	57891000	ES_IZs_vs_LS_IZs
chr4	155485000	155485001	ES_ori1223	chr4	96194500	96194501	LS_ori104	59290500	ES_IZs_vs_LS_IZs
chr4	155596000	155596001	ES_ori1224	chr4	96194500	96194501	LS_ori104	59401500	ES_IZs_vs_LS_IZs
chr4	155612000	155612001	ES_ori1225	chr4	96194500	96194501	LS_ori104	59417500	ES_IZs_vs_LS_IZs
chr4	155659000	155659001	ES_ori1226	chr4	96194500	96194501	LS_ori104	59464500	ES_IZs_vs_LS_IZs
chr4	155673000	155673001	ES_ori1227	chr4	96194500	96194501	LS_ori104	59478500	ES_IZs_vs_LS_IZs
chr4	155692000	155692001	ES_ori1228	chr4	96194500	96194501	LS_ori104	59497500	ES_IZs_vs_LS_IZs
chr4	155701000	155701001	ES_ori1229	chr4	96194500	96194501	LS_ori104	59506500	ES_IZs_vs_LS_IZs
chr4	155738000	155738001	ES_ori1230	chr4	96194500	96194501	LS_ori104	59543500	ES_IZs_vs_LS_IZs
chr4	155769500	155769501	ES_ori1231	chr4	96194500	96194501	LS_ori104	59575000	ES_IZs_vs_LS_IZs
chr4	155782500	155782501	ES_ori1232	chr4	96194500	96194501	LS_ori104	59588000	ES_IZs_vs_LS_IZs
chr4	155801000	155801001	ES_ori1233	chr4	96194500	96194501	LS_ori104	59606500	ES_IZs_vs_LS_IZs
chr4	155838000	155838001	ES_ori1234	chr4	96194500	96194501	LS_ori104	59643500	ES_IZs_vs_LS_IZs
chr4	155864500	155864501	ES_ori1235	chr4	96194500	96194501	LS_ori104	59670000	ES_IZs_vs_LS_IZs
chr4	155909500	155909501	ES_ori1236	chr4	96194500	96194501	LS_ori104	59715000	ES_IZs_vs_LS_IZs
chr4	155973500	155973501	ES_ori1237	chr4	96194500	96194501	LS_ori104	59779000	ES_IZs_vs_LS_IZs
chr4	155982000	155982001	ES_ori1238	chr4	96194500	96194501	LS_ori104	59787500	ES_IZs_vs_LS_IZs
chr4	155987500	155987501	ES_ori1239	chr4	96194500	96194501	LS_ori104	59793000	ES_IZs_vs_LS_IZs
chr5	3308000	3308001	ES_ori1240	chr5	10180500	10180501	LS_ori105	6872500	ES_IZs_vs_LS_IZs
chr5	3322500	3322501	ES_ori1241	chr5	10180500	10180501	LS_ori105	6858000	ES_IZs_vs_LS_IZs
chr5	20963500	20963501	ES_ori1242	chr5	14001000	14001001	LS_ori107	6962500	ES_IZs_vs_LS_IZs
chr5	20970500	20970501	ES_ori1243	chr5	14001000	14001001	LS_ori107	6969500	ES_IZs_vs_LS_IZs
chr5	21734000	21734001	ES_ori1244	chr5	14001000	14001001	LS_ori107	7733000	ES_IZs_vs_LS_IZs
chr5	23408500	23408501	ES_ori1245	chr5	14001000	14001001	LS_ori107	9407500	ES_IZs_vs_LS_IZs
chr5	23826500	23826501	ES_ori1246	chr5	14001000	14001001	LS_ori107	9825500	ES_IZs_vs_LS_IZs
chr5	25536500	25536501	ES_ori1247	chr5	14001000	14001001	LS_ori107	11535500	ES_IZs_vs_LS_IZs
chr5	25554000	25554001	ES_ori1248	chr5	14001000	14001001	LS_ori107	11553000	ES_IZs_vs_LS_IZs
chr5	27818000	27818001	ES_ori1249	chr5	40086500	40086501	LS_ori108	12268500	ES_IZs_vs_LS_IZs
chr5	29725000	29725001	ES_ori1250	chr5	40086500	40086501	LS_ori108	10361500	ES_IZs_vs_LS_IZs
chr5	29731500	29731501	ES_ori1251	chr5	40086500	40086501	LS_ori108	10355000	ES_IZs_vs_LS_IZs
chr5	30885000	30885001	ES_ori1252	chr5	40086500	40086501	LS_ori108	9201500	ES_IZs_vs_LS_IZs
chr5	30914500	30914501	ES_ori1253	chr5	40086500	40086501	LS_ori108	9172000	ES_IZs_vs_LS_IZs
chr5	31031000	31031001	ES_ori1254	chr5	40086500	40086501	LS_ori108	9055500	ES_IZs_vs_LS_IZs
chr5	31090000	31090001	ES_ori1255	chr5	40086500	40086501	LS_ori108	8996500	ES_IZs_vs_LS_IZs
chr5	31185500	31185501	ES_ori1256	chr5	40086500	40086501	LS_ori108	8901000	ES_IZs_vs_LS_IZs
chr5	31492500	31492501	ES_ori1257	chr5	40086500	40086501	LS_ori108	8594000	ES_IZs_vs_LS_IZs
chr5	32708500	32708501	ES_ori1258	chr5	40086500	40086501	LS_ori108	7378000	ES_IZs_vs_LS_IZs
chr5	32717500	32717501	ES_ori1259	chr5	40086500	40086501	LS_ori108	7369000	ES_IZs_vs_LS_IZs
chr5	32728500	32728501	ES_ori1260	chr5	40086500	40086501	LS_ori108	7358000	ES_IZs_vs_LS_IZs
chr5	32857500	32857501	ES_ori1261	chr5	40086500	40086501	LS_ori108	7229000	ES_IZs_vs_LS_IZs
chr5	32861500	32861501	ES_ori1262	chr5	40086500	40086501	LS_ori108	7225000	ES_IZs_vs_LS_IZs
chr5	33033500	33033501	ES_ori1263	chr5	40086500	40086501	LS_ori108	7053000	ES_IZs_vs_LS_IZs
chr5	33540000	33540001	ES_ori1264	chr5	40086500	40086501	LS_ori108	6546500	ES_IZs_vs_LS_IZs
chr5	33655500	33655501	ES_ori1265	chr5	40086500	40086501	LS_ori108	6431000	ES_IZs_vs_LS_IZs
chr5	34491500	34491501	ES_ori1266	chr5	40086500	40086501	LS_ori108	5595000	ES_IZs_vs_LS_IZs
chr5	34595000	34595001	ES_ori1267	chr5	40086500	40086501	LS_ori108	5491500	ES_IZs_vs_LS_IZs
chr5	34629500	34629501	ES_ori1268	chr5	40086500	40086501	LS_ori108	5457000	ES_IZs_vs_LS_IZs
chr5	35579000	35579001	ES_ori1269	chr5	40086500	40086501	LS_ori108	4507500	ES_IZs_vs_LS_IZs
chr5	35714000	35714001	ES_ori1270	chr5	40086500	40086501	LS_ori108	4372500	ES_IZs_vs_LS_IZs
chr5	35719000	35719001	ES_ori1271	chr5	40086500	40086501	LS_ori108	4367500	ES_IZs_vs_LS_IZs
chr5	35774000	35774001	ES_ori1272	chr5	40086500	40086501	LS_ori108	4312500	ES_IZs_vs_LS_IZs
chr5	35782000	35782001	ES_ori1273	chr5	40086500	40086501	LS_ori108	4304500	ES_IZs_vs_LS_IZs
chr5	36941500	36941501	ES_ori1274	chr5	40086500	40086501	LS_ori108	3145000	ES_IZs_vs_LS_IZs
chr5	37003500	37003501	ES_ori1275	chr5	40086500	40086501	LS_ori108	3083000	ES_IZs_vs_LS_IZs
chr5	37085000	37085001	ES_ori1276	chr5	40086500	40086501	LS_ori108	3001500	ES_IZs_vs_LS_IZs
chr5	43864500	43864501	ES_ori1277	chr5	47045500	47045501	LS_ori110	3181000	ES_IZs_vs_LS_IZs
chr5	53549500	53549501	ES_ori1278	chr5	56640500	56640501	LS_ori111	3091000	ES_IZs_vs_LS_IZs
chr5	53670000	53670001	ES_ori1279	chr5	56640500	56640501	LS_ori111	2970500	ES_IZs_vs_LS_IZs
chr5	65374000	65374001	ES_ori1280	chr5	70890500	70890501	LS_ori113	5516500	ES_IZs_vs_LS_IZs
chr5	65381500	65381501	ES_ori1281	chr5	70890500	70890501	LS_ori113	5509000	ES_IZs_vs_LS_IZs
chr5	65533000	65533001	ES_ori1282	chr5	70890500	70890501	LS_ori113	5357500	ES_IZs_vs_LS_IZs
chr5	65705500	65705501	ES_ori1283	chr5	70890500	70890501	LS_ori113	5185000	ES_IZs_vs_LS_IZs
chr5	72901500	72901501	ES_ori1284	chr5	70890500	70890501	LS_ori113	2011000	ES_IZs_vs_LS_IZs
chr5	73368500	73368501	ES_ori1285	chr5	70890500	70890501	LS_ori113	2478000	ES_IZs_vs_LS_IZs
chr5	73381500	73381501	ES_ori1286	chr5	70890500	70890501	LS_ori113	2491000	ES_IZs_vs_LS_IZs
chr5	76079500	76079501	ES_ori1287	chr5	79679000	79679001	LS_ori114	3599500	ES_IZs_vs_LS_IZs
chr5	76102500	76102501	ES_ori1288	chr5	79679000	79679001	LS_ori114	3576500	ES_IZs_vs_LS_IZs
chr5	77262000	77262001	ES_ori1289	chr5	79679000	79679001	LS_ori114	2417000	ES_IZs_vs_LS_IZs
chr5	77284000	77284001	ES_ori1290	chr5	79679000	79679001	LS_ori114	2395000	ES_IZs_vs_LS_IZs
chr5	77363000	77363001	ES_ori1291	chr5	79679000	79679001	LS_ori114	2316000	ES_IZs_vs_LS_IZs
chr5	88681000	88681001	ES_ori1292	chr5	82255000	82255001	LS_ori116	6426000	ES_IZs_vs_LS_IZs
chr5	90244500	90244501	ES_ori1293	chr5	98177500	98177501	LS_ori117	7933000	ES_IZs_vs_LS_IZs
chr5	92086500	92086501	ES_ori1294	chr5	98177500	98177501	LS_ori117	6091000	ES_IZs_vs_LS_IZs
chr5	92112500	92112501	ES_ori1295	chr5	98177500	98177501	LS_ori117	6065000	ES_IZs_vs_LS_IZs
chr5	103686000	103686001	ES_ori1296	chr5	98515000	98515001	LS_ori118	5171000	ES_IZs_vs_LS_IZs
chr5	103731500	103731501	ES_ori1297	chr5	98515000	98515001	LS_ori118	5216500	ES_IZs_vs_LS_IZs
chr5	104445000	104445001	ES_ori1298	chr5	98515000	98515001	LS_ori118	5930000	ES_IZs_vs_LS_IZs
chr5	104454500	104454501	ES_ori1299	chr5	98515000	98515001	LS_ori118	5939500	ES_IZs_vs_LS_IZs
chr5	108041500	108041501	ES_ori1300	chr5	98515000	98515001	LS_ori118	9526500	ES_IZs_vs_LS_IZs
chr5	108056500	108056501	ES_ori1301	chr5	98515000	98515001	LS_ori118	9541500	ES_IZs_vs_LS_IZs
chr5	109849500	109849501	ES_ori1302	chr5	98515000	98515001	LS_ori118	11334500	ES_IZs_vs_LS_IZs
chr5	110097500	110097501	ES_ori1303	chr5	98515000	98515001	LS_ori118	11582500	ES_IZs_vs_LS_IZs
chr5	110228000	110228001	ES_ori1304	chr5	98515000	98515001	LS_ori118	11713000	ES_IZs_vs_LS_IZs
chr5	110273000	110273001	ES_ori1305	chr5	98515000	98515001	LS_ori118	11758000	ES_IZs_vs_LS_IZs
chr5	110283500	110283501	ES_ori1306	chr5	98515000	98515001	LS_ori118	11768500	ES_IZs_vs_LS_IZs
chr5	110345500	110345501	ES_ori1307	chr5	98515000	98515001	LS_ori118	11830500	ES_IZs_vs_LS_IZs
chr5	110355000	110355001	ES_ori1308	chr5	98515000	98515001	LS_ori118	11840000	ES_IZs_vs_LS_IZs
chr5	110459500	110459501	ES_ori1309	chr5	98515000	98515001	LS_ori118	11944500	ES_IZs_vs_LS_IZs
chr5	110643000	110643001	ES_ori1310	chr5	98515000	98515001	LS_ori118	12128000	ES_IZs_vs_LS_IZs
chr5	110782500	110782501	ES_ori1311	chr5	98515000	98515001	LS_ori118	12267500	ES_IZs_vs_LS_IZs
chr5	110815000	110815001	ES_ori1312	chr5	98515000	98515001	LS_ori118	12300000	ES_IZs_vs_LS_IZs
chr5	111129500	111129501	ES_ori1313	chr5	98515000	98515001	LS_ori118	12614500	ES_IZs_vs_LS_IZs
chr5	112682000	112682001	ES_ori1314	chr5	98515000	98515001	LS_ori118	14167000	ES_IZs_vs_LS_IZs
chr5	113329500	113329501	ES_ori1315	chr5	98515000	98515001	LS_ori118	14814500	ES_IZs_vs_LS_IZs
chr5	113587500	113587501	ES_ori1316	chr5	98515000	98515001	LS_ori118	15072500	ES_IZs_vs_LS_IZs
chr5	113835000	113835001	ES_ori1317	chr5	98515000	98515001	LS_ori118	15320000	ES_IZs_vs_LS_IZs
chr5	113914500	113914501	ES_ori1318	chr5	98515000	98515001	LS_ori118	15399500	ES_IZs_vs_LS_IZs
chr5	113927500	113927501	ES_ori1319	chr5	98515000	98515001	LS_ori118	15412500	ES_IZs_vs_LS_IZs
chr5	113934000	113934001	ES_ori1320	chr5	98515000	98515001	LS_ori118	15419000	ES_IZs_vs_LS_IZs
chr5	113981500	113981501	ES_ori1321	chr5	98515000	98515001	LS_ori118	15466500	ES_IZs_vs_LS_IZs
chr5	114095500	114095501	ES_ori1322	chr5	98515000	98515001	LS_ori118	15580500	ES_IZs_vs_LS_IZs
chr5	114145500	114145501	ES_ori1323	chr5	98515000	98515001	LS_ori118	15630500	ES_IZs_vs_LS_IZs
chr5	114565500	114565501	ES_ori1324	chr5	98515000	98515001	LS_ori118	16050500	ES_IZs_vs_LS_IZs
chr5	114619500	114619501	ES_ori1325	chr5	98515000	98515001	LS_ori118	16104500	ES_IZs_vs_LS_IZs
chr5	114694500	114694501	ES_ori1326	chr5	98515000	98515001	LS_ori118	16179500	ES_IZs_vs_LS_IZs
chr5	114705000	114705001	ES_ori1327	chr5	98515000	98515001	LS_ori118	16190000	ES_IZs_vs_LS_IZs
chr5	114726500	114726501	ES_ori1328	chr5	98515000	98515001	LS_ori118	16211500	ES_IZs_vs_LS_IZs
chr5	114808500	114808501	ES_ori1329	chr5	98515000	98515001	LS_ori118	16293500	ES_IZs_vs_LS_IZs
chr5	114924500	114924501	ES_ori1330	chr5	98515000	98515001	LS_ori118	16409500	ES_IZs_vs_LS_IZs
chr5	114976500	114976501	ES_ori1331	chr5	98515000	98515001	LS_ori118	16461500	ES_IZs_vs_LS_IZs
chr5	114987000	114987001	ES_ori1332	chr5	98515000	98515001	LS_ori118	16472000	ES_IZs_vs_LS_IZs
chr5	115006000	115006001	ES_ori1333	chr5	98515000	98515001	LS_ori118	16491000	ES_IZs_vs_LS_IZs
chr5	115111500	115111501	ES_ori1334	chr5	98515000	98515001	LS_ori118	16596500	ES_IZs_vs_LS_IZs
chr5	115122000	115122001	ES_ori1335	chr5	98515000	98515001	LS_ori118	16607000	ES_IZs_vs_LS_IZs
chr5	115138000	115138001	ES_ori1336	chr5	98515000	98515001	LS_ori118	16623000	ES_IZs_vs_LS_IZs
chr5	115163500	115163501	ES_ori1337	chr5	98515000	98515001	LS_ori118	16648500	ES_IZs_vs_LS_IZs
chr5	115176500	115176501	ES_ori1338	chr5	98515000	98515001	LS_ori118	16661500	ES_IZs_vs_LS_IZs
chr5	115184500	115184501	ES_ori1339	chr5	98515000	98515001	LS_ori118	16669500	ES_IZs_vs_LS_IZs
chr5	115191500	115191501	ES_ori1340	chr5	98515000	98515001	LS_ori118	16676500	ES_IZs_vs_LS_IZs
chr5	115212500	115212501	ES_ori1341	chr5	98515000	98515001	LS_ori118	16697500	ES_IZs_vs_LS_IZs
chr5	115219000	115219001	ES_ori1342	chr5	98515000	98515001	LS_ori118	16704000	ES_IZs_vs_LS_IZs
chr5	115233000	115233001	ES_ori1343	chr5	98515000	98515001	LS_ori118	16718000	ES_IZs_vs_LS_IZs
chr5	115277000	115277001	ES_ori1344	chr5	98515000	98515001	LS_ori118	16762000	ES_IZs_vs_LS_IZs
chr5	115305000	115305001	ES_ori1345	chr5	98515000	98515001	LS_ori118	16790000	ES_IZs_vs_LS_IZs
chr5	115310000	115310001	ES_ori1346	chr5	98515000	98515001	LS_ori118	16795000	ES_IZs_vs_LS_IZs
chr5	115319000	115319001	ES_ori1347	chr5	98515000	98515001	LS_ori118	16804000	ES_IZs_vs_LS_IZs
chr5	115354500	115354501	ES_ori1348	chr5	98515000	98515001	LS_ori118	16839500	ES_IZs_vs_LS_IZs
chr5	115372000	115372001	ES_ori1349	chr5	98515000	98515001	LS_ori118	16857000	ES_IZs_vs_LS_IZs
chr5	115385500	115385501	ES_ori1350	chr5	98515000	98515001	LS_ori118	16870500	ES_IZs_vs_LS_IZs
chr5	115392500	115392501	ES_ori1351	chr5	98515000	98515001	LS_ori118	16877500	ES_IZs_vs_LS_IZs
chr5	115402500	115402501	ES_ori1352	chr5	98515000	98515001	LS_ori118	16887500	ES_IZs_vs_LS_IZs
chr5	115409000	115409001	ES_ori1353	chr5	98515000	98515001	LS_ori118	16894000	ES_IZs_vs_LS_IZs
chr5	115424500	115424501	ES_ori1354	chr5	98515000	98515001	LS_ori118	16909500	ES_IZs_vs_LS_IZs
chr5	115442000	115442001	ES_ori1355	chr5	98515000	98515001	LS_ori118	16927000	ES_IZs_vs_LS_IZs
chr5	115460000	115460001	ES_ori1356	chr5	98515000	98515001	LS_ori118	16945000	ES_IZs_vs_LS_IZs
chr5	115486000	115486001	ES_ori1357	chr5	98515000	98515001	LS_ori118	16971000	ES_IZs_vs_LS_IZs
chr5	115496000	115496001	ES_ori1358	chr5	98515000	98515001	LS_ori118	16981000	ES_IZs_vs_LS_IZs
chr5	115504000	115504001	ES_ori1359	chr5	98515000	98515001	LS_ori118	16989000	ES_IZs_vs_LS_IZs
chr5	115513500	115513501	ES_ori1360	chr5	98515000	98515001	LS_ori118	16998500	ES_IZs_vs_LS_IZs
chr5	115525000	115525001	ES_ori1361	chr5	98515000	98515001	LS_ori118	17010000	ES_IZs_vs_LS_IZs
chr5	115537500	115537501	ES_ori1362	chr5	98515000	98515001	LS_ori118	17022500	ES_IZs_vs_LS_IZs
chr5	115547500	115547501	ES_ori1363	chr5	98515000	98515001	LS_ori118	17032500	ES_IZs_vs_LS_IZs
chr5	115557000	115557001	ES_ori1364	chr5	98515000	98515001	LS_ori118	17042000	ES_IZs_vs_LS_IZs
chr5	115627500	115627501	ES_ori1365	chr5	98515000	98515001	LS_ori118	17112500	ES_IZs_vs_LS_IZs
chr5	116385500	116385501	ES_ori1366	chr5	98515000	98515001	LS_ori118	17870500	ES_IZs_vs_LS_IZs
chr5	116392500	116392501	ES_ori1367	chr5	98515000	98515001	LS_ori118	17877500	ES_IZs_vs_LS_IZs
chr5	116401500	116401501	ES_ori1368	chr5	98515000	98515001	LS_ori118	17886500	ES_IZs_vs_LS_IZs
chr5	116426500	116426501	ES_ori1369	chr5	98515000	98515001	LS_ori118	17911500	ES_IZs_vs_LS_IZs
chr5	116453500	116453501	ES_ori1370	chr5	98515000	98515001	LS_ori118	17938500	ES_IZs_vs_LS_IZs
chr5	117293500	117293501	ES_ori1371	chr5	98515000	98515001	LS_ori118	18778500	ES_IZs_vs_LS_IZs
chr5	117306500	117306501	ES_ori1372	chr5	98515000	98515001	LS_ori118	18791500	ES_IZs_vs_LS_IZs
chr5	117352500	117352501	ES_ori1373	chr5	98515000	98515001	LS_ori118	18837500	ES_IZs_vs_LS_IZs
chr5	117395000	117395001	ES_ori1374	chr5	98515000	98515001	LS_ori118	18880000	ES_IZs_vs_LS_IZs
chr5	117408500	117408501	ES_ori1375	chr5	98515000	98515001	LS_ori118	18893500	ES_IZs_vs_LS_IZs
chr5	117890000	117890001	ES_ori1376	chr5	98515000	98515001	LS_ori118	19375000	ES_IZs_vs_LS_IZs
chr5	118445500	118445501	ES_ori1377	chr5	98515000	98515001	LS_ori118	19930500	ES_IZs_vs_LS_IZs
chr5	118473000	118473001	ES_ori1378	chr5	98515000	98515001	LS_ori118	19958000	ES_IZs_vs_LS_IZs
chr5	118488500	118488501	ES_ori1379	chr5	98515000	98515001	LS_ori118	19973500	ES_IZs_vs_LS_IZs
chr5	118505500	118505501	ES_ori1380	chr5	98515000	98515001	LS_ori118	19990500	ES_IZs_vs_LS_IZs
chr5	118513500	118513501	ES_ori1381	chr5	98515000	98515001	LS_ori118	19998500	ES_IZs_vs_LS_IZs
chr5	118556500	118556501	ES_ori1382	chr5	98515000	98515001	LS_ori118	20041500	ES_IZs_vs_LS_IZs
chr5	119583500	119583501	ES_ori1383	chr5	98515000	98515001	LS_ori118	21068500	ES_IZs_vs_LS_IZs
chr5	119593000	119593001	ES_ori1384	chr5	98515000	98515001	LS_ori118	21078000	ES_IZs_vs_LS_IZs
chr5	119612500	119612501	ES_ori1385	chr5	98515000	98515001	LS_ori118	21097500	ES_IZs_vs_LS_IZs
chr5	119622000	119622001	ES_ori1386	chr5	98515000	98515001	LS_ori118	21107000	ES_IZs_vs_LS_IZs
chr5	119665500	119665501	ES_ori1387	chr5	98515000	98515001	LS_ori118	21150500	ES_IZs_vs_LS_IZs
chr5	119690000	119690001	ES_ori1388	chr5	98515000	98515001	LS_ori118	21175000	ES_IZs_vs_LS_IZs
chr5	119710000	119710001	ES_ori1389	chr5	98515000	98515001	LS_ori118	21195000	ES_IZs_vs_LS_IZs
chr5	120509500	120509501	ES_ori1390	chr5	98515000	98515001	LS_ori118	21994500	ES_IZs_vs_LS_IZs
chr5	120592500	120592501	ES_ori1391	chr5	98515000	98515001	LS_ori118	22077500	ES_IZs_vs_LS_IZs
chr5	120597000	120597001	ES_ori1392	chr5	98515000	98515001	LS_ori118	22082000	ES_IZs_vs_LS_IZs
chr5	120632500	120632501	ES_ori1393	chr5	98515000	98515001	LS_ori118	22117500	ES_IZs_vs_LS_IZs
chr5	120678500	120678501	ES_ori1394	chr5	98515000	98515001	LS_ori118	22163500	ES_IZs_vs_LS_IZs
chr5	120723000	120723001	ES_ori1395	chr5	98515000	98515001	LS_ori118	22208000	ES_IZs_vs_LS_IZs
chr5	120732500	120732501	ES_ori1396	chr5	98515000	98515001	LS_ori118	22217500	ES_IZs_vs_LS_IZs
chr5	120856500	120856501	ES_ori1397	chr5	98515000	98515001	LS_ori118	22341500	ES_IZs_vs_LS_IZs
chr5	120892500	120892501	ES_ori1398	chr5	98515000	98515001	LS_ori118	22377500	ES_IZs_vs_LS_IZs
chr5	121198500	121198501	ES_ori1399	chr5	98515000	98515001	LS_ori118	22683500	ES_IZs_vs_LS_IZs
chr5	121218000	121218001	ES_ori1400	chr5	98515000	98515001	LS_ori118	22703000	ES_IZs_vs_LS_IZs
chr5	121389500	121389501	ES_ori1401	chr5	98515000	98515001	LS_ori118	22874500	ES_IZs_vs_LS_IZs
chr5	121396500	121396501	ES_ori1402	chr5	98515000	98515001	LS_ori118	22881500	ES_IZs_vs_LS_IZs
chr5	121456500	121456501	ES_ori1403	chr5	98515000	98515001	LS_ori118	22941500	ES_IZs_vs_LS_IZs
chr5	121462000	121462001	ES_ori1404	chr5	98515000	98515001	LS_ori118	22947000	ES_IZs_vs_LS_IZs
chr5	121477500	121477501	ES_ori1405	chr5	98515000	98515001	LS_ori118	22962500	ES_IZs_vs_LS_IZs
chr5	121513000	121513001	ES_ori1406	chr5	98515000	98515001	LS_ori118	22998000	ES_IZs_vs_LS_IZs
chr5	121550500	121550501	ES_ori1407	chr5	98515000	98515001	LS_ori118	23035500	ES_IZs_vs_LS_IZs
chr5	121563500	121563501	ES_ori1408	chr5	98515000	98515001	LS_ori118	23048500	ES_IZs_vs_LS_IZs
chr5	121580000	121580001	ES_ori1409	chr5	98515000	98515001	LS_ori118	23065000	ES_IZs_vs_LS_IZs
chr5	121598000	121598001	ES_ori1410	chr5	98515000	98515001	LS_ori118	23083000	ES_IZs_vs_LS_IZs
chr5	121689500	121689501	ES_ori1411	chr5	98515000	98515001	LS_ori118	23174500	ES_IZs_vs_LS_IZs
chr5	121695500	121695501	ES_ori1412	chr5	98515000	98515001	LS_ori118	23180500	ES_IZs_vs_LS_IZs
chr5	121708000	121708001	ES_ori1413	chr5	98515000	98515001	LS_ori118	23193000	ES_IZs_vs_LS_IZs
chr5	121842000	121842001	ES_ori1414	chr5	98515000	98515001	LS_ori118	23327000	ES_IZs_vs_LS_IZs
chr5	122071500	122071501	ES_ori1415	chr5	98515000	98515001	LS_ori118	23556500	ES_IZs_vs_LS_IZs
chr5	122104500	122104501	ES_ori1416	chr5	98515000	98515001	LS_ori118	23589500	ES_IZs_vs_LS_IZs
chr5	122137000	122137001	ES_ori1417	chr5	98515000	98515001	LS_ori118	23622000	ES_IZs_vs_LS_IZs
chr5	122154000	122154001	ES_ori1418	chr5	98515000	98515001	LS_ori118	23639000	ES_IZs_vs_LS_IZs
chr5	122182500	122182501	ES_ori1419	chr5	98515000	98515001	LS_ori118	23667500	ES_IZs_vs_LS_IZs
chr5	122188500	122188501	ES_ori1420	chr5	98515000	98515001	LS_ori118	23673500	ES_IZs_vs_LS_IZs
chr5	122203000	122203001	ES_ori1421	chr5	98515000	98515001	LS_ori118	23688000	ES_IZs_vs_LS_IZs
chr5	122246500	122246501	ES_ori1422	chr5	98515000	98515001	LS_ori118	23731500	ES_IZs_vs_LS_IZs
chr5	122269000	122269001	ES_ori1423	chr5	98515000	98515001	LS_ori118	23754000	ES_IZs_vs_LS_IZs
chr5	122282000	122282001	ES_ori1424	chr5	98515000	98515001	LS_ori118	23767000	ES_IZs_vs_LS_IZs
chr5	122344500	122344501	ES_ori1425	chr5	98515000	98515001	LS_ori118	23829500	ES_IZs_vs_LS_IZs
chr5	122352500	122352501	ES_ori1426	chr5	98515000	98515001	LS_ori118	23837500	ES_IZs_vs_LS_IZs
chr5	122416000	122416001	ES_ori1427	chr5	98515000	98515001	LS_ori118	23901000	ES_IZs_vs_LS_IZs
chr5	122449500	122449501	ES_ori1428	chr5	98515000	98515001	LS_ori118	23934500	ES_IZs_vs_LS_IZs
chr5	122507000	122507001	ES_ori1429	chr5	98515000	98515001	LS_ori118	23992000	ES_IZs_vs_LS_IZs
chr5	122782000	122782001	ES_ori1430	chr5	98515000	98515001	LS_ori118	24267000	ES_IZs_vs_LS_IZs
chr5	122825500	122825501	ES_ori1431	chr5	98515000	98515001	LS_ori118	24310500	ES_IZs_vs_LS_IZs
chr5	122905000	122905001	ES_ori1432	chr5	98515000	98515001	LS_ori118	24390000	ES_IZs_vs_LS_IZs
chr5	122913500	122913501	ES_ori1433	chr5	98515000	98515001	LS_ori118	24398500	ES_IZs_vs_LS_IZs
chr5	122924000	122924001	ES_ori1434	chr5	98515000	98515001	LS_ori118	24409000	ES_IZs_vs_LS_IZs
chr5	122970000	122970001	ES_ori1435	chr5	98515000	98515001	LS_ori118	24455000	ES_IZs_vs_LS_IZs
chr5	122993500	122993501	ES_ori1436	chr5	98515000	98515001	LS_ori118	24478500	ES_IZs_vs_LS_IZs
chr5	123005000	123005001	ES_ori1437	chr5	98515000	98515001	LS_ori118	24490000	ES_IZs_vs_LS_IZs
chr5	123012500	123012501	ES_ori1438	chr5	98515000	98515001	LS_ori118	24497500	ES_IZs_vs_LS_IZs
chr5	123036000	123036001	ES_ori1439	chr5	98515000	98515001	LS_ori118	24521000	ES_IZs_vs_LS_IZs
chr5	123044500	123044501	ES_ori1440	chr5	98515000	98515001	LS_ori118	24529500	ES_IZs_vs_LS_IZs
chr5	123060000	123060001	ES_ori1441	chr5	98515000	98515001	LS_ori118	24545000	ES_IZs_vs_LS_IZs
chr5	123121000	123121001	ES_ori1442	chr5	98515000	98515001	LS_ori118	24606000	ES_IZs_vs_LS_IZs
chr5	123129500	123129501	ES_ori1443	chr5	98515000	98515001	LS_ori118	24614500	ES_IZs_vs_LS_IZs
chr5	123149000	123149001	ES_ori1444	chr5	98515000	98515001	LS_ori118	24634000	ES_IZs_vs_LS_IZs
chr5	123154500	123154501	ES_ori1445	chr5	98515000	98515001	LS_ori118	24639500	ES_IZs_vs_LS_IZs
chr5	123171500	123171501	ES_ori1446	chr5	98515000	98515001	LS_ori118	24656500	ES_IZs_vs_LS_IZs
chr5	123687500	123687501	ES_ori1447	chr5	98515000	98515001	LS_ori118	25172500	ES_IZs_vs_LS_IZs
chr5	123724000	123724001	ES_ori1448	chr5	98515000	98515001	LS_ori118	25209000	ES_IZs_vs_LS_IZs
chr5	124339500	124339501	ES_ori1449	chr5	98515000	98515001	LS_ori118	25824500	ES_IZs_vs_LS_IZs
chr5	124359500	124359501	ES_ori1450	chr5	98515000	98515001	LS_ori118	25844500	ES_IZs_vs_LS_IZs
chr5	124432500	124432501	ES_ori1451	chr5	98515000	98515001	LS_ori118	25917500	ES_IZs_vs_LS_IZs
chr5	124437500	124437501	ES_ori1452	chr5	98515000	98515001	LS_ori118	25922500	ES_IZs_vs_LS_IZs
chr5	124470500	124470501	ES_ori1453	chr5	98515000	98515001	LS_ori118	25955500	ES_IZs_vs_LS_IZs
chr5	124481000	124481001	ES_ori1454	chr5	98515000	98515001	LS_ori118	25966000	ES_IZs_vs_LS_IZs
chr5	124497000	124497001	ES_ori1455	chr5	98515000	98515001	LS_ori118	25982000	ES_IZs_vs_LS_IZs
chr5	124503500	124503501	ES_ori1456	chr5	98515000	98515001	LS_ori118	25988500	ES_IZs_vs_LS_IZs
chr5	124519500	124519501	ES_ori1457	chr5	98515000	98515001	LS_ori118	26004500	ES_IZs_vs_LS_IZs
chr5	124527000	124527001	ES_ori1458	chr5	98515000	98515001	LS_ori118	26012000	ES_IZs_vs_LS_IZs
chr5	124538000	124538001	ES_ori1459	chr5	98515000	98515001	LS_ori118	26023000	ES_IZs_vs_LS_IZs
chr5	124601000	124601001	ES_ori1460	chr5	98515000	98515001	LS_ori118	26086000	ES_IZs_vs_LS_IZs
chr5	125187500	125187501	ES_ori1461	chr5	98515000	98515001	LS_ori118	26672500	ES_IZs_vs_LS_IZs
chr5	125272500	125272501	ES_ori1462	chr5	98515000	98515001	LS_ori118	26757500	ES_IZs_vs_LS_IZs
chr5	125380500	125380501	ES_ori1463	chr5	98515000	98515001	LS_ori118	26865500	ES_IZs_vs_LS_IZs
chr5	125392500	125392501	ES_ori1464	chr5	98515000	98515001	LS_ori118	26877500	ES_IZs_vs_LS_IZs
chr5	125401500	125401501	ES_ori1465	chr5	98515000	98515001	LS_ori118	26886500	ES_IZs_vs_LS_IZs
chr5	125438000	125438001	ES_ori1466	chr5	98515000	98515001	LS_ori118	26923000	ES_IZs_vs_LS_IZs
chr5	125467500	125467501	ES_ori1467	chr5	98515000	98515001	LS_ori118	26952500	ES_IZs_vs_LS_IZs
chr5	125473500	125473501	ES_ori1468	chr5	98515000	98515001	LS_ori118	26958500	ES_IZs_vs_LS_IZs
chr5	127686500	127686501	ES_ori1469	chr5	98515000	98515001	LS_ori118	29171500	ES_IZs_vs_LS_IZs
chr5	128594500	128594501	ES_ori1470	chr5	98515000	98515001	LS_ori118	30079500	ES_IZs_vs_LS_IZs
chr5	129782000	129782001	ES_ori1471	chr5	98515000	98515001	LS_ori118	31267000	ES_IZs_vs_LS_IZs
chr5	129867500	129867501	ES_ori1472	chr5	98515000	98515001	LS_ori118	31352500	ES_IZs_vs_LS_IZs
chr5	129876000	129876001	ES_ori1473	chr5	98515000	98515001	LS_ori118	31361000	ES_IZs_vs_LS_IZs
chr5	129890000	129890001	ES_ori1474	chr5	98515000	98515001	LS_ori118	31375000	ES_IZs_vs_LS_IZs
chr5	129905500	129905501	ES_ori1475	chr5	98515000	98515001	LS_ori118	31390500	ES_IZs_vs_LS_IZs
chr5	129916500	129916501	ES_ori1476	chr5	98515000	98515001	LS_ori118	31401500	ES_IZs_vs_LS_IZs
chr5	129939000	129939001	ES_ori1477	chr5	98515000	98515001	LS_ori118	31424000	ES_IZs_vs_LS_IZs
chr5	129995500	129995501	ES_ori1478	chr5	98515000	98515001	LS_ori118	31480500	ES_IZs_vs_LS_IZs
chr5	130003000	130003001	ES_ori1479	chr5	98515000	98515001	LS_ori118	31488000	ES_IZs_vs_LS_IZs
chr5	130027000	130027001	ES_ori1480	chr5	98515000	98515001	LS_ori118	31512000	ES_IZs_vs_LS_IZs
chr5	130157500	130157501	ES_ori1481	chr5	98515000	98515001	LS_ori118	31642500	ES_IZs_vs_LS_IZs
chr5	130165500	130165501	ES_ori1482	chr5	98515000	98515001	LS_ori118	31650500	ES_IZs_vs_LS_IZs
chr5	130170500	130170501	ES_ori1483	chr5	98515000	98515001	LS_ori118	31655500	ES_IZs_vs_LS_IZs
chr5	130220000	130220001	ES_ori1484	chr5	98515000	98515001	LS_ori118	31705000	ES_IZs_vs_LS_IZs
chr5	134180500	134180501	ES_ori1485	chr5	98515000	98515001	LS_ori118	35665500	ES_IZs_vs_LS_IZs
chr5	134293500	134293501	ES_ori1486	chr5	98515000	98515001	LS_ori118	35778500	ES_IZs_vs_LS_IZs
chr5	134318000	134318001	ES_ori1487	chr5	98515000	98515001	LS_ori118	35803000	ES_IZs_vs_LS_IZs
chr5	134333000	134333001	ES_ori1488	chr5	98515000	98515001	LS_ori118	35818000	ES_IZs_vs_LS_IZs
chr5	134339500	134339501	ES_ori1489	chr5	98515000	98515001	LS_ori118	35824500	ES_IZs_vs_LS_IZs
chr5	134347500	134347501	ES_ori1490	chr5	98515000	98515001	LS_ori118	35832500	ES_IZs_vs_LS_IZs
chr5	134421500	134421501	ES_ori1491	chr5	98515000	98515001	LS_ori118	35906500	ES_IZs_vs_LS_IZs
chr5	134442500	134442501	ES_ori1492	chr5	98515000	98515001	LS_ori118	35927500	ES_IZs_vs_LS_IZs
chr5	134460500	134460501	ES_ori1493	chr5	98515000	98515001	LS_ori118	35945500	ES_IZs_vs_LS_IZs
chr5	134473500	134473501	ES_ori1494	chr5	98515000	98515001	LS_ori118	35958500	ES_IZs_vs_LS_IZs
chr5	134487000	134487001	ES_ori1495	chr5	98515000	98515001	LS_ori118	35972000	ES_IZs_vs_LS_IZs
chr5	134495500	134495501	ES_ori1496	chr5	98515000	98515001	LS_ori118	35980500	ES_IZs_vs_LS_IZs
chr5	134505500	134505501	ES_ori1497	chr5	98515000	98515001	LS_ori118	35990500	ES_IZs_vs_LS_IZs
chr5	134581500	134581501	ES_ori1498	chr5	98515000	98515001	LS_ori118	36066500	ES_IZs_vs_LS_IZs
chr5	134606500	134606501	ES_ori1499	chr5	98515000	98515001	LS_ori118	36091500	ES_IZs_vs_LS_IZs
chr5	134930000	134930001	ES_ori1500	chr5	98515000	98515001	LS_ori118	36415000	ES_IZs_vs_LS_IZs
chr5	134942000	134942001	ES_ori1501	chr5	98515000	98515001	LS_ori118	36427000	ES_IZs_vs_LS_IZs
chr5	134951000	134951001	ES_ori1502	chr5	98515000	98515001	LS_ori118	36436000	ES_IZs_vs_LS_IZs
chr5	134964500	134964501	ES_ori1503	chr5	98515000	98515001	LS_ori118	36449500	ES_IZs_vs_LS_IZs
chr5	135020500	135020501	ES_ori1504	chr5	98515000	98515001	LS_ori118	36505500	ES_IZs_vs_LS_IZs
chr5	135071500	135071501	ES_ori1505	chr5	98515000	98515001	LS_ori118	36556500	ES_IZs_vs_LS_IZs
chr5	135120500	135120501	ES_ori1506	chr5	98515000	98515001	LS_ori118	36605500	ES_IZs_vs_LS_IZs
chr5	135144500	135144501	ES_ori1507	chr5	98515000	98515001	LS_ori118	36629500	ES_IZs_vs_LS_IZs
chr5	135166000	135166001	ES_ori1508	chr5	98515000	98515001	LS_ori118	36651000	ES_IZs_vs_LS_IZs
chr5	135184500	135184501	ES_ori1509	chr5	98515000	98515001	LS_ori118	36669500	ES_IZs_vs_LS_IZs
chr5	135647000	135647001	ES_ori1510	chr5	98515000	98515001	LS_ori118	37132000	ES_IZs_vs_LS_IZs
chr5	135655500	135655501	ES_ori1511	chr5	98515000	98515001	LS_ori118	37140500	ES_IZs_vs_LS_IZs
chr5	135801000	135801001	ES_ori1512	chr5	98515000	98515001	LS_ori118	37286000	ES_IZs_vs_LS_IZs
chr5	135882500	135882501	ES_ori1513	chr5	98515000	98515001	LS_ori118	37367500	ES_IZs_vs_LS_IZs
chr5	135895500	135895501	ES_ori1514	chr5	98515000	98515001	LS_ori118	37380500	ES_IZs_vs_LS_IZs
chr5	135939000	135939001	ES_ori1515	chr5	98515000	98515001	LS_ori118	37424000	ES_IZs_vs_LS_IZs
chr5	135944500	135944501	ES_ori1516	chr5	98515000	98515001	LS_ori118	37429500	ES_IZs_vs_LS_IZs
chr5	135957500	135957501	ES_ori1517	chr5	98515000	98515001	LS_ori118	37442500	ES_IZs_vs_LS_IZs
chr5	136036500	136036501	ES_ori1518	chr5	98515000	98515001	LS_ori118	37521500	ES_IZs_vs_LS_IZs
chr5	136057500	136057501	ES_ori1519	chr5	98515000	98515001	LS_ori118	37542500	ES_IZs_vs_LS_IZs
chr5	136063500	136063501	ES_ori1520	chr5	98515000	98515001	LS_ori118	37548500	ES_IZs_vs_LS_IZs
chr5	136078000	136078001	ES_ori1521	chr5	98515000	98515001	LS_ori118	37563000	ES_IZs_vs_LS_IZs
chr5	136095000	136095001	ES_ori1522	chr5	98515000	98515001	LS_ori118	37580000	ES_IZs_vs_LS_IZs
chr5	136111500	136111501	ES_ori1523	chr5	98515000	98515001	LS_ori118	37596500	ES_IZs_vs_LS_IZs
chr5	136173500	136173501	ES_ori1524	chr5	98515000	98515001	LS_ori118	37658500	ES_IZs_vs_LS_IZs
chr5	136939500	136939501	ES_ori1525	chr5	98515000	98515001	LS_ori118	38424500	ES_IZs_vs_LS_IZs
chr5	136950500	136950501	ES_ori1526	chr5	98515000	98515001	LS_ori118	38435500	ES_IZs_vs_LS_IZs
chr5	136974500	136974501	ES_ori1527	chr5	98515000	98515001	LS_ori118	38459500	ES_IZs_vs_LS_IZs
chr5	136999000	136999001	ES_ori1528	chr5	98515000	98515001	LS_ori118	38484000	ES_IZs_vs_LS_IZs
chr5	137344500	137344501	ES_ori1529	chr5	98515000	98515001	LS_ori118	38829500	ES_IZs_vs_LS_IZs
chr5	137616000	137616001	ES_ori1530	chr5	98515000	98515001	LS_ori118	39101000	ES_IZs_vs_LS_IZs
chr5	137648000	137648001	ES_ori1531	chr5	98515000	98515001	LS_ori118	39133000	ES_IZs_vs_LS_IZs
chr5	137768000	137768001	ES_ori1532	chr5	98515000	98515001	LS_ori118	39253000	ES_IZs_vs_LS_IZs
chr5	138114500	138114501	ES_ori1533	chr5	98515000	98515001	LS_ori118	39599500	ES_IZs_vs_LS_IZs
chr5	138138500	138138501	ES_ori1534	chr5	98515000	98515001	LS_ori118	39623500	ES_IZs_vs_LS_IZs
chr5	138159000	138159001	ES_ori1535	chr5	98515000	98515001	LS_ori118	39644000	ES_IZs_vs_LS_IZs
chr5	138185000	138185001	ES_ori1536	chr5	98515000	98515001	LS_ori118	39670000	ES_IZs_vs_LS_IZs
chr5	139196000	139196001	ES_ori1537	chr5	98515000	98515001	LS_ori118	40681000	ES_IZs_vs_LS_IZs
chr5	139282500	139282501	ES_ori1538	chr5	98515000	98515001	LS_ori118	40767500	ES_IZs_vs_LS_IZs
chr5	139296500	139296501	ES_ori1539	chr5	98515000	98515001	LS_ori118	40781500	ES_IZs_vs_LS_IZs
chr5	139304500	139304501	ES_ori1540	chr5	98515000	98515001	LS_ori118	40789500	ES_IZs_vs_LS_IZs
chr5	139328500	139328501	ES_ori1541	chr5	98515000	98515001	LS_ori118	40813500	ES_IZs_vs_LS_IZs
chr5	139352500	139352501	ES_ori1542	chr5	98515000	98515001	LS_ori118	40837500	ES_IZs_vs_LS_IZs
chr5	139467500	139467501	ES_ori1543	chr5	98515000	98515001	LS_ori118	40952500	ES_IZs_vs_LS_IZs
chr5	140324500	140324501	ES_ori1544	chr5	98515000	98515001	LS_ori118	41809500	ES_IZs_vs_LS_IZs
chr5	140416500	140416501	ES_ori1545	chr5	98515000	98515001	LS_ori118	41901500	ES_IZs_vs_LS_IZs
chr5	142718000	142718001	ES_ori1546	chr5	98515000	98515001	LS_ori118	44203000	ES_IZs_vs_LS_IZs
chr5	142806000	142806001	ES_ori1547	chr5	98515000	98515001	LS_ori118	44291000	ES_IZs_vs_LS_IZs
chr5	142832000	142832001	ES_ori1548	chr5	98515000	98515001	LS_ori118	44317000	ES_IZs_vs_LS_IZs
chr5	142840500	142840501	ES_ori1549	chr5	98515000	98515001	LS_ori118	44325500	ES_IZs_vs_LS_IZs
chr5	142850500	142850501	ES_ori1550	chr5	98515000	98515001	LS_ori118	44335500	ES_IZs_vs_LS_IZs
chr5	142857000	142857001	ES_ori1551	chr5	98515000	98515001	LS_ori118	44342000	ES_IZs_vs_LS_IZs
chr5	142898500	142898501	ES_ori1552	chr5	98515000	98515001	LS_ori118	44383500	ES_IZs_vs_LS_IZs
chr5	142921500	142921501	ES_ori1553	chr5	98515000	98515001	LS_ori118	44406500	ES_IZs_vs_LS_IZs
chr5	142932500	142932501	ES_ori1554	chr5	98515000	98515001	LS_ori118	44417500	ES_IZs_vs_LS_IZs
chr5	142940500	142940501	ES_ori1555	chr5	98515000	98515001	LS_ori118	44425500	ES_IZs_vs_LS_IZs
chr5	142948500	142948501	ES_ori1556	chr5	98515000	98515001	LS_ori118	44433500	ES_IZs_vs_LS_IZs
chr5	142957500	142957501	ES_ori1557	chr5	98515000	98515001	LS_ori118	44442500	ES_IZs_vs_LS_IZs
chr5	142978500	142978501	ES_ori1558	chr5	98515000	98515001	LS_ori118	44463500	ES_IZs_vs_LS_IZs
chr5	142988500	142988501	ES_ori1559	chr5	98515000	98515001	LS_ori118	44473500	ES_IZs_vs_LS_IZs
chr5	143122500	143122501	ES_ori1560	chr5	98515000	98515001	LS_ori118	44607500	ES_IZs_vs_LS_IZs
chr5	143149000	143149001	ES_ori1561	chr5	98515000	98515001	LS_ori118	44634000	ES_IZs_vs_LS_IZs
chr5	144666500	144666501	ES_ori1562	chr5	98515000	98515001	LS_ori118	46151500	ES_IZs_vs_LS_IZs
chr5	145112500	145112501	ES_ori1563	chr5	98515000	98515001	LS_ori118	46597500	ES_IZs_vs_LS_IZs
chr5	145119500	145119501	ES_ori1564	chr5	98515000	98515001	LS_ori118	46604500	ES_IZs_vs_LS_IZs
chr5	145194500	145194501	ES_ori1565	chr5	98515000	98515001	LS_ori118	46679500	ES_IZs_vs_LS_IZs
chr5	146894500	146894501	ES_ori1566	chr5	98515000	98515001	LS_ori118	48379500	ES_IZs_vs_LS_IZs
chr5	146913500	146913501	ES_ori1567	chr5	98515000	98515001	LS_ori118	48398500	ES_IZs_vs_LS_IZs
chr5	146925000	146925001	ES_ori1568	chr5	98515000	98515001	LS_ori118	48410000	ES_IZs_vs_LS_IZs
chr5	146970500	146970501	ES_ori1569	chr5	98515000	98515001	LS_ori118	48455500	ES_IZs_vs_LS_IZs
chr5	148556500	148556501	ES_ori1570	chr5	98515000	98515001	LS_ori118	50041500	ES_IZs_vs_LS_IZs
chr5	150669500	150669501	ES_ori1571	chr5	98515000	98515001	LS_ori118	52154500	ES_IZs_vs_LS_IZs
chr6	7698500	7698501	ES_ori1572	chr6	10092500	10092501	LS_ori119	2394000	ES_IZs_vs_LS_IZs
chr6	30023000	30023001	ES_ori1573	chr6	27348500	27348501	LS_ori124	2674500	ES_IZs_vs_LS_IZs
chr6	30030000	30030001	ES_ori1574	chr6	27348500	27348501	LS_ori124	2681500	ES_IZs_vs_LS_IZs
chr6	30045500	30045501	ES_ori1575	chr6	27348500	27348501	LS_ori124	2697000	ES_IZs_vs_LS_IZs
chr6	30152000	30152001	ES_ori1576	chr6	27348500	27348501	LS_ori124	2803500	ES_IZs_vs_LS_IZs
chr6	30178500	30178501	ES_ori1577	chr6	27348500	27348501	LS_ori124	2830000	ES_IZs_vs_LS_IZs
chr6	30183500	30183501	ES_ori1578	chr6	27348500	27348501	LS_ori124	2835000	ES_IZs_vs_LS_IZs
chr6	30209500	30209501	ES_ori1579	chr6	27348500	27348501	LS_ori124	2861000	ES_IZs_vs_LS_IZs
chr6	30273500	30273501	ES_ori1580	chr6	27348500	27348501	LS_ori124	2925000	ES_IZs_vs_LS_IZs
chr6	30359000	30359001	ES_ori1581	chr6	27348500	27348501	LS_ori124	3010500	ES_IZs_vs_LS_IZs
chr6	30473000	30473001	ES_ori1582	chr6	27348500	27348501	LS_ori124	3124500	ES_IZs_vs_LS_IZs
chr6	31902000	31902001	ES_ori1583	chr6	27348500	27348501	LS_ori124	4553500	ES_IZs_vs_LS_IZs
chr6	34190500	34190501	ES_ori1584	chr6	27348500	27348501	LS_ori124	6842000	ES_IZs_vs_LS_IZs
chr6	37692500	37692501	ES_ori1585	chr6	41559500	41559501	LS_ori125	3867000	ES_IZs_vs_LS_IZs
chr6	37826500	37826501	ES_ori1586	chr6	41559500	41559501	LS_ori125	3733000	ES_IZs_vs_LS_IZs
chr6	37861000	37861001	ES_ori1587	chr6	41559500	41559501	LS_ori125	3698500	ES_IZs_vs_LS_IZs
chr6	38525500	38525501	ES_ori1588	chr6	41559500	41559501	LS_ori125	3034000	ES_IZs_vs_LS_IZs
chr6	38531500	38531501	ES_ori1589	chr6	41559500	41559501	LS_ori125	3028000	ES_IZs_vs_LS_IZs
chr6	38547500	38547501	ES_ori1590	chr6	41559500	41559501	LS_ori125	3012000	ES_IZs_vs_LS_IZs
chr6	39381500	39381501	ES_ori1591	chr6	41559500	41559501	LS_ori125	2178000	ES_IZs_vs_LS_IZs
chr6	39438000	39438001	ES_ori1592	chr6	41559500	41559501	LS_ori125	2121500	ES_IZs_vs_LS_IZs
chr6	39449500	39449501	ES_ori1593	chr6	41559500	41559501	LS_ori125	2110000	ES_IZs_vs_LS_IZs
chr6	39462500	39462501	ES_ori1594	chr6	41559500	41559501	LS_ori125	2097000	ES_IZs_vs_LS_IZs
chr6	39511500	39511501	ES_ori1595	chr6	41559500	41559501	LS_ori125	2048000	ES_IZs_vs_LS_IZs
chr6	47293500	47293501	ES_ori1596	chr6	45489500	45489501	LS_ori127	1804000	ES_IZs_vs_LS_IZs
chr6	47600500	47600501	ES_ori1597	chr6	45489500	45489501	LS_ori127	2111000	ES_IZs_vs_LS_IZs
chr6	47791500	47791501	ES_ori1598	chr6	45489500	45489501	LS_ori127	2302000	ES_IZs_vs_LS_IZs
chr6	47816500	47816501	ES_ori1599	chr6	45489500	45489501	LS_ori127	2327000	ES_IZs_vs_LS_IZs
chr6	49237500	49237501	ES_ori1600	chr6	45489500	45489501	LS_ori127	3748000	ES_IZs_vs_LS_IZs
chr6	49273500	49273501	ES_ori1601	chr6	45489500	45489501	LS_ori127	3784000	ES_IZs_vs_LS_IZs
chr6	51488500	51488501	ES_ori1602	chr6	45489500	45489501	LS_ori127	5999000	ES_IZs_vs_LS_IZs
chr6	52019500	52019501	ES_ori1603	chr6	45489500	45489501	LS_ori127	6530000	ES_IZs_vs_LS_IZs
chr6	52027500	52027501	ES_ori1604	chr6	45489500	45489501	LS_ori127	6538000	ES_IZs_vs_LS_IZs
chr6	65016500	65016501	ES_ori1605	chr6	68849000	68849001	LS_ori128	3832500	ES_IZs_vs_LS_IZs
chr6	65028500	65028501	ES_ori1606	chr6	68849000	68849001	LS_ori128	3820500	ES_IZs_vs_LS_IZs
chr6	67229000	67229001	ES_ori1607	chr6	68849000	68849001	LS_ori128	1620000	ES_IZs_vs_LS_IZs
chr6	67263500	67263501	ES_ori1608	chr6	68849000	68849001	LS_ori128	1585500	ES_IZs_vs_LS_IZs
chr6	71265500	71265501	ES_ori1609	chr6	68849000	68849001	LS_ori128	2416500	ES_IZs_vs_LS_IZs
chr6	71693500	71693501	ES_ori1610	chr6	74361500	74361501	LS_ori129	2668000	ES_IZs_vs_LS_IZs
chr6	71828000	71828001	ES_ori1611	chr6	74361500	74361501	LS_ori129	2533500	ES_IZs_vs_LS_IZs
chr6	72537500	72537501	ES_ori1612	chr6	74361500	74361501	LS_ori129	1824000	ES_IZs_vs_LS_IZs
chr6	72548500	72548501	ES_ori1613	chr6	74361500	74361501	LS_ori129	1813000	ES_IZs_vs_LS_IZs
chr6	72565000	72565001	ES_ori1614	chr6	74361500	74361501	LS_ori129	1796500	ES_IZs_vs_LS_IZs
chr6	72601500	72601501	ES_ori1615	chr6	74361500	74361501	LS_ori129	1760000	ES_IZs_vs_LS_IZs
chr6	72621000	72621001	ES_ori1616	chr6	74361500	74361501	LS_ori129	1740500	ES_IZs_vs_LS_IZs
chr6	72632500	72632501	ES_ori1617	chr6	74361500	74361501	LS_ori129	1729000	ES_IZs_vs_LS_IZs
chr6	72638500	72638501	ES_ori1618	chr6	74361500	74361501	LS_ori129	1723000	ES_IZs_vs_LS_IZs
chr6	72649000	72649001	ES_ori1619	chr6	74361500	74361501	LS_ori129	1712500	ES_IZs_vs_LS_IZs
chr6	72669500	72669501	ES_ori1620	chr6	74361500	74361501	LS_ori129	1692000	ES_IZs_vs_LS_IZs
chr6	72678500	72678501	ES_ori1621	chr6	74361500	74361501	LS_ori129	1683000	ES_IZs_vs_LS_IZs
chr6	72793500	72793501	ES_ori1622	chr6	74361500	74361501	LS_ori129	1568000	ES_IZs_vs_LS_IZs
chr6	72808500	72808501	ES_ori1623	chr6	74361500	74361501	LS_ori129	1553000	ES_IZs_vs_LS_IZs
chr6	72833500	72833501	ES_ori1624	chr6	74361500	74361501	LS_ori129	1528000	ES_IZs_vs_LS_IZs
chr6	72904000	72904001	ES_ori1625	chr6	74361500	74361501	LS_ori129	1457500	ES_IZs_vs_LS_IZs
chr6	82656500	82656501	ES_ori1626	chr6	78246500	78246501	LS_ori134	4410000	ES_IZs_vs_LS_IZs
chr6	82664000	82664001	ES_ori1627	chr6	78246500	78246501	LS_ori134	4417500	ES_IZs_vs_LS_IZs
chr6	82692000	82692001	ES_ori1628	chr6	78246500	78246501	LS_ori134	4445500	ES_IZs_vs_LS_IZs
chr6	82698500	82698501	ES_ori1629	chr6	78246500	78246501	LS_ori134	4452000	ES_IZs_vs_LS_IZs
chr6	82710000	82710001	ES_ori1630	chr6	78246500	78246501	LS_ori134	4463500	ES_IZs_vs_LS_IZs
chr6	82886500	82886501	ES_ori1631	chr6	78246500	78246501	LS_ori134	4640000	ES_IZs_vs_LS_IZs
chr6	83048500	83048501	ES_ori1632	chr6	78246500	78246501	LS_ori134	4802000	ES_IZs_vs_LS_IZs
chr6	83063000	83063001	ES_ori1633	chr6	78246500	78246501	LS_ori134	4816500	ES_IZs_vs_LS_IZs
chr6	83156500	83156501	ES_ori1634	chr6	78246500	78246501	LS_ori134	4910000	ES_IZs_vs_LS_IZs
chr6	83891500	83891501	ES_ori1635	chr6	78246500	78246501	LS_ori134	5645000	ES_IZs_vs_LS_IZs
chr6	83912500	83912501	ES_ori1636	chr6	78246500	78246501	LS_ori134	5666000	ES_IZs_vs_LS_IZs
chr6	85073500	85073501	ES_ori1637	chr6	78246500	78246501	LS_ori134	6827000	ES_IZs_vs_LS_IZs
chr6	85380500	85380501	ES_ori1638	chr6	78246500	78246501	LS_ori134	7134000	ES_IZs_vs_LS_IZs
chr6	85388500	85388501	ES_ori1639	chr6	78246500	78246501	LS_ori134	7142000	ES_IZs_vs_LS_IZs
chr6	86384500	86384501	ES_ori1640	chr6	78246500	78246501	LS_ori134	8138000	ES_IZs_vs_LS_IZs
chr6	86401500	86401501	ES_ori1641	chr6	78246500	78246501	LS_ori134	8155000	ES_IZs_vs_LS_IZs
chr6	86480000	86480001	ES_ori1642	chr6	78246500	78246501	LS_ori134	8233500	ES_IZs_vs_LS_IZs
chr6	86494000	86494001	ES_ori1643	chr6	78246500	78246501	LS_ori134	8247500	ES_IZs_vs_LS_IZs
chr6	86516500	86516501	ES_ori1644	chr6	78246500	78246501	LS_ori134	8270000	ES_IZs_vs_LS_IZs
chr6	86813000	86813001	ES_ori1645	chr6	78246500	78246501	LS_ori134	8566500	ES_IZs_vs_LS_IZs
chr6	86842500	86842501	ES_ori1646	chr6	78246500	78246501	LS_ori134	8596000	ES_IZs_vs_LS_IZs
chr6	87008500	87008501	ES_ori1647	chr6	78246500	78246501	LS_ori134	8762000	ES_IZs_vs_LS_IZs
chr6	87995500	87995501	ES_ori1648	chr6	78246500	78246501	LS_ori134	9749000	ES_IZs_vs_LS_IZs
chr6	88079500	88079501	ES_ori1649	chr6	78246500	78246501	LS_ori134	9833000	ES_IZs_vs_LS_IZs
chr6	90452500	90452501	ES_ori1650	chr6	78246500	78246501	LS_ori134	12206000	ES_IZs_vs_LS_IZs
chr6	90512000	90512001	ES_ori1651	chr6	102737000	102737001	LS_ori135	12225000	ES_IZs_vs_LS_IZs
chr6	91669000	91669001	ES_ori1652	chr6	102737000	102737001	LS_ori135	11068000	ES_IZs_vs_LS_IZs
chr6	91680500	91680501	ES_ori1653	chr6	102737000	102737001	LS_ori135	11056500	ES_IZs_vs_LS_IZs
chr6	91712500	91712501	ES_ori1654	chr6	102737000	102737001	LS_ori135	11024500	ES_IZs_vs_LS_IZs
chr6	93983000	93983001	ES_ori1655	chr6	102737000	102737001	LS_ori135	8754000	ES_IZs_vs_LS_IZs
chr6	94755000	94755001	ES_ori1656	chr6	102737000	102737001	LS_ori135	7982000	ES_IZs_vs_LS_IZs
chr6	94777500	94777501	ES_ori1657	chr6	102737000	102737001	LS_ori135	7959500	ES_IZs_vs_LS_IZs
chr6	97101000	97101001	ES_ori1658	chr6	102737000	102737001	LS_ori135	5636000	ES_IZs_vs_LS_IZs
chr6	97208500	97208501	ES_ori1659	chr6	102737000	102737001	LS_ori135	5528500	ES_IZs_vs_LS_IZs
chr6	97955500	97955501	ES_ori1660	chr6	102737000	102737001	LS_ori135	4781500	ES_IZs_vs_LS_IZs
chr6	100381000	100381001	ES_ori1661	chr6	102737000	102737001	LS_ori135	2356000	ES_IZs_vs_LS_IZs
chr6	100387500	100387501	ES_ori1662	chr6	102737000	102737001	LS_ori135	2349500	ES_IZs_vs_LS_IZs
chr6	100422500	100422501	ES_ori1663	chr6	102737000	102737001	LS_ori135	2314500	ES_IZs_vs_LS_IZs
chr6	113041000	113041001	ES_ori1664	chr6	107031500	107031501	LS_ori141	6009500	ES_IZs_vs_LS_IZs
chr6	113291000	113291001	ES_ori1665	chr6	107031500	107031501	LS_ori141	6259500	ES_IZs_vs_LS_IZs
chr6	113302500	113302501	ES_ori1666	chr6	107031500	107031501	LS_ori141	6271000	ES_IZs_vs_LS_IZs
chr6	113343500	113343501	ES_ori1667	chr6	107031500	107031501	LS_ori141	6312000	ES_IZs_vs_LS_IZs
chr6	113363500	113363501	ES_ori1668	chr6	107031500	107031501	LS_ori141	6332000	ES_IZs_vs_LS_IZs
chr6	113395500	113395501	ES_ori1669	chr6	107031500	107031501	LS_ori141	6364000	ES_IZs_vs_LS_IZs
chr6	113506000	113506001	ES_ori1670	chr6	107031500	107031501	LS_ori141	6474500	ES_IZs_vs_LS_IZs
chr6	113601500	113601501	ES_ori1671	chr6	107031500	107031501	LS_ori141	6570000	ES_IZs_vs_LS_IZs
chr6	113621500	113621501	ES_ori1672	chr6	107031500	107031501	LS_ori141	6590000	ES_IZs_vs_LS_IZs
chr6	113635500	113635501	ES_ori1673	chr6	107031500	107031501	LS_ori141	6604000	ES_IZs_vs_LS_IZs
chr6	113641500	113641501	ES_ori1674	chr6	107031500	107031501	LS_ori141	6610000	ES_IZs_vs_LS_IZs
chr6	113654500	113654501	ES_ori1675	chr6	107031500	107031501	LS_ori141	6623000	ES_IZs_vs_LS_IZs
chr6	113673500	113673501	ES_ori1676	chr6	107031500	107031501	LS_ori141	6642000	ES_IZs_vs_LS_IZs
chr6	113683000	113683001	ES_ori1677	chr6	107031500	107031501	LS_ori141	6651500	ES_IZs_vs_LS_IZs
chr6	115683500	115683501	ES_ori1678	chr6	107031500	107031501	LS_ori141	8652000	ES_IZs_vs_LS_IZs
chr6	115696000	115696001	ES_ori1679	chr6	107031500	107031501	LS_ori141	8664500	ES_IZs_vs_LS_IZs
chr6	115708500	115708501	ES_ori1680	chr6	107031500	107031501	LS_ori141	8677000	ES_IZs_vs_LS_IZs
chr6	115714000	115714001	ES_ori1681	chr6	107031500	107031501	LS_ori141	8682500	ES_IZs_vs_LS_IZs
chr6	115765500	115765501	ES_ori1682	chr6	107031500	107031501	LS_ori141	8734000	ES_IZs_vs_LS_IZs
chr6	115772500	115772501	ES_ori1683	chr6	107031500	107031501	LS_ori141	8741000	ES_IZs_vs_LS_IZs
chr6	115813500	115813501	ES_ori1684	chr6	107031500	107031501	LS_ori141	8782000	ES_IZs_vs_LS_IZs
chr6	115822500	115822501	ES_ori1685	chr6	107031500	107031501	LS_ori141	8791000	ES_IZs_vs_LS_IZs
chr6	115833000	115833001	ES_ori1686	chr6	107031500	107031501	LS_ori141	8801500	ES_IZs_vs_LS_IZs
chr6	117876500	117876501	ES_ori1687	chr6	107031500	107031501	LS_ori141	10845000	ES_IZs_vs_LS_IZs
chr6	117899500	117899501	ES_ori1688	chr6	107031500	107031501	LS_ori141	10868000	ES_IZs_vs_LS_IZs
chr6	117939500	117939501	ES_ori1689	chr6	107031500	107031501	LS_ori141	10908000	ES_IZs_vs_LS_IZs
chr6	120041500	120041501	ES_ori1690	chr6	129872000	129872001	LS_ori142	9830500	ES_IZs_vs_LS_IZs
chr6	120064500	120064501	ES_ori1691	chr6	129872000	129872001	LS_ori142	9807500	ES_IZs_vs_LS_IZs
chr6	120070000	120070001	ES_ori1692	chr6	129872000	129872001	LS_ori142	9802000	ES_IZs_vs_LS_IZs
chr6	120080000	120080001	ES_ori1693	chr6	129872000	129872001	LS_ori142	9792000	ES_IZs_vs_LS_IZs
chr6	120126000	120126001	ES_ori1694	chr6	129872000	129872001	LS_ori142	9746000	ES_IZs_vs_LS_IZs
chr6	120137500	120137501	ES_ori1695	chr6	129872000	129872001	LS_ori142	9734500	ES_IZs_vs_LS_IZs
chr6	120194000	120194001	ES_ori1696	chr6	129872000	129872001	LS_ori142	9678000	ES_IZs_vs_LS_IZs
chr6	120261500	120261501	ES_ori1697	chr6	129872000	129872001	LS_ori142	9610500	ES_IZs_vs_LS_IZs
chr6	120270500	120270501	ES_ori1698	chr6	129872000	129872001	LS_ori142	9601500	ES_IZs_vs_LS_IZs
chr6	120301500	120301501	ES_ori1699	chr6	129872000	129872001	LS_ori142	9570500	ES_IZs_vs_LS_IZs
chr6	120319500	120319501	ES_ori1700	chr6	129872000	129872001	LS_ori142	9552500	ES_IZs_vs_LS_IZs
chr6	120362000	120362001	ES_ori1701	chr6	129872000	129872001	LS_ori142	9510000	ES_IZs_vs_LS_IZs
chr6	120454000	120454001	ES_ori1702	chr6	129872000	129872001	LS_ori142	9418000	ES_IZs_vs_LS_IZs
chr6	120831000	120831001	ES_ori1703	chr6	129872000	129872001	LS_ori142	9041000	ES_IZs_vs_LS_IZs
chr6	120921500	120921501	ES_ori1704	chr6	129872000	129872001	LS_ori142	8950500	ES_IZs_vs_LS_IZs
chr6	122346000	122346001	ES_ori1705	chr6	129872000	129872001	LS_ori142	7526000	ES_IZs_vs_LS_IZs
chr6	122600500	122600501	ES_ori1706	chr6	129872000	129872001	LS_ori142	7271500	ES_IZs_vs_LS_IZs
chr6	122611500	122611501	ES_ori1707	chr6	129872000	129872001	LS_ori142	7260500	ES_IZs_vs_LS_IZs
chr6	122668000	122668001	ES_ori1708	chr6	129872000	129872001	LS_ori142	7204000	ES_IZs_vs_LS_IZs
chr6	122697000	122697001	ES_ori1709	chr6	129872000	129872001	LS_ori142	7175000	ES_IZs_vs_LS_IZs
chr6	122719500	122719501	ES_ori1710	chr6	129872000	129872001	LS_ori142	7152500	ES_IZs_vs_LS_IZs
chr6	122725000	122725001	ES_ori1711	chr6	129872000	129872001	LS_ori142	7147000	ES_IZs_vs_LS_IZs
chr6	122746500	122746501	ES_ori1712	chr6	129872000	129872001	LS_ori142	7125500	ES_IZs_vs_LS_IZs
chr6	122773000	122773001	ES_ori1713	chr6	129872000	129872001	LS_ori142	7099000	ES_IZs_vs_LS_IZs
chr6	124721000	124721001	ES_ori1714	chr6	129872000	129872001	LS_ori142	5151000	ES_IZs_vs_LS_IZs
chr6	124737000	124737001	ES_ori1715	chr6	129872000	129872001	LS_ori142	5135000	ES_IZs_vs_LS_IZs
chr6	124761000	124761001	ES_ori1716	chr6	129872000	129872001	LS_ori142	5111000	ES_IZs_vs_LS_IZs
chr6	124786500	124786501	ES_ori1717	chr6	129872000	129872001	LS_ori142	5085500	ES_IZs_vs_LS_IZs
chr6	124794500	124794501	ES_ori1718	chr6	129872000	129872001	LS_ori142	5077500	ES_IZs_vs_LS_IZs
chr6	124808000	124808001	ES_ori1719	chr6	129872000	129872001	LS_ori142	5064000	ES_IZs_vs_LS_IZs
chr6	124838500	124838501	ES_ori1720	chr6	129872000	129872001	LS_ori142	5033500	ES_IZs_vs_LS_IZs
chr6	124846500	124846501	ES_ori1721	chr6	129872000	129872001	LS_ori142	5025500	ES_IZs_vs_LS_IZs
chr6	124911500	124911501	ES_ori1722	chr6	129872000	129872001	LS_ori142	4960500	ES_IZs_vs_LS_IZs
chr6	124928000	124928001	ES_ori1723	chr6	129872000	129872001	LS_ori142	4944000	ES_IZs_vs_LS_IZs
chr6	124954000	124954001	ES_ori1724	chr6	129872000	129872001	LS_ori142	4918000	ES_IZs_vs_LS_IZs
chr6	125059000	125059001	ES_ori1725	chr6	129872000	129872001	LS_ori142	4813000	ES_IZs_vs_LS_IZs
chr6	125087000	125087001	ES_ori1726	chr6	129872000	129872001	LS_ori142	4785000	ES_IZs_vs_LS_IZs
chr6	125094000	125094001	ES_ori1727	chr6	129872000	129872001	LS_ori142	4778000	ES_IZs_vs_LS_IZs
chr6	125148500	125148501	ES_ori1728	chr6	129872000	129872001	LS_ori142	4723500	ES_IZs_vs_LS_IZs
chr6	125155500	125155501	ES_ori1729	chr6	129872000	129872001	LS_ori142	4716500	ES_IZs_vs_LS_IZs
chr6	125199500	125199501	ES_ori1730	chr6	129872000	129872001	LS_ori142	4672500	ES_IZs_vs_LS_IZs
chr6	125211500	125211501	ES_ori1731	chr6	129872000	129872001	LS_ori142	4660500	ES_IZs_vs_LS_IZs
chr6	125409000	125409001	ES_ori1732	chr6	129872000	129872001	LS_ori142	4463000	ES_IZs_vs_LS_IZs
chr6	125431500	125431501	ES_ori1733	chr6	129872000	129872001	LS_ori142	4440500	ES_IZs_vs_LS_IZs
chr6	125439500	125439501	ES_ori1734	chr6	129872000	129872001	LS_ori142	4432500	ES_IZs_vs_LS_IZs
chr6	125450500	125450501	ES_ori1735	chr6	129872000	129872001	LS_ori142	4421500	ES_IZs_vs_LS_IZs
chr6	125499000	125499001	ES_ori1736	chr6	129872000	129872001	LS_ori142	4373000	ES_IZs_vs_LS_IZs
chr6	128283500	128283501	ES_ori1737	chr6	129872000	129872001	LS_ori142	1588500	ES_IZs_vs_LS_IZs
chr6	128303500	128303501	ES_ori1738	chr6	129872000	129872001	LS_ori142	1568500	ES_IZs_vs_LS_IZs
chr6	128318000	128318001	ES_ori1739	chr6	129872000	129872001	LS_ori142	1554000	ES_IZs_vs_LS_IZs
chr6	128338000	128338001	ES_ori1740	chr6	129872000	129872001	LS_ori142	1534000	ES_IZs_vs_LS_IZs
chr6	128427500	128427501	ES_ori1741	chr6	129872000	129872001	LS_ori142	1444500	ES_IZs_vs_LS_IZs
chr6	128463500	128463501	ES_ori1742	chr6	129872000	129872001	LS_ori142	1408500	ES_IZs_vs_LS_IZs
chr6	134804500	134804501	ES_ori1743	chr6	130049000	130049001	LS_ori143	4755500	ES_IZs_vs_LS_IZs
chr6	134809500	134809501	ES_ori1744	chr6	130049000	130049001	LS_ori143	4760500	ES_IZs_vs_LS_IZs
chr6	134828500	134828501	ES_ori1745	chr6	130049000	130049001	LS_ori143	4779500	ES_IZs_vs_LS_IZs
chr6	134865500	134865501	ES_ori1746	chr6	130049000	130049001	LS_ori143	4816500	ES_IZs_vs_LS_IZs
chr6	134891500	134891501	ES_ori1747	chr6	130049000	130049001	LS_ori143	4842500	ES_IZs_vs_LS_IZs
chr6	135684500	135684501	ES_ori1748	chr6	130049000	130049001	LS_ori143	5635500	ES_IZs_vs_LS_IZs
chr6	136468000	136468001	ES_ori1749	chr6	130049000	130049001	LS_ori143	6419000	ES_IZs_vs_LS_IZs
chr6	136476500	136476501	ES_ori1750	chr6	130049000	130049001	LS_ori143	6427500	ES_IZs_vs_LS_IZs
chr6	136493000	136493001	ES_ori1751	chr6	130049000	130049001	LS_ori143	6444000	ES_IZs_vs_LS_IZs
chr6	136531500	136531501	ES_ori1752	chr6	130049000	130049001	LS_ori143	6482500	ES_IZs_vs_LS_IZs
chr6	137666000	137666001	ES_ori1753	chr6	130049000	130049001	LS_ori143	7617000	ES_IZs_vs_LS_IZs
chr6	137712000	137712001	ES_ori1754	chr6	130049000	130049001	LS_ori143	7663000	ES_IZs_vs_LS_IZs
chr6	137720500	137720501	ES_ori1755	chr6	130049000	130049001	LS_ori143	7671500	ES_IZs_vs_LS_IZs
chr6	140605000	140605001	ES_ori1756	chr6	130049000	130049001	LS_ori143	10556000	ES_IZs_vs_LS_IZs
chr6	140621000	140621001	ES_ori1757	chr6	130049000	130049001	LS_ori143	10572000	ES_IZs_vs_LS_IZs
chr6	142984000	142984001	ES_ori1758	chr6	130049000	130049001	LS_ori143	12935000	ES_IZs_vs_LS_IZs
chr6	142990000	142990001	ES_ori1759	chr6	130049000	130049001	LS_ori143	12941000	ES_IZs_vs_LS_IZs
chr6	143001500	143001501	ES_ori1760	chr6	130049000	130049001	LS_ori143	12952500	ES_IZs_vs_LS_IZs
chr6	143104500	143104501	ES_ori1761	chr6	130049000	130049001	LS_ori143	13055500	ES_IZs_vs_LS_IZs
chr6	143144500	143144501	ES_ori1762	chr6	130049000	130049001	LS_ori143	13095500	ES_IZs_vs_LS_IZs
chr6	143162000	143162001	ES_ori1763	chr6	130049000	130049001	LS_ori143	13113000	ES_IZs_vs_LS_IZs
chr6	145081500	145081501	ES_ori1764	chr6	130049000	130049001	LS_ori143	15032500	ES_IZs_vs_LS_IZs
chr6	145104000	145104001	ES_ori1765	chr6	130049000	130049001	LS_ori143	15055000	ES_IZs_vs_LS_IZs
chr6	146638500	146638501	ES_ori1766	chr6	130049000	130049001	LS_ori143	16589500	ES_IZs_vs_LS_IZs
chr6	147074500	147074501	ES_ori1767	chr6	130049000	130049001	LS_ori143	17025500	ES_IZs_vs_LS_IZs
chr6	147086000	147086001	ES_ori1768	chr6	130049000	130049001	LS_ori143	17037000	ES_IZs_vs_LS_IZs
chr6	148958500	148958501	ES_ori1769	chr6	130049000	130049001	LS_ori143	18909500	ES_IZs_vs_LS_IZs
chr6	148991000	148991001	ES_ori1770	chr6	130049000	130049001	LS_ori143	18942000	ES_IZs_vs_LS_IZs
chr7	3204000	3204001	ES_ori1771	chr7	14333500	14333501	LS_ori144	11129500	ES_IZs_vs_LS_IZs
chr7	3210000	3210001	ES_ori1772	chr7	14333500	14333501	LS_ori144	11123500	ES_IZs_vs_LS_IZs
chr7	3228000	3228001	ES_ori1773	chr7	14333500	14333501	LS_ori144	11105500	ES_IZs_vs_LS_IZs
chr7	3267000	3267001	ES_ori1774	chr7	14333500	14333501	LS_ori144	11066500	ES_IZs_vs_LS_IZs
chr7	3276000	3276001	ES_ori1775	chr7	14333500	14333501	LS_ori144	11057500	ES_IZs_vs_LS_IZs
chr7	3287500	3287501	ES_ori1776	chr7	14333500	14333501	LS_ori144	11046000	ES_IZs_vs_LS_IZs
chr7	3304500	3304501	ES_ori1777	chr7	14333500	14333501	LS_ori144	11029000	ES_IZs_vs_LS_IZs
chr7	3335500	3335501	ES_ori1778	chr7	14333500	14333501	LS_ori144	10998000	ES_IZs_vs_LS_IZs
chr7	3349500	3349501	ES_ori1779	chr7	14333500	14333501	LS_ori144	10984000	ES_IZs_vs_LS_IZs
chr7	3371500	3371501	ES_ori1780	chr7	14333500	14333501	LS_ori144	10962000	ES_IZs_vs_LS_IZs
chr7	3571500	3571501	ES_ori1781	chr7	14333500	14333501	LS_ori144	10762000	ES_IZs_vs_LS_IZs
chr7	3580500	3580501	ES_ori1782	chr7	14333500	14333501	LS_ori144	10753000	ES_IZs_vs_LS_IZs
chr7	3615500	3615501	ES_ori1783	chr7	14333500	14333501	LS_ori144	10718000	ES_IZs_vs_LS_IZs
chr7	3643500	3643501	ES_ori1784	chr7	14333500	14333501	LS_ori144	10690000	ES_IZs_vs_LS_IZs
chr7	3670000	3670001	ES_ori1785	chr7	14333500	14333501	LS_ori144	10663500	ES_IZs_vs_LS_IZs
chr7	4515500	4515501	ES_ori1786	chr7	14333500	14333501	LS_ori144	9818000	ES_IZs_vs_LS_IZs
chr7	4524500	4524501	ES_ori1787	chr7	14333500	14333501	LS_ori144	9809000	ES_IZs_vs_LS_IZs
chr7	4688000	4688001	ES_ori1788	chr7	14333500	14333501	LS_ori144	9645500	ES_IZs_vs_LS_IZs
chr7	4700000	4700001	ES_ori1789	chr7	14333500	14333501	LS_ori144	9633500	ES_IZs_vs_LS_IZs
chr7	4724500	4724501	ES_ori1790	chr7	14333500	14333501	LS_ori144	9609000	ES_IZs_vs_LS_IZs
chr7	4737000	4737001	ES_ori1791	chr7	14333500	14333501	LS_ori144	9596500	ES_IZs_vs_LS_IZs
chr7	4781000	4781001	ES_ori1792	chr7	14333500	14333501	LS_ori144	9552500	ES_IZs_vs_LS_IZs
chr7	4791500	4791501	ES_ori1793	chr7	14333500	14333501	LS_ori144	9542000	ES_IZs_vs_LS_IZs
chr7	4803500	4803501	ES_ori1794	chr7	14333500	14333501	LS_ori144	9530000	ES_IZs_vs_LS_IZs
chr7	4818000	4818001	ES_ori1795	chr7	14333500	14333501	LS_ori144	9515500	ES_IZs_vs_LS_IZs
chr7	4823500	4823501	ES_ori1796	chr7	14333500	14333501	LS_ori144	9510000	ES_IZs_vs_LS_IZs
chr7	4865500	4865501	ES_ori1797	chr7	14333500	14333501	LS_ori144	9468000	ES_IZs_vs_LS_IZs
chr7	4871500	4871501	ES_ori1798	chr7	14333500	14333501	LS_ori144	9462000	ES_IZs_vs_LS_IZs
chr7	4899000	4899001	ES_ori1799	chr7	14333500	14333501	LS_ori144	9434500	ES_IZs_vs_LS_IZs
chr7	4907500	4907501	ES_ori1800	chr7	14333500	14333501	LS_ori144	9426000	ES_IZs_vs_LS_IZs
chr7	4914500	4914501	ES_ori1801	chr7	14333500	14333501	LS_ori144	9419000	ES_IZs_vs_LS_IZs
chr7	4930500	4930501	ES_ori1802	chr7	14333500	14333501	LS_ori144	9403000	ES_IZs_vs_LS_IZs
chr7	5018500	5018501	ES_ori1803	chr7	14333500	14333501	LS_ori144	9315000	ES_IZs_vs_LS_IZs
chr7	5036500	5036501	ES_ori1804	chr7	14333500	14333501	LS_ori144	9297000	ES_IZs_vs_LS_IZs
chr7	5047000	5047001	ES_ori1805	chr7	14333500	14333501	LS_ori144	9286500	ES_IZs_vs_LS_IZs
chr7	5057000	5057001	ES_ori1806	chr7	14333500	14333501	LS_ori144	9276500	ES_IZs_vs_LS_IZs
chr7	6245000	6245001	ES_ori1807	chr7	14333500	14333501	LS_ori144	8088500	ES_IZs_vs_LS_IZs
chr7	6257000	6257001	ES_ori1808	chr7	14333500	14333501	LS_ori144	8076500	ES_IZs_vs_LS_IZs
chr7	12914000	12914001	ES_ori1809	chr7	14333500	14333501	LS_ori144	1419500	ES_IZs_vs_LS_IZs
chr7	12932000	12932001	ES_ori1810	chr7	14333500	14333501	LS_ori144	1401500	ES_IZs_vs_LS_IZs
chr7	12946500	12946501	ES_ori1811	chr7	14333500	14333501	LS_ori144	1387000	ES_IZs_vs_LS_IZs
chr7	12963500	12963501	ES_ori1812	chr7	14333500	14333501	LS_ori144	1370000	ES_IZs_vs_LS_IZs
chr7	12977500	12977501	ES_ori1813	chr7	14333500	14333501	LS_ori144	1356000	ES_IZs_vs_LS_IZs
chr7	12984500	12984501	ES_ori1814	chr7	14333500	14333501	LS_ori144	1349000	ES_IZs_vs_LS_IZs
chr7	12992500	12992501	ES_ori1815	chr7	14333500	14333501	LS_ori144	1341000	ES_IZs_vs_LS_IZs
chr7	12998000	12998001	ES_ori1816	chr7	14333500	14333501	LS_ori144	1335500	ES_IZs_vs_LS_IZs
chr7	13013500	13013501	ES_ori1817	chr7	14333500	14333501	LS_ori144	1320000	ES_IZs_vs_LS_IZs
chr7	13018500	13018501	ES_ori1818	chr7	14333500	14333501	LS_ori144	1315000	ES_IZs_vs_LS_IZs
chr7	13046500	13046501	ES_ori1819	chr7	14333500	14333501	LS_ori144	1287000	ES_IZs_vs_LS_IZs
chr7	15896000	15896001	ES_ori1820	chr7	14333500	14333501	LS_ori144	1562500	ES_IZs_vs_LS_IZs
chr7	15902500	15902501	ES_ori1821	chr7	14333500	14333501	LS_ori144	1569000	ES_IZs_vs_LS_IZs
chr7	15934000	15934001	ES_ori1822	chr7	14333500	14333501	LS_ori144	1600500	ES_IZs_vs_LS_IZs
chr7	15948500	15948501	ES_ori1823	chr7	14333500	14333501	LS_ori144	1615000	ES_IZs_vs_LS_IZs
chr7	16307000	16307001	ES_ori1824	chr7	14333500	14333501	LS_ori144	1973500	ES_IZs_vs_LS_IZs
chr7	16322000	16322001	ES_ori1825	chr7	14333500	14333501	LS_ori144	1988500	ES_IZs_vs_LS_IZs
chr7	16396500	16396501	ES_ori1826	chr7	14333500	14333501	LS_ori144	2063000	ES_IZs_vs_LS_IZs
chr7	16440500	16440501	ES_ori1827	chr7	14333500	14333501	LS_ori144	2107000	ES_IZs_vs_LS_IZs
chr7	16462500	16462501	ES_ori1828	chr7	14333500	14333501	LS_ori144	2129000	ES_IZs_vs_LS_IZs
chr7	16491500	16491501	ES_ori1829	chr7	14333500	14333501	LS_ori144	2158000	ES_IZs_vs_LS_IZs
chr7	16619500	16619501	ES_ori1830	chr7	14333500	14333501	LS_ori144	2286000	ES_IZs_vs_LS_IZs
chr7	16736500	16736501	ES_ori1831	chr7	14333500	14333501	LS_ori144	2403000	ES_IZs_vs_LS_IZs
chr7	16803000	16803001	ES_ori1832	chr7	14333500	14333501	LS_ori144	2469500	ES_IZs_vs_LS_IZs
chr7	19011500	19011501	ES_ori1833	chr7	14333500	14333501	LS_ori144	4678000	ES_IZs_vs_LS_IZs
chr7	19022500	19022501	ES_ori1834	chr7	14333500	14333501	LS_ori144	4689000	ES_IZs_vs_LS_IZs
chr7	19066000	19066001	ES_ori1835	chr7	14333500	14333501	LS_ori144	4732500	ES_IZs_vs_LS_IZs
chr7	19074500	19074501	ES_ori1836	chr7	14333500	14333501	LS_ori144	4741000	ES_IZs_vs_LS_IZs
chr7	19142500	19142501	ES_ori1837	chr7	14333500	14333501	LS_ori144	4809000	ES_IZs_vs_LS_IZs
chr7	19165500	19165501	ES_ori1838	chr7	14333500	14333501	LS_ori144	4832000	ES_IZs_vs_LS_IZs
chr7	19178000	19178001	ES_ori1839	chr7	14333500	14333501	LS_ori144	4844500	ES_IZs_vs_LS_IZs
chr7	19197000	19197001	ES_ori1840	chr7	14333500	14333501	LS_ori144	4863500	ES_IZs_vs_LS_IZs
chr7	19209500	19209501	ES_ori1841	chr7	14333500	14333501	LS_ori144	4876000	ES_IZs_vs_LS_IZs
chr7	19219000	19219001	ES_ori1842	chr7	14333500	14333501	LS_ori144	4885500	ES_IZs_vs_LS_IZs
chr7	19232500	19232501	ES_ori1843	chr7	14333500	14333501	LS_ori144	4899000	ES_IZs_vs_LS_IZs
chr7	19253000	19253001	ES_ori1844	chr7	14333500	14333501	LS_ori144	4919500	ES_IZs_vs_LS_IZs
chr7	19276500	19276501	ES_ori1845	chr7	14333500	14333501	LS_ori144	4943000	ES_IZs_vs_LS_IZs
chr7	19302500	19302501	ES_ori1846	chr7	14333500	14333501	LS_ori144	4969000	ES_IZs_vs_LS_IZs
chr7	19318000	19318001	ES_ori1847	chr7	14333500	14333501	LS_ori144	4984500	ES_IZs_vs_LS_IZs
chr7	19330000	19330001	ES_ori1848	chr7	14333500	14333501	LS_ori144	4996500	ES_IZs_vs_LS_IZs
chr7	19345500	19345501	ES_ori1849	chr7	14333500	14333501	LS_ori144	5012000	ES_IZs_vs_LS_IZs
chr7	19377000	19377001	ES_ori1850	chr7	14333500	14333501	LS_ori144	5043500	ES_IZs_vs_LS_IZs
chr7	19399500	19399501	ES_ori1851	chr7	14333500	14333501	LS_ori144	5066000	ES_IZs_vs_LS_IZs
chr7	19407000	19407001	ES_ori1852	chr7	14333500	14333501	LS_ori144	5073500	ES_IZs_vs_LS_IZs
chr7	19418000	19418001	ES_ori1853	chr7	14333500	14333501	LS_ori144	5084500	ES_IZs_vs_LS_IZs
chr7	19424500	19424501	ES_ori1854	chr7	14333500	14333501	LS_ori144	5091000	ES_IZs_vs_LS_IZs
chr7	19467000	19467001	ES_ori1855	chr7	14333500	14333501	LS_ori144	5133500	ES_IZs_vs_LS_IZs
chr7	19504000	19504001	ES_ori1856	chr7	14333500	14333501	LS_ori144	5170500	ES_IZs_vs_LS_IZs
chr7	19520000	19520001	ES_ori1857	chr7	14333500	14333501	LS_ori144	5186500	ES_IZs_vs_LS_IZs
chr7	19565000	19565001	ES_ori1858	chr7	14333500	14333501	LS_ori144	5231500	ES_IZs_vs_LS_IZs
chr7	19576000	19576001	ES_ori1859	chr7	14333500	14333501	LS_ori144	5242500	ES_IZs_vs_LS_IZs
chr7	19608000	19608001	ES_ori1860	chr7	14333500	14333501	LS_ori144	5274500	ES_IZs_vs_LS_IZs
chr7	19618000	19618001	ES_ori1861	chr7	14333500	14333501	LS_ori144	5284500	ES_IZs_vs_LS_IZs
chr7	19625500	19625501	ES_ori1862	chr7	14333500	14333501	LS_ori144	5292000	ES_IZs_vs_LS_IZs
chr7	19669000	19669001	ES_ori1863	chr7	14333500	14333501	LS_ori144	5335500	ES_IZs_vs_LS_IZs
chr7	19681500	19681501	ES_ori1864	chr7	14333500	14333501	LS_ori144	5348000	ES_IZs_vs_LS_IZs
chr7	19689500	19689501	ES_ori1865	chr7	14333500	14333501	LS_ori144	5356000	ES_IZs_vs_LS_IZs
chr7	19722000	19722001	ES_ori1866	chr7	14333500	14333501	LS_ori144	5388500	ES_IZs_vs_LS_IZs
chr7	19745000	19745001	ES_ori1867	chr7	14333500	14333501	LS_ori144	5411500	ES_IZs_vs_LS_IZs
chr7	19753500	19753501	ES_ori1868	chr7	14333500	14333501	LS_ori144	5420000	ES_IZs_vs_LS_IZs
chr7	19774500	19774501	ES_ori1869	chr7	14333500	14333501	LS_ori144	5441000	ES_IZs_vs_LS_IZs
chr7	19781000	19781001	ES_ori1870	chr7	14333500	14333501	LS_ori144	5447500	ES_IZs_vs_LS_IZs
chr7	19804500	19804501	ES_ori1871	chr7	14333500	14333501	LS_ori144	5471000	ES_IZs_vs_LS_IZs
chr7	19814500	19814501	ES_ori1872	chr7	14333500	14333501	LS_ori144	5481000	ES_IZs_vs_LS_IZs
chr7	19831500	19831501	ES_ori1873	chr7	14333500	14333501	LS_ori144	5498000	ES_IZs_vs_LS_IZs
chr7	19844500	19844501	ES_ori1874	chr7	14333500	14333501	LS_ori144	5511000	ES_IZs_vs_LS_IZs
chr7	19927500	19927501	ES_ori1875	chr7	14333500	14333501	LS_ori144	5594000	ES_IZs_vs_LS_IZs
chr7	24395500	24395501	ES_ori1876	chr7	14333500	14333501	LS_ori144	10062000	ES_IZs_vs_LS_IZs
chr7	24479500	24479501	ES_ori1877	chr7	14333500	14333501	LS_ori144	10146000	ES_IZs_vs_LS_IZs
chr7	24486500	24486501	ES_ori1878	chr7	14333500	14333501	LS_ori144	10153000	ES_IZs_vs_LS_IZs
chr7	24502500	24502501	ES_ori1879	chr7	14333500	14333501	LS_ori144	10169000	ES_IZs_vs_LS_IZs
chr7	24526000	24526001	ES_ori1880	chr7	14333500	14333501	LS_ori144	10192500	ES_IZs_vs_LS_IZs
chr7	24539500	24539501	ES_ori1881	chr7	14333500	14333501	LS_ori144	10206000	ES_IZs_vs_LS_IZs
chr7	24545500	24545501	ES_ori1882	chr7	14333500	14333501	LS_ori144	10212000	ES_IZs_vs_LS_IZs
chr7	24898500	24898501	ES_ori1883	chr7	14333500	14333501	LS_ori144	10565000	ES_IZs_vs_LS_IZs
chr7	24949500	24949501	ES_ori1884	chr7	14333500	14333501	LS_ori144	10616000	ES_IZs_vs_LS_IZs
chr7	25240500	25240501	ES_ori1885	chr7	14333500	14333501	LS_ori144	10907000	ES_IZs_vs_LS_IZs
chr7	25257500	25257501	ES_ori1886	chr7	14333500	14333501	LS_ori144	10924000	ES_IZs_vs_LS_IZs
chr7	25369500	25369501	ES_ori1887	chr7	14333500	14333501	LS_ori144	11036000	ES_IZs_vs_LS_IZs
chr7	25376500	25376501	ES_ori1888	chr7	14333500	14333501	LS_ori144	11043000	ES_IZs_vs_LS_IZs
chr7	25431000	25431001	ES_ori1889	chr7	14333500	14333501	LS_ori144	11097500	ES_IZs_vs_LS_IZs
chr7	25677000	25677001	ES_ori1890	chr7	14333500	14333501	LS_ori144	11343500	ES_IZs_vs_LS_IZs
chr7	25707000	25707001	ES_ori1891	chr7	14333500	14333501	LS_ori144	11373500	ES_IZs_vs_LS_IZs
chr7	27181500	27181501	ES_ori1892	chr7	14333500	14333501	LS_ori144	12848000	ES_IZs_vs_LS_IZs
chr7	27200000	27200001	ES_ori1893	chr7	14333500	14333501	LS_ori144	12866500	ES_IZs_vs_LS_IZs
chr7	27217500	27217501	ES_ori1894	chr7	14333500	14333501	LS_ori144	12884000	ES_IZs_vs_LS_IZs
chr7	27231500	27231501	ES_ori1895	chr7	14333500	14333501	LS_ori144	12898000	ES_IZs_vs_LS_IZs
chr7	27241500	27241501	ES_ori1896	chr7	14333500	14333501	LS_ori144	12908000	ES_IZs_vs_LS_IZs
chr7	27249500	27249501	ES_ori1897	chr7	14333500	14333501	LS_ori144	12916000	ES_IZs_vs_LS_IZs
chr7	27256500	27256501	ES_ori1898	chr7	14333500	14333501	LS_ori144	12923000	ES_IZs_vs_LS_IZs
chr7	27264500	27264501	ES_ori1899	chr7	14333500	14333501	LS_ori144	12931000	ES_IZs_vs_LS_IZs
chr7	27290000	27290001	ES_ori1900	chr7	14333500	14333501	LS_ori144	12956500	ES_IZs_vs_LS_IZs
chr7	27303000	27303001	ES_ori1901	chr7	14333500	14333501	LS_ori144	12969500	ES_IZs_vs_LS_IZs
chr7	27314000	27314001	ES_ori1902	chr7	14333500	14333501	LS_ori144	12980500	ES_IZs_vs_LS_IZs
chr7	27327500	27327501	ES_ori1903	chr7	14333500	14333501	LS_ori144	12994000	ES_IZs_vs_LS_IZs
chr7	27340000	27340001	ES_ori1904	chr7	14333500	14333501	LS_ori144	13006500	ES_IZs_vs_LS_IZs
chr7	27346500	27346501	ES_ori1905	chr7	14333500	14333501	LS_ori144	13013000	ES_IZs_vs_LS_IZs
chr7	27383000	27383001	ES_ori1906	chr7	14333500	14333501	LS_ori144	13049500	ES_IZs_vs_LS_IZs
chr7	27394500	27394501	ES_ori1907	chr7	14333500	14333501	LS_ori144	13061000	ES_IZs_vs_LS_IZs
chr7	27421500	27421501	ES_ori1908	chr7	14333500	14333501	LS_ori144	13088000	ES_IZs_vs_LS_IZs
chr7	27425500	27425501	ES_ori1909	chr7	14333500	14333501	LS_ori144	13092000	ES_IZs_vs_LS_IZs
chr7	27438000	27438001	ES_ori1910	chr7	14333500	14333501	LS_ori144	13104500	ES_IZs_vs_LS_IZs
chr7	27455500	27455501	ES_ori1911	chr7	14333500	14333501	LS_ori144	13122000	ES_IZs_vs_LS_IZs
chr7	27481500	27481501	ES_ori1912	chr7	14333500	14333501	LS_ori144	13148000	ES_IZs_vs_LS_IZs
chr7	27497000	27497001	ES_ori1913	chr7	14333500	14333501	LS_ori144	13163500	ES_IZs_vs_LS_IZs
chr7	27527500	27527501	ES_ori1914	chr7	14333500	14333501	LS_ori144	13194000	ES_IZs_vs_LS_IZs
chr7	27549000	27549001	ES_ori1915	chr7	14333500	14333501	LS_ori144	13215500	ES_IZs_vs_LS_IZs
chr7	27589500	27589501	ES_ori1916	chr7	14333500	14333501	LS_ori144	13256000	ES_IZs_vs_LS_IZs
chr7	27621500	27621501	ES_ori1917	chr7	14333500	14333501	LS_ori144	13288000	ES_IZs_vs_LS_IZs
chr7	27645000	27645001	ES_ori1918	chr7	14333500	14333501	LS_ori144	13311500	ES_IZs_vs_LS_IZs
chr7	27653500	27653501	ES_ori1919	chr7	14333500	14333501	LS_ori144	13320000	ES_IZs_vs_LS_IZs
chr7	27663500	27663501	ES_ori1920	chr7	14333500	14333501	LS_ori144	13330000	ES_IZs_vs_LS_IZs
chr7	27686000	27686001	ES_ori1921	chr7	14333500	14333501	LS_ori144	13352500	ES_IZs_vs_LS_IZs
chr7	27698000	27698001	ES_ori1922	chr7	14333500	14333501	LS_ori144	13364500	ES_IZs_vs_LS_IZs
chr7	27708500	27708501	ES_ori1923	chr7	14333500	14333501	LS_ori144	13375000	ES_IZs_vs_LS_IZs
chr7	27803000	27803001	ES_ori1925	chr7	14333500	14333501	LS_ori144	13469500	ES_IZs_vs_LS_IZs
chr7	27831500	27831501	ES_ori1926	chr7	14333500	14333501	LS_ori144	13498000	ES_IZs_vs_LS_IZs
chr7	27982500	27982501	ES_ori1927	chr7	14333500	14333501	LS_ori144	13649000	ES_IZs_vs_LS_IZs
chr7	28202500	28202501	ES_ori1928	chr7	14333500	14333501	LS_ori144	13869000	ES_IZs_vs_LS_IZs
chr7	28214500	28214501	ES_ori1929	chr7	14333500	14333501	LS_ori144	13881000	ES_IZs_vs_LS_IZs
chr7	28276000	28276001	ES_ori1930	chr7	14333500	14333501	LS_ori144	13942500	ES_IZs_vs_LS_IZs
chr7	28287000	28287001	ES_ori1931	chr7	14333500	14333501	LS_ori144	13953500	ES_IZs_vs_LS_IZs
chr7	28301000	28301001	ES_ori1932	chr7	14333500	14333501	LS_ori144	13967500	ES_IZs_vs_LS_IZs
chr7	28342500	28342501	ES_ori1933	chr7	14333500	14333501	LS_ori144	14009000	ES_IZs_vs_LS_IZs
chr7	28348500	28348501	ES_ori1934	chr7	14333500	14333501	LS_ori144	14015000	ES_IZs_vs_LS_IZs
chr7	28359500	28359501	ES_ori1935	chr7	14333500	14333501	LS_ori144	14026000	ES_IZs_vs_LS_IZs
chr7	28383500	28383501	ES_ori1936	chr7	14333500	14333501	LS_ori144	14050000	ES_IZs_vs_LS_IZs
chr7	28445500	28445501	ES_ori1937	chr7	14333500	14333501	LS_ori144	14112000	ES_IZs_vs_LS_IZs
chr7	28475500	28475501	ES_ori1938	chr7	14333500	14333501	LS_ori144	14142000	ES_IZs_vs_LS_IZs
chr7	28484000	28484001	ES_ori1939	chr7	14333500	14333501	LS_ori144	14150500	ES_IZs_vs_LS_IZs
chr7	28602000	28602001	ES_ori1940	chr7	14333500	14333501	LS_ori144	14268500	ES_IZs_vs_LS_IZs
chr7	28635500	28635501	ES_ori1941	chr7	14333500	14333501	LS_ori144	14302000	ES_IZs_vs_LS_IZs
chr7	28725000	28725001	ES_ori1942	chr7	14333500	14333501	LS_ori144	14391500	ES_IZs_vs_LS_IZs
chr7	28737500	28737501	ES_ori1943	chr7	14333500	14333501	LS_ori144	14404000	ES_IZs_vs_LS_IZs
chr7	28748500	28748501	ES_ori1944	chr7	14333500	14333501	LS_ori144	14415000	ES_IZs_vs_LS_IZs
chr7	28757000	28757001	ES_ori1945	chr7	14333500	14333501	LS_ori144	14423500	ES_IZs_vs_LS_IZs
chr7	28769500	28769501	ES_ori1946	chr7	14333500	14333501	LS_ori144	14436000	ES_IZs_vs_LS_IZs
chr7	28791000	28791001	ES_ori1947	chr7	14333500	14333501	LS_ori144	14457500	ES_IZs_vs_LS_IZs
chr7	28804500	28804501	ES_ori1948	chr7	14333500	14333501	LS_ori144	14471000	ES_IZs_vs_LS_IZs
chr7	28827000	28827001	ES_ori1949	chr7	14333500	14333501	LS_ori144	14493500	ES_IZs_vs_LS_IZs
chr7	28836500	28836501	ES_ori1950	chr7	14333500	14333501	LS_ori144	14503000	ES_IZs_vs_LS_IZs
chr7	28857500	28857501	ES_ori1951	chr7	14333500	14333501	LS_ori144	14524000	ES_IZs_vs_LS_IZs
chr7	28864500	28864501	ES_ori1952	chr7	14333500	14333501	LS_ori144	14531000	ES_IZs_vs_LS_IZs
chr7	28877500	28877501	ES_ori1953	chr7	14333500	14333501	LS_ori144	14544000	ES_IZs_vs_LS_IZs
chr7	28887000	28887001	ES_ori1954	chr7	14333500	14333501	LS_ori144	14553500	ES_IZs_vs_LS_IZs
chr7	28965000	28965001	ES_ori1955	chr7	14333500	14333501	LS_ori144	14631500	ES_IZs_vs_LS_IZs
chr7	28987500	28987501	ES_ori1956	chr7	14333500	14333501	LS_ori144	14654000	ES_IZs_vs_LS_IZs
chr7	29012000	29012001	ES_ori1957	chr7	14333500	14333501	LS_ori144	14678500	ES_IZs_vs_LS_IZs
chr7	29017500	29017501	ES_ori1958	chr7	14333500	14333501	LS_ori144	14684000	ES_IZs_vs_LS_IZs
chr7	29033000	29033001	ES_ori1959	chr7	14333500	14333501	LS_ori144	14699500	ES_IZs_vs_LS_IZs
chr7	29039000	29039001	ES_ori1960	chr7	14333500	14333501	LS_ori144	14705500	ES_IZs_vs_LS_IZs
chr7	29049500	29049501	ES_ori1961	chr7	14333500	14333501	LS_ori144	14716000	ES_IZs_vs_LS_IZs
chr7	29149500	29149501	ES_ori1962	chr7	14333500	14333501	LS_ori144	14816000	ES_IZs_vs_LS_IZs
chr7	29287500	29287501	ES_ori1963	chr7	14333500	14333501	LS_ori144	14954000	ES_IZs_vs_LS_IZs
chr7	29301500	29301501	ES_ori1964	chr7	14333500	14333501	LS_ori144	14968000	ES_IZs_vs_LS_IZs
chr7	29310500	29310501	ES_ori1965	chr7	14333500	14333501	LS_ori144	14977000	ES_IZs_vs_LS_IZs
chr7	29333500	29333501	ES_ori1966	chr7	14333500	14333501	LS_ori144	15000000	ES_IZs_vs_LS_IZs
chr7	29394000	29394001	ES_ori1967	chr7	14333500	14333501	LS_ori144	15060500	ES_IZs_vs_LS_IZs
chr7	29404000	29404001	ES_ori1968	chr7	14333500	14333501	LS_ori144	15070500	ES_IZs_vs_LS_IZs
chr7	29522500	29522501	ES_ori1969	chr7	14333500	14333501	LS_ori144	15189000	ES_IZs_vs_LS_IZs
chr7	29858500	29858501	ES_ori1970	chr7	14333500	14333501	LS_ori144	15525000	ES_IZs_vs_LS_IZs
chr7	29895500	29895501	ES_ori1971	chr7	14333500	14333501	LS_ori144	15562000	ES_IZs_vs_LS_IZs
chr7	29908000	29908001	ES_ori1972	chr7	14333500	14333501	LS_ori144	15574500	ES_IZs_vs_LS_IZs
chr7	29924500	29924501	ES_ori1973	chr7	14333500	14333501	LS_ori144	15591000	ES_IZs_vs_LS_IZs
chr7	29958000	29958001	ES_ori1974	chr7	14333500	14333501	LS_ori144	15624500	ES_IZs_vs_LS_IZs
chr7	29978000	29978001	ES_ori1975	chr7	14333500	14333501	LS_ori144	15644500	ES_IZs_vs_LS_IZs
chr7	30032000	30032001	ES_ori1976	chr7	14333500	14333501	LS_ori144	15698500	ES_IZs_vs_LS_IZs
chr7	30069000	30069001	ES_ori1977	chr7	14333500	14333501	LS_ori144	15735500	ES_IZs_vs_LS_IZs
chr7	30093500	30093501	ES_ori1978	chr7	14333500	14333501	LS_ori144	15760000	ES_IZs_vs_LS_IZs
chr7	30112000	30112001	ES_ori1979	chr7	14333500	14333501	LS_ori144	15778500	ES_IZs_vs_LS_IZs
chr7	30148500	30148501	ES_ori1980	chr7	14333500	14333501	LS_ori144	15815000	ES_IZs_vs_LS_IZs
chr7	30182000	30182001	ES_ori1981	chr7	14333500	14333501	LS_ori144	15848500	ES_IZs_vs_LS_IZs
chr7	30205500	30205501	ES_ori1982	chr7	14333500	14333501	LS_ori144	15872000	ES_IZs_vs_LS_IZs
chr7	30215000	30215001	ES_ori1983	chr7	14333500	14333501	LS_ori144	15881500	ES_IZs_vs_LS_IZs
chr7	30237500	30237501	ES_ori1984	chr7	14333500	14333501	LS_ori144	15904000	ES_IZs_vs_LS_IZs
chr7	30288500	30288501	ES_ori1985	chr7	14333500	14333501	LS_ori144	15955000	ES_IZs_vs_LS_IZs
chr7	30432500	30432501	ES_ori1986	chr7	14333500	14333501	LS_ori144	16099000	ES_IZs_vs_LS_IZs
chr7	30440500	30440501	ES_ori1987	chr7	14333500	14333501	LS_ori144	16107000	ES_IZs_vs_LS_IZs
chr7	30461500	30461501	ES_ori1988	chr7	14333500	14333501	LS_ori144	16128000	ES_IZs_vs_LS_IZs
chr7	30599000	30599001	ES_ori1989	chr7	14333500	14333501	LS_ori144	16265500	ES_IZs_vs_LS_IZs
chr7	30608000	30608001	ES_ori1990	chr7	14333500	14333501	LS_ori144	16274500	ES_IZs_vs_LS_IZs
chr7	30631500	30631501	ES_ori1991	chr7	14333500	14333501	LS_ori144	16298000	ES_IZs_vs_LS_IZs
chr7	30638000	30638001	ES_ori1992	chr7	14333500	14333501	LS_ori144	16304500	ES_IZs_vs_LS_IZs
chr7	30829500	30829501	ES_ori1993	chr7	14333500	14333501	LS_ori144	16496000	ES_IZs_vs_LS_IZs
chr7	30843000	30843001	ES_ori1994	chr7	14333500	14333501	LS_ori144	16509500	ES_IZs_vs_LS_IZs
chr7	31166500	31166501	ES_ori1995	chr7	14333500	14333501	LS_ori144	16833000	ES_IZs_vs_LS_IZs
chr7	34137500	34137501	ES_ori1996	chr7	14333500	14333501	LS_ori144	19804000	ES_IZs_vs_LS_IZs
chr7	34172500	34172501	ES_ori1997	chr7	14333500	14333501	LS_ori144	19839000	ES_IZs_vs_LS_IZs
chr7	34233000	34233001	ES_ori1998	chr7	14333500	14333501	LS_ori144	19899500	ES_IZs_vs_LS_IZs
chr7	34721500	34721501	ES_ori1999	chr7	14333500	14333501	LS_ori144	20388000	ES_IZs_vs_LS_IZs
chr7	35321500	35321501	ES_ori2000	chr7	14333500	14333501	LS_ori144	20988000	ES_IZs_vs_LS_IZs
chr7	35338000	35338001	ES_ori2001	chr7	14333500	14333501	LS_ori144	21004500	ES_IZs_vs_LS_IZs
chr7	35351000	35351001	ES_ori2002	chr7	14333500	14333501	LS_ori144	21017500	ES_IZs_vs_LS_IZs
chr7	35390500	35390501	ES_ori2003	chr7	14333500	14333501	LS_ori144	21057000	ES_IZs_vs_LS_IZs
chr7	38024500	38024501	ES_ori2004	chr7	60013500	60013501	LS_ori145	21989000	ES_IZs_vs_LS_IZs
chr7	38030500	38030501	ES_ori2005	chr7	60013500	60013501	LS_ori145	21983000	ES_IZs_vs_LS_IZs
chr7	38091500	38091501	ES_ori2006	chr7	60013500	60013501	LS_ori145	21922000	ES_IZs_vs_LS_IZs
chr7	38193500	38193501	ES_ori2007	chr7	60013500	60013501	LS_ori145	21820000	ES_IZs_vs_LS_IZs
chr7	41586500	41586501	ES_ori2008	chr7	60013500	60013501	LS_ori145	18427000	ES_IZs_vs_LS_IZs
chr7	43345000	43345001	ES_ori2010	chr7	60013500	60013501	LS_ori145	16668500	ES_IZs_vs_LS_IZs
chr7	44378500	44378501	ES_ori2011	chr7	60013500	60013501	LS_ori145	15635000	ES_IZs_vs_LS_IZs
chr7	44479500	44479501	ES_ori2012	chr7	60013500	60013501	LS_ori145	15534000	ES_IZs_vs_LS_IZs
chr7	44524500	44524501	ES_ori2013	chr7	60013500	60013501	LS_ori145	15489000	ES_IZs_vs_LS_IZs
chr7	44530000	44530001	ES_ori2014	chr7	60013500	60013501	LS_ori145	15483500	ES_IZs_vs_LS_IZs
chr7	44609000	44609001	ES_ori2015	chr7	60013500	60013501	LS_ori145	15404500	ES_IZs_vs_LS_IZs
chr7	44708000	44708001	ES_ori2016	chr7	60013500	60013501	LS_ori145	15305500	ES_IZs_vs_LS_IZs
chr7	44726000	44726001	ES_ori2017	chr7	60013500	60013501	LS_ori145	15287500	ES_IZs_vs_LS_IZs
chr7	44744000	44744001	ES_ori2018	chr7	60013500	60013501	LS_ori145	15269500	ES_IZs_vs_LS_IZs
chr7	44793500	44793501	ES_ori2019	chr7	60013500	60013501	LS_ori145	15220000	ES_IZs_vs_LS_IZs
chr7	44805500	44805501	ES_ori2020	chr7	60013500	60013501	LS_ori145	15208000	ES_IZs_vs_LS_IZs
chr7	44843500	44843501	ES_ori2021	chr7	60013500	60013501	LS_ori145	15170000	ES_IZs_vs_LS_IZs
chr7	44874000	44874001	ES_ori2022	chr7	60013500	60013501	LS_ori145	15139500	ES_IZs_vs_LS_IZs
chr7	44896000	44896001	ES_ori2023	chr7	60013500	60013501	LS_ori145	15117500	ES_IZs_vs_LS_IZs
chr7	44934500	44934501	ES_ori2024	chr7	60013500	60013501	LS_ori145	15079000	ES_IZs_vs_LS_IZs
chr7	44949500	44949501	ES_ori2025	chr7	60013500	60013501	LS_ori145	15064000	ES_IZs_vs_LS_IZs
chr7	44956000	44956001	ES_ori2026	chr7	60013500	60013501	LS_ori145	15057500	ES_IZs_vs_LS_IZs
chr7	44965500	44965501	ES_ori2027	chr7	60013500	60013501	LS_ori145	15048000	ES_IZs_vs_LS_IZs
chr7	44972500	44972501	ES_ori2028	chr7	60013500	60013501	LS_ori145	15041000	ES_IZs_vs_LS_IZs
chr7	44989500	44989501	ES_ori2029	chr7	60013500	60013501	LS_ori145	15024000	ES_IZs_vs_LS_IZs
chr7	44995500	44995501	ES_ori2030	chr7	60013500	60013501	LS_ori145	15018000	ES_IZs_vs_LS_IZs
chr7	45020500	45020501	ES_ori2031	chr7	60013500	60013501	LS_ori145	14993000	ES_IZs_vs_LS_IZs
chr7	45059000	45059001	ES_ori2032	chr7	60013500	60013501	LS_ori145	14954500	ES_IZs_vs_LS_IZs
chr7	45088000	45088001	ES_ori2033	chr7	60013500	60013501	LS_ori145	14925500	ES_IZs_vs_LS_IZs
[truncated: 9,275 more rows]

## Sheet: Supplementary Fig 2d
SUMMARY TABLE
RT	timepoint	min_signal	max_signal	median_signal
Early-S IZs	mESC.10h	0	3.70168	0.18698
Early-S IZs	mESC.12h	0.0368897	3.65422	0.473523
Early-S IZs	mESC.2h	0.538959	3.91079	2.24248
Early-S IZs	mESC.4h	0.219842	3.29171	0.950668
Early-S IZs	mESC.6h	0.0400299	2.82604	0.357666
Early-S IZs	mESC.8h	0	3.28121	0.276448
Late-S IZs	mESC.10h	0	1.72119	0.686042
Late-S IZs	mESC.12h	0	2.42682	0.921087
Late-S IZs	mESC.2h	0	1.61604	0.407195
Late-S IZs	mESC.4h	0	0.729813	0.05818
Late-S IZs	mESC.6h	0	1.0193	0.0980661
Late-S IZs	mESC.8h	0	0.813826	0.291171
Mid-S IZs	mESC.10h	0.133386	1.96055	0.514978
Mid-S IZs	mESC.12h	0.0728597	1.77468	0.361653
Mid-S IZs	mESC.2h	0	2.84719	0.195267
Mid-S IZs	mESC.4h	0	1.61239	0.454558
Mid-S IZs	mESC.6h	0.0789788	2.22826	0.780263
Mid-S IZs	mESC.8h	0.246543	2.20257	0.697065
RAW data jitter plots
IZ	RT	mESC 2h	mESC 4h	mESC 6h	mESC 8h	mESC 10h	mESC 12h
ES_ori1	Early-S IZs	2.40955	0.795595	0.253216	0.273329	0.166054	0.246048
ES_ori2	Early-S IZs	3.47845	0.781878	0.196945	0.211209	0.166054	0.466195
ES_ori3	Early-S IZs	2.04721	1.4403	0.379823	0.198785	0.110702	0.375546
ES_ori4	Early-S IZs	2.37332	0.727009	1.041	0.323025	0.152216	0.246048
ES_ori5	Early-S IZs	2.01098	0.768161	0.886255	0.347874	0.166054	0.284897
ES_ori6	Early-S IZs	2.28273	0.823029	1.05506	0.285753	0.12454	0.323747
ES_ori7	Early-S IZs	5.36261	0.809312	0.337621	0.186361	0.12454	0.414396
ES_ori8	Early-S IZs	5.47132	0.699575	0.267283	0.136665	0.055351	0.220148
ES_ori9	Early-S IZs	4.22125	1.0425	0.126608	0.111817	0.083027	0.492095
ES_ori10	Early-S IZs	2.9893	1.0425	0.253216	0.33545	0.083027	0.349647
ES_ori11	Early-S IZs	2.68131	0.795595	0.520499	0.621203	0.44281	0.336697
ES_ori12	Early-S IZs	2.08345	0.658424	0.492364	0.409994	0.193729	0.233098
ES_ori13	Early-S IZs	1.82981	0.740726	0.492364	0.45969	0.345945	0.323747
ES_ori14	Early-S IZs	2.53637	0.960201	0.492364	0.273329	0.235243	0.323747
ES_ori15	Early-S IZs	2.1378	0.781878	0.309486	0.248481	0.276756	0.168348
ES_ori16	Early-S IZs	2.73566	0.727009	0.365756	0.211209	0.110702	0.258997
ES_ori17	Early-S IZs	1.73923	0.905332	0.351688	0.347874	0.235243	0.297847
ES_ori18	Early-S IZs	2.86248	1.02879	0.717444	0.260905	0.179892	0.258997
ES_ori19	Early-S IZs	2.50014	0.740726	0.450161	0.434842	0.166054	0.297847
ES_ori20	Early-S IZs	2.89871	0.877898	0.900322	0.347874	0.193729	0.336697
ES_ori21	Early-S IZs	1.63052	0.795595	0.787782	0.273329	0.12454	0.284897
ES_ori22	Early-S IZs	2.60884	1.0425	0.590836	0.347874	0.110702	0.310797
ES_ori23	Early-S IZs	3.22482	1.13852	0.450161	0.248481	0.235243	0.258997
ES_ori24	Early-S IZs	3.3154	1.38543	0.506431	0.45969	0.12454	0.453246
ES_ori25	Early-S IZs	4.31183	1.20711	0.379823	0.260905	0.12454	0.453246
ES_ori26	Early-S IZs	4.54735	1.00135	0.267283	0.211209	0.110702	0.284897
ES_ori27	Early-S IZs	2.69942	1.12481	0.309486	0.260905	0.096865	0.414396
ES_ori28	Early-S IZs	3.73209	1.0425	0.407958	0.260905	0.166054	0.414396
ES_ori29	Early-S IZs	4.1669	1.22083	0.281351	0.223633	0.262918	0.375546
ES_ori30	Early-S IZs	2.06533	1.2757	0.520499	0.298177	0.166054	0.414396
ES_ori31	Early-S IZs	2.17403	1.71464	0.464229	0.211209	0.152216	0.271947
ES_ori32	Early-S IZs	1.82981	1.42658	0.450161	0.323025	0.055351	0.323747
ES_ori33	Early-S IZs	2.66319	1.24826	0.450161	0.198785	0.152216	0.401446
ES_ori34	Early-S IZs	5.09086	0.932767	0.253216	0.161513	0.069189	0.323747
ES_ori35	Early-S IZs	3.098	1.01507	0.267283	0.149089	0.138378	0.297847
ES_ori36	Early-S IZs	6.8482	0.823029	0.225081	0.248481	0.166054	0.336697
ES_ori37	Early-S IZs	6.06918	0.781878	0.323553	0.385146	0.096865	0.414396
ES_ori38	Early-S IZs	1.82981	1.24826	0.422026	0.211209	0.138378	0.271947
ES_ori39	Early-S IZs	5.59813	0.658424	0.140675	0.211209	0.179892	0.453246
ES_ori40	Early-S IZs	1.90228	1.22083	0.618971	0.409994	0.207567	0.246048
ES_ori41	Early-S IZs	3.27917	0.960201	0.450161	0.173937	0.138378	0.258997
ES_ori42	Early-S IZs	2.31897	1.20711	0.337621	0.198785	0.069189	0.258997
ES_ori43	Early-S IZs	4.81911	0.795595	0.295418	0.223633	0.166054	0.530945
ES_ori44	Early-S IZs	6.99314	0.521252	0.16881	0.161513	0.152216	0.530945
ES_ori45	Early-S IZs	2.3552	1.41287	0.717444	0.211209	0.179892	0.310797
ES_ori46	Early-S IZs	4.2756	1.23454	0.661174	0.186361	0.249081	0.349647
ES_ori47	Early-S IZs	1.46747	1.08366	0.647107	0.33545	0.235243	0.168348
ES_ori48	Early-S IZs	0.706561	1.24826	0.703377	0.173937	0.110702	0.246048
ES_ori49	Early-S IZs	2.26462	0.685858	0.647107	0.447266	0.193729	0.284897
ES_ori50	Early-S IZs	2.37332	0.603555	0.689309	0.559083	0.332107	0.310797
ES_ori51	Early-S IZs	5.52567	1.08366	0.154743	0.248481	0.055351	0.427346
ES_ori52	Early-S IZs	1.2863	1.24826	0.618971	0.347874	0.249081	0.323747
ES_ori53	Early-S IZs	4.00384	0.932767	0.393891	0.260905	0.083027	0.492095
ES_ori54	Early-S IZs	5.39885	0.960201	0.309486	0.136665	0.12454	0.440296
ES_ori55	Early-S IZs	5.4532	0.864181	0.253216	0.124241	0.193729	0.505045
ES_ori56	Early-S IZs	4.69229	0.836747	0.239148	0.173937	0.152216	0.375546
ES_ori57	Early-S IZs	4.96404	0.754444	0.196945	0.186361	0.193729	0.492095
ES_ori58	Early-S IZs	5.16333	0.864181	0.098473	0.186361	0.138378	0.505045
ES_ori59	Early-S IZs	3.64151	1.01507	0.337621	0.161513	0.110702	0.440296
ES_ori60	Early-S IZs	3.71397	0.905332	0.436094	0.136665	0.179892	0.401446
ES_ori61	Early-S IZs	3.44222	1.16596	0.295418	0.248481	0.138378	0.505045
ES_ori62	Early-S IZs	2.0291	1.34428	0.422026	0.186361	0.138378	0.427346
ES_ori63	Early-S IZs	1.99286	1.15224	0.365756	0.273329	0.193729	0.310797
ES_ori64	Early-S IZs	1.86604	1.23454	0.309486	0.260905	0.12454	0.349647
ES_ori65	Early-S IZs	2.86248	1.61862	0.436094	0.260905	0.179892	0.297847
ES_ori66	Early-S IZs	2.88059	0.919049	0.351688	0.260905	0.110702	0.375546
ES_ori67	Early-S IZs	1.99286	0.699575	0.647107	0.347874	0.179892	0.349647
ES_ori68	Early-S IZs	1.84793	1.08366	0.85812	0.422418	0.221405	0.414396
ES_ori69	Early-S IZs	12.0478	0.411515	0.436094	0.211209	0.152216	0.543895
ES_ori70	Early-S IZs	8.80483	0.576121	0.253216	0.285753	0.179892	0.517995
ES_ori71	Early-S IZs	2.93494	1.30313	0.422026	0.136665	0.166054	0.492095
ES_ori72	Early-S IZs	3.22482	1.02879	0.239148	0.136665	0.138378	0.427346
ES_ori73	Early-S IZs	2.73566	1.41287	0.407958	0.198785	0.262918	0.453246
ES_ori74	Early-S IZs	3.5328	1.45402	0.267283	0.186361	0.138378	0.375546
ES_ori75	Early-S IZs	3.71397	1.00135	0.309486	0.173937	0.152216	0.427346
ES_ori76	Early-S IZs	3.38787	1.06994	0.323553	0.136665	0.152216	0.401446
ES_ori77	Early-S IZs	1.90228	1.11109	0.422026	0.198785	0.152216	0.517995
ES_ori78	Early-S IZs	3.3154	1.09737	0.225081	0.161513	0.152216	0.414396
ES_ori79	Early-S IZs	8.53308	0.905332	0.337621	0.186361	0.083027	0.349647
ES_ori80	Early-S IZs	7.30113	0.768161	0.323553	0.260905	0.138378	0.530945
ES_ori81	Early-S IZs	5.00028	0.836747	0.211013	0.211209	0.138378	0.414396
ES_ori82	Early-S IZs	1.59429	1.34428	0.422026	0.285753	0.207567	0.258997
ES_ori83	Early-S IZs	1.44936	1.19339	0.675242	0.186361	0.166054	0.246048
ES_ori84	Early-S IZs	0.706561	0.493818	0.633039	0.52181	0.207567	0.116549
ES_ori85	Early-S IZs	1.10513	0.932767	0.520499	0.273329	0.12454	0.258997
ES_ori86	Early-S IZs	5.27203	0.836747	0.225081	0.310601	0.069189	0.466195
ES_ori87	Early-S IZs	4.67417	0.836747	0.379823	0.161513	0.110702	0.401446
ES_ori88	Early-S IZs	5.72495	0.768161	0.281351	0.260905	0.152216	0.453246
ES_ori89	Early-S IZs	2.22838	1.358	0.422026	0.248481	0.083027	0.349647
ES_ori90	Early-S IZs	1.53994	0.850464	0.787782	0.33545	0.179892	0.220148
ES_ori91	Early-S IZs	4.34807	0.768161	0.253216	0.149089	0.110702	0.349647
ES_ori92	Early-S IZs	6.61268	0.850464	0.281351	0.310601	0.179892	0.517995
ES_ori93	Early-S IZs	4.40242	0.795595	0.211013	0.223633	0.138378	0.401446
ES_ori94	Early-S IZs	7.24678	0.823029	0.196945	0.223633	0.083027	0.427346
ES_ori95	Early-S IZs	7.86275	0.603555	0.225081	0.186361	0.096865	0.530945
ES_ori96	Early-S IZs	3.098	0.836747	0.196945	0.099392	0.083027	0.479145
ES_ori97	Early-S IZs	2.30085	1.28941	0.393891	0.161513	0.12454	0.427346
ES_ori98	Early-S IZs	3.18858	1.09737	0.450161	0.260905	0.193729	0.440296
ES_ori99	Early-S IZs	4.94592	1.15224	0.211013	0.211209	0.110702	0.440296
ES_ori100	Early-S IZs	4.80099	1.08366	0.351688	0.186361	0.096865	0.414396
ES_ori101	Early-S IZs	5.63437	0.809312	0.450161	0.285753	0.166054	0.427346
ES_ori102	Early-S IZs	6.05106	0.809312	0.295418	0.198785	0.12454	0.673393
ES_ori103	Early-S IZs	5.92424	0.891615	0.154743	0.124241	0.138378	0.375546
ES_ori104	Early-S IZs	1.08702	1.34428	0.576769	0.33545	0.166054	0.207198
ES_ori105	Early-S IZs	2.68131	0.919049	0.267283	0.099392	0.069189	0.362596
ES_ori106	Early-S IZs	3.84079	0.932767	0.225081	0.099392	0.110702	0.466195
ES_ori107	Early-S IZs	3.29728	0.987635	0.590836	0.173937	0.110702	0.530945
ES_ori108	Early-S IZs	3.33352	0.987635	0.281351	0.186361	0.069189	0.297847
ES_ori109	Early-S IZs	4.07631	1.11109	0.295418	0.149089	0.110702	0.401446
ES_ori110	Early-S IZs	3.00741	0.864181	0.211013	0.186361	0.096865	0.375546
ES_ori111	Early-S IZs	2.88059	1.02879	0.309486	0.173937	0.096865	0.336697
ES_ori112	Early-S IZs	1.46747	1.34428	0.309486	0.111817	0.110702	0.258997
ES_ori113	Early-S IZs	5.39885	0.836747	0.281351	0.260905	0.055351	0.427346
ES_ori114	Early-S IZs	8.37003	0.754444	0.323553	0.211209	0.179892	0.530945
ES_ori115	Early-S IZs	5.43508	1.00135	0.295418	0.223633	0.096865	0.440296
ES_ori116	Early-S IZs	4.67417	0.754444	0.281351	0.186361	0.166054	0.453246
ES_ori117	Early-S IZs	2.4639	1.34428	0.450161	0.285753	0.152216	0.246048
ES_ori118	Early-S IZs	2.86248	1.358	0.365756	0.260905	0.083027	0.220148
ES_ori119	Early-S IZs	2.75378	1.30313	0.492364	0.248481	0.138378	0.375546
ES_ori120	Early-S IZs	2.48202	1.17968	0.323553	0.211209	0.12454	0.375546
ES_ori121	Early-S IZs	4.00384	0.727009	0.126608	0.074544	0.083027	0.349647
ES_ori122	Early-S IZs	5.01839	0.932767	0.196945	0.161513	0.152216	0.479145
ES_ori123	Early-S IZs	3.69586	1.06994	0.239148	0.111817	0.12454	0.427346
ES_ori124	Early-S IZs	3.67774	0.658424	0.16881	0.173937	0.152216	0.323747
ES_ori125	Early-S IZs	4.89157	0.932767	0.281351	0.136665	0.110702	0.323747
ES_ori126	Early-S IZs	10.3267	0.562403	0.365756	0.124241	0.083027	0.582744
ES_ori127	Early-S IZs	4.00384	0.877898	0.253216	0.236057	0.110702	0.556844
ES_ori128	Early-S IZs	4.78287	0.658424	0.253216	0.211209	0.138378	0.505045
ES_ori129	Early-S IZs	6.3047	0.740726	0.267283	0.037272	0.166054	0.414396
ES_ori130	Early-S IZs	6.54022	0.823029	0.182878	0.223633	0.235243	0.479145
ES_ori131	Early-S IZs	7.19243	0.658424	0.267283	0.198785	0.152216	0.647494
ES_ori132	Early-S IZs	5.90612	0.534969	0.182878	0.173937	0.166054	0.414396
ES_ori133	Early-S IZs	4.7104	0.740726	0.182878	0.273329	0.110702	0.453246
ES_ori134	Early-S IZs	4.69229	0.891615	0.196945	0.086968	0.055351	0.453246
ES_ori135	Early-S IZs	4.493	0.919049	0.154743	0.223633	0.096865	0.530945
ES_ori136	Early-S IZs	2.55449	0.932767	0.154743	0.211209	0.207567	0.388496
ES_ori137	Early-S IZs	2.42767	1.13852	0.281351	0.186361	0.12454	0.427346
ES_ori138	Early-S IZs	2.2465	1.12481	0.295418	0.211209	0.069189	0.388496
ES_ori139	Early-S IZs	2.71754	1.42658	0.225081	0.186361	0.12454	0.362596
ES_ori140	Early-S IZs	3.40598	1.19339	0.239148	0.186361	0.166054	0.453246
ES_ori141	Early-S IZs	4.07631	0.781878	0.211013	0.198785	0.138378	0.401446
ES_ori142	Early-S IZs	5.41697	0.836747	0.16881	0.086968	0.055351	0.427346
ES_ori143	Early-S IZs	5.05463	0.864181	0.323553	0.111817	0.110702	0.271947
ES_ori144	Early-S IZs	3.96761	1.05622	0.295418	0.273329	0.055351	0.401446
ES_ori145	Early-S IZs	4.87346	0.740726	0.309486	0.260905	0.179892	0.479145
ES_ori146	Early-S IZs	5.29015	1.06994	0.323553	0.149089	0.152216	0.556844
ES_ori147	Early-S IZs	3.06176	0.919049	0.689309	0.223633	0.179892	0.271947
ES_ori148	Early-S IZs	1.84793	0.795595	0.689309	0.310601	0.138378	0.297847
ES_ori149	Early-S IZs	1.14137	0.781878	0.928457	0.447266	0.249081	0.194248
ES_ori150	Early-S IZs	3.06176	1.26198	0.590836	0.409994	0.221405	0.349647
ES_ori151	Early-S IZs	3.49657	0.932767	0.422026	0.260905	0.12454	0.492095
ES_ori152	Early-S IZs	3.11611	1.11109	0.309486	0.211209	0.152216	0.401446
ES_ori153	Early-S IZs	3.58715	1.33056	0.393891	0.173937	0.152216	0.271947
ES_ori154	Early-S IZs	3.4241	1.06994	0.323553	0.149089	0.069189	0.427346
ES_ori155	Early-S IZs	5.5619	0.836747	0.337621	0.198785	0.096865	0.492095
ES_ori156	Early-S IZs	5.61625	1.06994	0.450161	0.236057	0.110702	0.634544
ES_ori157	Early-S IZs	6.17788	0.809312	0.253216	0.186361	0.069189	0.530945
ES_ori158	Early-S IZs	6.70327	0.932767	0.323553	0.273329	0.12454	0.479145
ES_ori159	Early-S IZs	5.72495	0.768161	0.309486	0.223633	0.138378	0.375546
ES_ori160	Early-S IZs	6.6308	0.768161	0.309486	0.236057	0.069189	0.582744
ES_ori161	Early-S IZs	6.4134	0.877898	0.225081	0.161513	0.069189	0.530945
ES_ori162	Early-S IZs	7.33736	0.727009	0.16881	0.173937	0.221405	0.543895
ES_ori163	Early-S IZs	6.12353	0.987635	0.253216	0.236057	0.166054	0.388496
ES_ori164	Early-S IZs	4.29372	1.20711	0.351688	0.198785	0.083027	0.530945
ES_ori165	Early-S IZs	4.58359	0.768161	0.225081	0.198785	0.166054	0.362596
ES_ori166	Early-S IZs	5.61625	1.0425	0.436094	0.236057	0.083027	0.453246
ES_ori167	Early-S IZs	5.7793	0.891615	0.281351	0.211209	0.096865	0.427346
ES_ori168	Early-S IZs	4.83722	0.905332	0.281351	0.173937	0.069189	0.440296
ES_ori169	Early-S IZs	8.04392	0.672141	0.253216	0.136665	0.110702	0.440296
ES_ori170	Early-S IZs	8.82295	0.740726	0.154743	0.186361	0.166054	0.673393
ES_ori171	Early-S IZs	4.96404	0.603555	0.182878	0.099392	0.12454	0.323747
ES_ori172	Early-S IZs	2.69942	0.932767	0.253216	0.136665	0.207567	0.427346
ES_ori173	Early-S IZs	4.493	1.16596	0.351688	0.236057	0.12454	0.440296
ES_ori174	Early-S IZs	1.84793	1.0425	0.407958	0.248481	0.221405	0.336697
ES_ori175	Early-S IZs	4.2756	0.987635	0.534566	0.385146	0.249081	0.388496
ES_ori176	Early-S IZs	5.88801	0.795595	0.464229	0.372722	0.31827	0.284897
ES_ori177	Early-S IZs	6.08729	0.685858	0.520499	0.472114	0.262918	0.310797
ES_ori178	Early-S IZs	3.91326	0.644706	0.393891	0.546658	0.345945	0.271947
ES_ori179	Early-S IZs	3.47845	0.768161	0.422026	0.223633	0.166054	0.505045
ES_ori180	Early-S IZs	4.32995	1.00135	0.379823	0.285753	0.166054	0.362596
ES_ori181	Early-S IZs	2.80813	0.836747	0.464229	0.211209	0.235243	0.323747
ES_ori182	Early-S IZs	2.66319	1.05622	0.379823	0.236057	0.138378	0.427346
ES_ori183	Early-S IZs	2.17403	1.16596	0.407958	0.186361	0.055351	0.336697
ES_ori184	Early-S IZs	3.11611	1.05622	0.436094	0.298177	0.179892	0.323747
ES_ori185	Early-S IZs	3.3154	1.22083	0.492364	0.273329	0.096865	0.466195
ES_ori186	Early-S IZs	2.93494	1.05622	0.337621	0.236057	0.083027	0.388496
ES_ori187	Early-S IZs	2.26462	1.06994	0.267283	0.173937	0.110702	0.453246
ES_ori188	Early-S IZs	2.75378	0.685858	0.323553	0.099392	0.083027	0.284897
ES_ori189	Early-S IZs	2.26462	0.919049	0.281351	0.124241	0.069189	0.466195
ES_ori190	Early-S IZs	3.26105	1.01507	0.309486	0.099392	0.083027	0.375546
ES_ori191	Early-S IZs	2.4639	1.13852	0.309486	0.161513	0.179892	0.453246
ES_ori192	Early-S IZs	1.03267	2.89432	3.7279	1.77664	1.16238	0.699293
ES_ori193	Early-S IZs	0.543508	3.86824	5.38787	2.52208	1.54983	1.15254
ES_ori194	Early-S IZs	1.79358	0.960201	0.464229	0.236057	0.083027	0.246048
ES_ori195	Early-S IZs	3.18858	0.946484	0.548634	0.260905	0.207567	0.258997
ES_ori196	Early-S IZs	3.56904	0.960201	0.436094	0.39757	0.152216	0.414396
ES_ori197	Early-S IZs	2.01098	0.919049	0.436094	0.223633	0.193729	0.349647
ES_ori198	Early-S IZs	4.81911	1.17968	0.422026	0.260905	0.166054	0.479145
ES_ori199	Early-S IZs	6.21411	1.13852	0.351688	0.211209	0.12454	0.336697
ES_ori200	Early-S IZs	6.37716	1.16596	0.239148	0.173937	0.179892	0.362596
ES_ori201	Early-S IZs	2.66319	1.46774	0.450161	0.186361	0.166054	0.427346
ES_ori202	Early-S IZs	1.79358	1.15224	0.548634	0.260905	0.193729	0.349647
ES_ori203	Early-S IZs	2.31897	1.28941	0.351688	0.198785	0.069189	0.336697
ES_ori204	Early-S IZs	2.28273	1.26198	0.379823	0.285753	0.12454	0.284897
ES_ori205	Early-S IZs	3.098	1.20711	0.492364	0.273329	0.096865	0.453246
ES_ori206	Early-S IZs	3.33352	0.987635	0.323553	0.260905	0.096865	0.323747
ES_ori207	Early-S IZs	3.26105	1.16596	0.506431	0.198785	0.179892	0.388496
ES_ori208	Early-S IZs	2.97118	0.905332	0.337621	0.236057	0.138378	0.362596
ES_ori209	Early-S IZs	3.24293	1.16596	0.393891	0.198785	0.12454	0.323747
ES_ori210	Early-S IZs	2.62696	1.19339	0.436094	0.186361	0.138378	0.414396
ES_ori211	Early-S IZs	0.724678	1.38543	0.590836	0.273329	0.166054	0.233098
ES_ori212	Early-S IZs	2.9893	1.01507	0.478296	0.248481	0.221405	0.349647
ES_ori213	Early-S IZs	1.2863	1.22083	0.253216	0.273329	0.096865	0.297847
ES_ori214	Early-S IZs	3.56904	0.781878	0.337621	0.273329	0.262918	0.258997
ES_ori215	Early-S IZs	1.86604	1.358	0.323553	0.211209	0.12454	0.323747
ES_ori216	Early-S IZs	11.4137	4.04656	2.40555	1.85118	1.48065	3.63891
ES_ori217	Early-S IZs	2.0291	0.973918	0.506431	0.298177	0.207567	0.129499
ES_ori218	Early-S IZs	1.81169	0.795595	0.576769	0.285753	0.262918	0.323747
ES_ori219	Early-S IZs	1.43124	1.24826	0.534566	0.298177	0.221405	0.323747
ES_ori220	Early-S IZs	2.11968	1.11109	0.590836	0.223633	0.12454	0.310797
ES_ori221	Early-S IZs	3.60527	0.905332	0.393891	0.186361	0.166054	0.440296
ES_ori222	Early-S IZs	6.55833	0.850464	0.267283	0.173937	0.193729	0.271947
ES_ori223	Early-S IZs	3.17046	0.507535	0.239148	0.285753	0.235243	0.440296
ES_ori224	Early-S IZs	4.74664	0.987635	0.154743	0.186361	0.179892	0.336697
ES_ori225	Early-S IZs	4.31183	0.850464	0.309486	0.186361	0.110702	0.349647
ES_ori226	Early-S IZs	3.35163	0.864181	0.337621	0.211209	0.083027	0.427346
ES_ori227	Early-S IZs	2.04721	1.38543	0.464229	0.310601	0.193729	0.362596
ES_ori228	Early-S IZs	2.0291	0.946484	0.393891	0.248481	0.221405	0.336697
ES_ori229	Early-S IZs	2.93494	1.09737	0.422026	0.298177	0.221405	0.440296
ES_ori230	Early-S IZs	4.32995	0.699575	0.506431	0.236057	0.221405	0.336697
ES_ori231	Early-S IZs	4.98216	0.905332	0.548634	0.33545	0.12454	0.517995
ES_ori232	Early-S IZs	4.58359	0.960201	0.351688	0.236057	0.166054	0.284897
ES_ori233	Early-S IZs	5.05463	0.768161	0.506431	0.422418	0.221405	0.388496
ES_ori234	Early-S IZs	4.78287	0.644706	0.422026	0.248481	0.166054	0.271947
ES_ori235	Early-S IZs	4.11255	0.727009	0.436094	0.285753	0.152216	0.492095
ES_ori236	Early-S IZs	5.27203	0.850464	0.590836	0.248481	0.262918	0.297847
ES_ori237	Early-S IZs	4.36618	0.987635	0.576769	0.323025	0.083027	0.427346
ES_ori238	Early-S IZs	3.07988	1.12481	0.239148	0.347874	0.152216	0.427346
ES_ori239	Early-S IZs	4.493	0.781878	0.211013	0.049696	0.12454	0.388496
ES_ori240	Early-S IZs	5.86989	0.891615	0.351688	0.198785	0.110702	0.595694
ES_ori241	Early-S IZs	3.47845	0.713292	0.253216	0.086968	0.138378	0.375546
ES_ori242	Early-S IZs	2.86248	0.576121	0.267283	0.124241	0.069189	0.297847
ES_ori243	Early-S IZs	3.00741	0.946484	0.196945	0.211209	0.179892	0.440296
ES_ori244	Early-S IZs	3.02553	1.08366	0.182878	0.360298	0.179892	0.479145
ES_ori245	Early-S IZs	2.80813	0.960201	0.253216	0.173937	0.138378	0.517995
ES_ori246	Early-S IZs	2.57261	1.06994	0.281351	0.149089	0.221405	0.505045
ES_ori247	Early-S IZs	1.72111	1.45402	0.379823	0.198785	0.179892	0.323747
ES_ori248	Early-S IZs	2.77189	1.23454	0.281351	0.248481	0.096865	0.310797
ES_ori249	Early-S IZs	2.01098	1.67349	0.436094	0.198785	0.152216	0.414396
ES_ori250	Early-S IZs	2.4639	1.38543	0.379823	0.186361	0.110702	0.479145
ES_ori251	Early-S IZs	2.01098	1.12481	0.323553	0.372722	0.110702	0.271947
ES_ori252	Early-S IZs	2.19215	1.2757	0.267283	0.323025	0.013838	0.349647
ES_ori253	Early-S IZs	3.17046	1.31685	0.154743	0.260905	0.12454	0.349647
ES_ori254	Early-S IZs	3.36975	0.919049	0.309486	0.323025	0.12454	0.258997
ES_ori255	Early-S IZs	2.55449	0.864181	0.239148	0.173937	0.083027	0.388496
ES_ori256	Early-S IZs	5.43508	0.864181	0.267283	0.111817	0.207567	0.440296
ES_ori257	Early-S IZs	5.99671	0.795595	0.211013	0.273329	0.12454	0.673393
ES_ori258	Early-S IZs	5.12709	1.16596	0.225081	0.360298	0.166054	0.517995
ES_ori259	Early-S IZs	0.525391	1.17968	0.520499	0.136665	0.152216	0.233098
ES_ori260	Early-S IZs	1.395	1.37172	0.239148	0.173937	0.152216	0.246048
ES_ori261	Early-S IZs	5.3445	0.809312	0.225081	0.173937	0.12454	0.440296
ES_ori262	Early-S IZs	4.18501	0.864181	0.267283	0.149089	0.055351	0.466195
ES_ori263	Early-S IZs	3.58715	0.685858	0.281351	0.149089	0.12454	0.246048
ES_ori264	Early-S IZs	2.44579	0.987635	0.337621	0.111817	0.235243	0.336697
ES_ori265	Early-S IZs	2.80813	1.09737	0.225081	0.223633	0.055351	0.181298
ES_ori266	Early-S IZs	3.2067	0.699575	0.154743	0.149089	0.096865	0.310797
ES_ori267	Early-S IZs	8.15262	0.576121	0.239148	0.099392	0.193729	0.414396
ES_ori268	Early-S IZs	6.28658	0.727009	0.126608	0.347874	0.179892	0.660443
ES_ori269	Early-S IZs	7.42795	0.781878	0.196945	0.236057	0.207567	0.517995
ES_ori270	Early-S IZs	7.50041	0.740726	0.225081	0.161513	0.110702	0.543895
ES_ori271	Early-S IZs	5.72495	0.699575	0.239148	0.211209	0.069189	0.323747
ES_ori272	Early-S IZs	5.32638	0.658424	0.154743	0.161513	0.055351	0.336697
ES_ori273	Early-S IZs	6.46775	0.713292	0.084405	0.161513	0.110702	0.401446
ES_ori274	Early-S IZs	6.77574	0.658424	0.16881	0.211209	0.12454	0.375546
ES_ori275	Early-S IZs	5.18145	0.699575	0.295418	0.086968	0.110702	0.440296
ES_ori276	Early-S IZs	3.51469	0.932767	0.16881	0.074544	0.179892	0.284897
ES_ori277	Early-S IZs	4.493	0.987635	0.295418	0.186361	0.138378	0.440296
ES_ori278	Early-S IZs	3.55092	0.864181	0.16881	0.198785	0.12454	0.362596
ES_ori279	Early-S IZs	6.5221	0.850464	0.239148	0.186361	0.12454	0.440296
ES_ori280	Early-S IZs	7.31924	0.603555	0.196945	0.124241	0.138378	0.388496
ES_ori281	Early-S IZs	7.55476	0.548686	0.11254	0.211209	0.152216	0.530945
ES_ori282	Early-S IZs	5.88801	0.740726	0.126608	0.223633	0.138378	0.556844
ES_ori283	Early-S IZs	6.54022	0.795595	0.140675	0.161513	0.138378	0.634544
ES_ori284	Early-S IZs	5.18145	0.685858	0.211013	0.099392	0.069189	0.505045
ES_ori285	Early-S IZs	3.71397	0.672141	0.126608	0.173937	0.096865	0.271947
ES_ori286	Early-S IZs	4.6017	0.699575	0.309486	0.124241	0.166054	0.414396
ES_ori287	Early-S IZs	3.24293	1.15224	0.16881	0.260905	0.193729	0.388496
ES_ori288	Early-S IZs	2.68131	1.12481	0.211013	0.161513	0.12454	0.492095
ES_ori289	Early-S IZs	4.6017	1.0425	0.295418	0.223633	0.179892	0.310797
ES_ori290	Early-S IZs	4.29372	0.672141	0.154743	0.124241	0.152216	0.362596
ES_ori291	Early-S IZs	3.29728	0.699575	0.225081	0.136665	0.12454	0.323747
ES_ori292	Early-S IZs	4.13066	1.2757	0.211013	0.248481	0.083027	0.543895
ES_ori293	Early-S IZs	3.64151	0.919049	0.267283	0.236057	0.110702	0.401446
ES_ori294	Early-S IZs	1.55806	1.64606	0.239148	0.149089	0.110702	0.362596
ES_ori295	Early-S IZs	3.78644	0.891615	0.196945	0.136665	0.083027	0.323747
ES_ori296	Early-S IZs	4.83722	0.905332	0.295418	0.223633	0.110702	0.375546
ES_ori297	Early-S IZs	4.18501	0.864181	0.267283	0.099392	0.083027	0.414396
ES_ori298	Early-S IZs	4.36618	0.877898	0.281351	0.111817	0	0.427346
ES_ori299	Early-S IZs	2.62696	0.973918	0.239148	0.173937	0.179892	0.453246
ES_ori300	Early-S IZs	3.96761	0.919049	0.239148	0.111817	0.12454	0.466195
ES_ori301	Early-S IZs	5.10898	0.864181	0.196945	0.248481	0.138378	0.388496
ES_ori302	Early-S IZs	5.65249	0.809312	0.16881	0.136665	0.152216	0.517995
ES_ori303	Early-S IZs	5.39885	0.960201	0.365756	0.149089	0.12454	0.556844
ES_ori304	Early-S IZs	5.25391	0.905332	0.196945	0.161513	0.096865	0.556844
ES_ori305	Early-S IZs	4.09443	0.644706	0.196945	0.161513	0.138378	0.543895
ES_ori306	Early-S IZs	4.04008	0.960201	0.182878	0.211209	0.12454	0.440296
ES_ori307	Early-S IZs	3.82267	0.960201	0.182878	0.173937	0.152216	0.453246
ES_ori308	Early-S IZs	3.18858	0.905332	0.11254	0.186361	0.013838	0.284897
ES_ori309	Early-S IZs	3.55092	0.960201	0.211013	0.211209	0.207567	0.336697
ES_ori310	Early-S IZs	3.3154	1.00135	0.407958	0.273329	0.138378	0.375546
ES_ori311	Early-S IZs	3.96761	1.06994	0.365756	0.223633	0.12454	0.453246
ES_ori312	Early-S IZs	5.59813	1.02879	0.267283	0.273329	0.207567	0.401446
ES_ori313	Early-S IZs	2.19215	1.01507	0.154743	0.236057	0.235243	0.543895
ES_ori314	Early-S IZs	2.57261	1.26198	0.267283	0.173937	0.166054	0.323747
ES_ori315	Early-S IZs	2.51825	1.12481	0.281351	0.273329	0.138378	0.479145
ES_ori316	Early-S IZs	2.31897	1.19339	0.281351	0.248481	0.152216	0.246048
ES_ori317	Early-S IZs	2.53637	1.06994	0.295418	0.223633	0.110702	0.388496
ES_ori318	Early-S IZs	2.59072	0.960201	0.351688	0.173937	0.12454	0.284897
ES_ori319	Early-S IZs	2.4639	0.919049	0.267283	0.248481	0.041513	0.336697
ES_ori320	Early-S IZs	2.86248	1.23454	0.351688	0.161513	0.12454	0.414396
ES_ori321	Early-S IZs	2.66319	1.11109	0.126608	0.198785	0.138378	0.284897
ES_ori322	Early-S IZs	2.73566	1.16596	0.225081	0.124241	0.166054	0.414396
ES_ori323	Early-S IZs	6.15976	0.919049	0.225081	0.211209	0.152216	0.401446
ES_ori324	Early-S IZs	6.12353	0.932767	0.309486	0.310601	0.179892	0.336697
ES_ori325	Early-S IZs	2.69942	1.01507	0.211013	0.211209	0.096865	0.349647
ES_ori326	Early-S IZs	3.84079	0.905332	0.182878	0.298177	0.110702	0.582744
ES_ori327	Early-S IZs	4.18501	1.13852	0.379823	0.161513	0.166054	0.323747
ES_ori329	Early-S IZs	4.6017	1.0425	0.295418	0.186361	0.069189	0.375546
ES_ori330	Early-S IZs	3.94949	0.809312	0.239148	0.149089	0.110702	0.323747
ES_ori331	Early-S IZs	5.18145	0.960201	0.253216	0.211209	0.179892	0.479145
ES_ori332	Early-S IZs	4.02196	0.699575	0.239148	0.161513	0.110702	0.349647
ES_ori333	Early-S IZs	5.5619	0.768161	0.225081	0.198785	0.096865	0.492095
ES_ori334	Early-S IZs	6.46775	0.781878	0.196945	0.136665	0.096865	0.414396
ES_ori335	Early-S IZs	4.6017	1.00135	0.239148	0.161513	0.041513	0.595694
ES_ori336	Early-S IZs	5.16333	0.768161	0.11254	0.161513	0.152216	0.414396
ES_ori337	Early-S IZs	2.88059	1.02879	0.154743	0.223633	0.096865	0.401446
ES_ori338	Early-S IZs	2.69942	0.740726	0.225081	0.173937	0.096865	0.271947
ES_ori339	Early-S IZs	2.40955	1.09737	0.211013	0.260905	0.12454	0.479145
ES_ori340	Early-S IZs	6.23223	0.946484	0.239148	0.211209	0.193729	0.517995
ES_ori341	Early-S IZs	5.70684	0.946484	0.267283	0.06212	0.096865	0.453246
ES_ori342	Early-S IZs	5.3445	0.713292	0.253216	0.273329	0.083027	0.492095
ES_ori343	Early-S IZs	5.94236	0.987635	0.253216	0.198785	0.138378	0.323747
ES_ori344	Early-S IZs	5.47132	0.713292	0.182878	0.136665	0.041513	0.479145
ES_ori345	Early-S IZs	4.81911	0.932767	0.182878	0.248481	0.110702	0.466195
ES_ori346	Early-S IZs	6.34093	0.836747	0.225081	0.298177	0.138378	0.466195
ES_ori347	Early-S IZs	5.70684	0.823029	0.281351	0.298177	0.083027	0.492095
ES_ori348	Early-S IZs	4.1669	0.727009	0.309486	0.136665	0.083027	0.414396
ES_ori349	Early-S IZs	3.64151	1.11109	0.323553	0.248481	0.12454	0.414396
ES_ori350	Early-S IZs	4.85534	0.809312	0.267283	0.248481	0.138378	0.336697
ES_ori351	Early-S IZs	3.91326	1.09737	0.309486	0.124241	0.166054	0.388496
ES_ori352	Early-S IZs	2.33709	1.49517	0.323553	0.298177	0.193729	0.401446
ES_ori353	Early-S IZs	2.17403	1.19339	0.267283	0.161513	0.235243	0.258997
ES_ori354	Early-S IZs	2.62696	1.22083	0.422026	0.186361	0.069189	0.310797
ES_ori355	Early-S IZs	2.97118	1.22083	0.422026	0.149089	0.083027	0.453246
ES_ori356	Early-S IZs	3.80456	0.960201	0.323553	0.149089	0.110702	0.336697
ES_ori357	Early-S IZs	3.93138	1.15224	0.365756	0.260905	0.138378	0.401446
ES_ori358	Early-S IZs	3.44222	0.768161	0.253216	0.248481	0.207567	0.543895
ES_ori359	Early-S IZs	3.04365	1.41287	0.422026	0.236057	0.152216	0.323747
ES_ori360	Early-S IZs	2.10157	0.864181	0.478296	0.310601	0.152216	0.297847
ES_ori361	Early-S IZs	1.82981	0.795595	0.379823	0.248481	0.096865	0.258997
ES_ori362	Early-S IZs	2.79001	0.685858	0.731512	0.422418	0.359783	0.168348
ES_ori363	Early-S IZs	1.50371	0.630989	0.604904	0.646051	0.428972	0.530945
ES_ori364	Early-S IZs	4.51112	0.973918	0.323553	0.124241	0.110702	0.362596
ES_ori365	Early-S IZs	5.2358	0.919049	0.393891	0.273329	0.12454	0.375546
ES_ori366	Early-S IZs	1.64864	1.37172	0.675242	0.310601	0.207567	0.168348
ES_ori367	Early-S IZs	2.10157	1.26198	0.534566	0.223633	0.12454	0.323747
ES_ori368	Early-S IZs	1.82981	1.23454	0.422026	0.124241	0.138378	0.220148
ES_ori369	Early-S IZs	5.18145	1.05622	0.253216	0.236057	0.110702	0.479145
ES_ori370	Early-S IZs	5.07274	0.850464	0.478296	0.198785	0.152216	0.375546
ES_ori371	Early-S IZs	5.09086	0.877898	0.576769	0.323025	0.110702	0.530945
ES_ori372	Early-S IZs	5.21768	0.795595	0.379823	0.310601	0.304432	0.440296
ES_ori373	Early-S IZs	5.59813	0.809312	0.393891	0.360298	0.276756	0.362596
ES_ori374	Early-S IZs	3.3154	0.891615	0.211013	0.223633	0.179892	0.284897
ES_ori375	Early-S IZs	4.74664	0.836747	0.351688	0.099392	0.152216	0.453246
ES_ori376	Early-S IZs	5.39885	0.809312	0.16881	0.211209	0.069189	0.492095
ES_ori377	Early-S IZs	1.46747	0.960201	0.309486	0.136665	0.083027	0.284897
ES_ori378	Early-S IZs	1.52182	1.11109	0.211013	0.149089	0.152216	0.297847
ES_ori379	Early-S IZs	2.57261	1.19339	0.351688	0.273329	0.110702	0.375546
ES_ori380	Early-S IZs	3.38787	0.987635	0.365756	0.236057	0.12454	0.220148
ES_ori381	Early-S IZs	4.74664	1.26198	0.436094	0.223633	0.12454	0.414396
ES_ori382	Early-S IZs	2.48202	1.48145	0.562701	0.273329	0.138378	0.388496
ES_ori383	Early-S IZs	2.04721	1.49517	0.407958	0.136665	0.041513	0.220148
ES_ori384	Early-S IZs	3.11611	1.2757	0.492364	0.347874	0.221405	0.414396
ES_ori385	Early-S IZs	2.93494	1.12481	0.379823	0.236057	0.12454	0.336697
ES_ori386	Early-S IZs	2.0291	0.836747	0.464229	0.583931	0.249081	0.414396
ES_ori387	Early-S IZs	2.28273	0.960201	0.464229	0.33545	0.249081	0.349647
ES_ori388	Early-S IZs	3.13423	0.987635	0.422026	0.323025	0.110702	0.440296
ES_ori389	Early-S IZs	5.01839	1.05622	0.267283	0.211209	0.179892	0.543895
ES_ori390	Early-S IZs	2.97118	0.891615	0.281351	0.111817	0.138378	0.323747
ES_ori391	Early-S IZs	3.47845	1.26198	0.196945	0.223633	0.055351	0.375546
ES_ori392	Early-S IZs	2.89871	1.01507	0.365756	0.211209	0.055351	0.271947
ES_ori393	Early-S IZs	2.04721	0.781878	0.576769	0.385146	0.345945	0.220148
ES_ori394	Early-S IZs	1.25007	1.02879	0.337621	0.198785	0.069189	0.271947
ES_ori395	Early-S IZs	1.73923	1.19339	0.393891	0.248481	0.221405	0.246048
ES_ori396	Early-S IZs	2.93494	1.08366	0.351688	0.186361	0.152216	0.517995
ES_ori397	Early-S IZs	5.47132	0.493818	0.379823	0.385146	0.221405	0.634544
ES_ori398	Early-S IZs	6.66703	0.672141	0.140675	0.248481	0.193729	0.621594
ES_ori399	Early-S IZs	4.54735	0.438949	0.182878	0.149089	0.152216	0.414396
ES_ori400	Early-S IZs	5.29015	0.603555	0.295418	0.360298	0.249081	0.582744
ES_ori401	Early-S IZs	2.73566	1.22083	0.351688	0.211209	0.138378	0.246048
ES_ori402	Early-S IZs	2.39144	1.45402	0.295418	0.298177	0.096865	0.466195
ES_ori403	Early-S IZs	2.37332	1.12481	0.309486	0.223633	0.12454	0.401446
ES_ori404	Early-S IZs	2.57261	1.22083	0.323553	0.149089	0.096865	0.414396
ES_ori405	Early-S IZs	2.4639	1.20711	0.253216	0.223633	0.096865	0.505045
ES_ori406	Early-S IZs	1.82981	1.34428	0.450161	0.260905	0.152216	0.375546
ES_ori407	Early-S IZs	3.69586	1.0425	0.253216	0.310601	0.110702	0.453246
ES_ori408	Early-S IZs	3.24293	1.12481	0.407958	0.186361	0.249081	0.388496
ES_ori409	Early-S IZs	3.5328	1.01507	0.450161	0.273329	0.179892	0.414396
ES_ori410	Early-S IZs	1.86604	1.12481	0.281351	0.372722	0.152216	0.323747
ES_ori411	Early-S IZs	2.44579	1.22083	0.323553	0.310601	0.166054	0.453246
ES_ori412	Early-S IZs	2.79001	1.01507	0.351688	0.198785	0.138378	0.530945
ES_ori413	Early-S IZs	3.3154	1.11109	0.379823	0.273329	0.152216	0.323747
ES_ori414	Early-S IZs	3.29728	1.0425	0.309486	0.236057	0.096865	0.323747
ES_ori415	Early-S IZs	4.34807	1.22083	0.309486	0.223633	0.083027	0.336697
ES_ori416	Early-S IZs	4.2756	1.01507	0.295418	0.248481	0.179892	0.479145
ES_ori417	Early-S IZs	4.14878	1.09737	0.309486	0.198785	0.166054	0.362596
ES_ori418	Early-S IZs	1.35877	1.38543	0.309486	0.298177	0.138378	0.168348
ES_ori419	Early-S IZs	2.26462	1.26198	0.309486	0.248481	0.138378	0.310797
ES_ori420	Early-S IZs	4.02196	1.06994	0.351688	0.260905	0.166054	0.401446
ES_ori421	Early-S IZs	1.84793	1.13852	0.253216	0.211209	0.138378	0.310797
ES_ori422	Early-S IZs	2.44579	1.11109	0.436094	0.136665	0.12454	0.271947
ES_ori423	Early-S IZs	3.11611	0.932767	0.211013	0.236057	0.096865	0.466195
ES_ori424	Early-S IZs	2.19215	1.17968	0.239148	0.173937	0.12454	0.207198
ES_ori425	Early-S IZs	2.91683	1.15224	0.379823	0.298177	0.207567	0.349647
ES_ori426	Early-S IZs	1.79358	0.781878	0.16881	0.074544	0.166054	0.310797
ES_ori427	Early-S IZs	5.03651	0.781878	0.16881	0.223633	0.110702	0.608644
ES_ori428	Early-S IZs	5.00028	0.905332	0.211013	0.161513	0.193729	0.466195
ES_ori429	Early-S IZs	4.36618	0.617272	0.211013	0.173937	0.138378	0.375546
ES_ori430	Early-S IZs	4.14878	0.672141	0.253216	0.024848	0.096865	0.375546
ES_ori431	Early-S IZs	5.19956	0.603555	0.281351	0.124241	0.083027	0.323747
ES_ori432	Early-S IZs	5.61625	0.864181	0.154743	0.086968	0.110702	0.440296
ES_ori433	Early-S IZs	1.53994	1.22083	0.436094	0.211209	0.12454	0.233098
ES_ori434	Early-S IZs	1.34065	1.01507	0.422026	0.236057	0.12454	0.258997
ES_ori435	Early-S IZs	2.01098	1.00135	0.196945	0.248481	0.138378	0.401446
ES_ori438	Early-S IZs	2.21027	1.01507	0.464229	0.223633	0.179892	0.297847
ES_ori439	Early-S IZs	1.15948	1.06994	0.703377	0.360298	0.207567	0.297847
ES_ori440	Early-S IZs	1.52182	1.4403	0.422026	0.285753	0.193729	0.284897
ES_ori441	Early-S IZs	2.39144	1.358	0.393891	0.236057	0.152216	0.297847
ES_ori442	Early-S IZs	1.37689	1.24826	0.351688	0.236057	0.096865	0.116549
ES_ori443	Early-S IZs	2.73566	1.12481	0.253216	0.223633	0.166054	0.297847
ES_ori444	Early-S IZs	2.97118	0.905332	0.182878	0.248481	0.12454	0.362596
ES_ori445	Early-S IZs	2.95306	0.823029	0.365756	0.124241	0.110702	0.258997
ES_ori446	Early-S IZs	2.80813	1.11109	0.295418	0.273329	0.193729	0.362596
ES_ori447	Early-S IZs	0.978315	1.41287	0.928457	0.347874	0.193729	0.271947
ES_ori448	Early-S IZs	2.21027	1.17968	0.253216	0.223633	0.152216	0.323747
ES_ori449	Early-S IZs	1.1776	1.06994	0.351688	0.173937	0.193729	0.246048
ES_ori450	Early-S IZs	2.10157	1.34428	0.407958	0.273329	0.138378	0.440296
ES_ori451	Early-S IZs	2.19215	1.05622	0.647107	0.385146	0.179892	0.297847
ES_ori452	Early-S IZs	1.61241	0.946484	0.675242	0.360298	0.235243	0.271947
ES_ori453	Early-S IZs	1.53994	0.864181	0.450161	0.298177	0.12454	0.362596
ES_ori454	Early-S IZs	1.12325	1.09737	0.562701	0.298177	0.249081	0.258997
ES_ori455	Early-S IZs	1.75734	0.891615	0.759647	0.33545	0.262918	0.336697
ES_ori456	Early-S IZs	3.87703	1.13852	0.618971	0.236057	0.083027	0.233098
ES_ori457	Early-S IZs	3.40598	1.15224	0.323553	0.260905	0.152216	0.362596
ES_ori458	Early-S IZs	3.24293	1.02879	0.323553	0.248481	0.166054	0.297847
ES_ori460	Early-S IZs	1.52182	1.13852	0.196945	0.248481	0.221405	0.155398
ES_ori461	Early-S IZs	3.84079	1.16596	0.365756	0.260905	0.166054	0.517995
ES_ori462	Early-S IZs	3.11611	0.685858	0.337621	0.211209	0.207567	0.362596
ES_ori463	Early-S IZs	2.68131	0.960201	0.323553	0.310601	0.110702	0.362596
ES_ori464	Early-S IZs	2.19215	1.39915	0.323553	0.223633	0.083027	0.440296
ES_ori465	Early-S IZs	4.36618	1.00135	0.436094	0.360298	0.152216	0.505045
ES_ori466	Early-S IZs	4.34807	1.01507	0.393891	0.173937	0.221405	0.440296
ES_ori467	Early-S IZs	4.51112	0.932767	0.281351	0.310601	0.083027	0.414396
ES_ori468	Early-S IZs	4.1669	0.562403	0.281351	0.173937	0.069189	0.362596
ES_ori469	Early-S IZs	5.29015	0.836747	0.211013	0.149089	0.12454	0.492095
ES_ori470	Early-S IZs	4.34807	0.713292	0.182878	0.223633	0.096865	0.414396
ES_ori471	Early-S IZs	3.75021	1.17968	0.239148	0.285753	0.12454	0.505045
ES_ori472	Early-S IZs	2.77189	0.877898	0.196945	0.211209	0.069189	0.233098
ES_ori473	Early-S IZs	3.55092	1.0425	0.309486	0.310601	0.179892	0.323747
ES_ori474	Early-S IZs	3.17046	0.713292	0.337621	0.186361	0.041513	0.336697
ES_ori475	Early-S IZs	1.14137	1.19339	0.267283	0.223633	0.083027	0.258997
ES_ori476	Early-S IZs	2.17403	1.01507	0.379823	0.298177	0.12454	0.271947
ES_ori477	Early-S IZs	2.95306	1.20711	0.407958	0.236057	0.179892	0.375546
ES_ori478	Early-S IZs	2.64507	1.46774	0.436094	0.310601	0.055351	0.194248
ES_ori479	Early-S IZs	3.46034	1.0425	0.365756	0.173937	0.083027	0.258997
ES_ori480	Early-S IZs	4.61982	0.713292	0.225081	0.285753	0.110702	0.505045
ES_ori481	Early-S IZs	3.75021	0.905332	0.281351	0.161513	0.083027	0.297847
ES_ori482	Early-S IZs	3.60527	1.08366	0.267283	0.149089	0.221405	0.427346
ES_ori483	Early-S IZs	3.33352	1.45402	0.323553	0.186361	0.166054	0.530945
ES_ori484	Early-S IZs	1.86604	0.781878	0.239148	0.049696	0.069189	0.194248
ES_ori485	Early-S IZs	10.0368	0.891615	0.309486	0.186361	0.110702	0.388496
ES_ori486	Early-S IZs	8.22509	0.768161	0.211013	0.186361	0.138378	0.453246
ES_ori487	Early-S IZs	2.84436	0.891615	0.196945	0.136665	0.138378	0.271947
ES_ori488	Early-S IZs	4.05819	1.01507	0.225081	0.161513	0.166054	0.453246
ES_ori489	Early-S IZs	3.80456	0.987635	0.323553	0.186361	0.041513	0.375546
ES_ori490	Early-S IZs	3.84079	0.946484	0.253216	0.136665	0.055351	0.349647
ES_ori491	Early-S IZs	3.29728	1.01507	0.211013	0.149089	0.096865	0.323747
ES_ori492	Early-S IZs	2.69942	1.358	0.351688	0.173937	0.179892	0.271947
ES_ori493	Early-S IZs	9.04035	0.864181	0.239148	0.236057	0.055351	0.440296
ES_ori494	Early-S IZs	2.3552	1.358	0.365756	0.223633	0.083027	0.440296
ES_ori495	Early-S IZs	2.3552	1.26198	0.337621	0.236057	0.12454	0.271947
ES_ori496	Early-S IZs	3.36975	1.30313	0.309486	0.298177	0.179892	0.530945
ES_ori497	Early-S IZs	2.97118	1.12481	0.436094	0.086968	0.179892	0.492095
ES_ori498	Early-S IZs	1.90228	1.08366	0.295418	0.111817	0.304432	0.284897
ES_ori499	Early-S IZs	1.57617	1.30313	0.323553	0.260905	0.069189	0.246048
ES_ori500	Early-S IZs	2.89871	0.795595	0.211013	0.099392	0.152216	0.323747
ES_ori501	Early-S IZs	2.91683	0.932767	0.351688	0.161513	0.221405	0.375546
ES_ori502	Early-S IZs	5.29015	0.672141	0.267283	0.186361	0.069189	0.608644
ES_ori504	Early-S IZs	4.14878	1.01507	0.16881	0.111817	0.110702	0.323747
ES_ori505	Early-S IZs	5.59813	0.617272	0.196945	0.298177	0.152216	0.517995
ES_ori506	Early-S IZs	7.97145	0.727009	0.253216	0.173937	0.12454	0.453246
ES_ori507	Early-S IZs	7.13807	1.06994	0.225081	0.223633	0.152216	0.621594
ES_ori508	Early-S IZs	6.10541	0.754444	0.196945	0.161513	0.166054	0.401446
ES_ori509	Early-S IZs	5.81554	1.09737	0.239148	0.111817	0.12454	0.673393
ES_ori510	Early-S IZs	2.82624	1.09737	0.436094	0.347874	0.096865	0.414396
ES_ori511	Early-S IZs	2.66319	1.08366	0.422026	0.173937	0.12454	0.297847
ES_ori512	Early-S IZs	2.42767	1.15224	0.295418	0.236057	0.096865	0.246048
ES_ori513	Early-S IZs	1.75734	1.2757	0.253216	0.236057	0.152216	0.310797
ES_ori514	Early-S IZs	5.41697	0.946484	0.239148	0.323025	0.235243	0.401446
ES_ori515	Early-S IZs	4.65605	1.00135	0.281351	0.124241	0.083027	0.401446
ES_ori516	Early-S IZs	6.59457	0.960201	0.154743	0.310601	0.12454	0.569794
ES_ori517	Early-S IZs	6.46775	0.877898	0.154743	0.149089	0.110702	0.414396
ES_ori518	Early-S IZs	4.11255	1.00135	0.154743	0.273329	0.083027	0.427346
ES_ori520	Early-S IZs	2.11968	1.41287	0.548634	0.223633	0.152216	0.220148
ES_ori521	Early-S IZs	0.923964	1.15224	0.590836	0.248481	0.138378	0.233098
ES_ori522	Early-S IZs	3.73209	0.795595	0.309486	0.161513	0.110702	0.401446
ES_ori523	Early-S IZs	4.83722	0.905332	0.211013	0.248481	0.083027	0.336697
ES_ori524	Early-S IZs	5.00028	1.12481	0.323553	0.310601	0.221405	0.440296
ES_ori525	Early-S IZs	4.22125	1.05622	0.295418	0.198785	0.262918	0.284897
ES_ori526	Early-S IZs	2.10157	1.0425	0.337621	0.285753	0.193729	0.233098
ES_ori527	Early-S IZs	1.48559	1.48145	0.295418	0.298177	0.193729	0.349647
ES_ori528	Early-S IZs	1.55806	1.19339	0.267283	0.223633	0.179892	0.233098
ES_ori529	Early-S IZs	2.84436	1.2757	0.211013	0.161513	0.096865	0.258997
ES_ori530	Early-S IZs	5.63437	0.850464	0.126608	0.298177	0.138378	0.427346
ES_ori531	Early-S IZs	7.10184	0.699575	0.126608	0.347874	0.096865	0.582744
ES_ori532	Early-S IZs	5.92424	0.672141	0.267283	0.186361	0.12454	0.388496
ES_ori533	Early-S IZs	5.09086	0.781878	0.211013	0.211209	0.096865	0.479145
ES_ori534	Early-S IZs	5.90612	0.809312	0.16881	0.310601	0.12454	0.453246
ES_ori535	Early-S IZs	5.90612	0.850464	0.225081	0.173937	0.138378	0.517995
ES_ori536	Early-S IZs	4.493	0.850464	0.253216	0.248481	0.152216	0.336697
ES_ori539	Early-S IZs	10.4716	0.493818	0.140675	0.161513	0.096865	0.595694
ES_ori540	Early-S IZs	10.4354	0.740726	0.196945	0.086968	0.138378	0.530945
ES_ori541	Early-S IZs	3.5328	0.864181	0.140675	0.273329	0.041513	0.440296
ES_ori542	Early-S IZs	3.47845	1.13852	0.211013	0.223633	0.12454	0.414396
ES_ori543	Early-S IZs	3.02553	0.850464	0.126608	0.198785	0.096865	0.271947
ES_ori545	Early-S IZs	1.81169	1.02879	0.337621	0.173937	0.138378	0.297847
ES_ori546	Early-S IZs	3.80456	1.05622	0.225081	0.211209	0.12454	0.492095
ES_ori547	Early-S IZs	3.11611	0.781878	0.211013	0.149089	0.110702	0.414396
ES_ori548	Early-S IZs	2.64507	1.02879	0.281351	0.136665	0.083027	0.310797
ES_ori549	Early-S IZs	2.40955	1.01507	0.225081	0.124241	0.12454	0.336697
ES_ori550	Early-S IZs	4.42053	1.00135	0.267283	0.223633	0.083027	0.466195
ES_ori551	Early-S IZs	6.66703	0.987635	0.211013	0.124241	0.138378	0.569794
ES_ori552	Early-S IZs	5.76119	0.919049	0.239148	0.248481	0.083027	0.466195
ES_ori554	Early-S IZs	4.78287	1.13852	0.309486	0.223633	0.12454	0.660443
ES_ori555	Early-S IZs	4.00384	0.973918	0.267283	0.248481	0.166054	0.440296
ES_ori556	Early-S IZs	4.29372	1.0425	0.267283	0.236057	0.207567	0.349647
ES_ori557	Early-S IZs	4.1669	0.809312	0.323553	0.161513	0.138378	0.375546
ES_ori558	Early-S IZs	2.89871	0.768161	0.196945	0.099392	0.096865	0.310797
ES_ori559	Early-S IZs	3.26105	1.15224	0.182878	0.236057	0.110702	0.530945
ES_ori560	Early-S IZs	3.15235	1.05622	0.239148	0.248481	0.138378	0.310797
ES_ori561	Early-S IZs	2.62696	1.17968	0.211013	0.198785	0.235243	0.466195
ES_ori562	Early-S IZs	1.70299	1.26198	0.295418	0.198785	0.179892	0.427346
ES_ori563	Early-S IZs	5.48943	0.727009	0.351688	0.186361	0.138378	0.492095
ES_ori564	Early-S IZs	6.17788	0.658424	0.253216	0.149089	0.083027	0.401446
ES_ori565	Early-S IZs	2.86248	1.05622	0.295418	0.124241	0.152216	0.297847
ES_ori566	Early-S IZs	2.80813	0.809312	0.267283	0.186361	0.138378	0.388496
ES_ori567	Early-S IZs	4.87346	0.960201	0.239148	0.136665	0.138378	0.492095
ES_ori568	Early-S IZs	3.58715	1.08366	0.225081	0.186361	0.069189	0.388496
ES_ori569	Early-S IZs	4.11255	1.09737	0.295418	0.323025	0.152216	0.466195
ES_ori570	Early-S IZs	3.02553	1.16596	0.211013	0.124241	0.083027	0.414396
ES_ori571	Early-S IZs	3.15235	0.960201	0.182878	0.211209	0.069189	0.453246
ES_ori572	Early-S IZs	2.15592	1.01507	0.239148	0.186361	0.179892	0.310797
ES_ori573	Early-S IZs	2.30085	0.932767	0.16881	0.186361	0.110702	0.297847
ES_ori574	Early-S IZs	4.43865	0.960201	0.351688	0.236057	0.166054	0.517995
ES_ori575	Early-S IZs	5.52567	0.781878	0.253216	0.260905	0.152216	0.375546
ES_ori576	Early-S IZs	3.58715	1.05622	0.267283	0.111817	0.179892	0.479145
ES_ori577	Early-S IZs	5.58002	0.781878	0.393891	0.236057	0.221405	0.660443
ES_ori578	Early-S IZs	4.36618	0.603555	0.225081	0.173937	0.096865	0.323747
ES_ori579	Early-S IZs	2.55449	0.987635	0.393891	0.248481	0.12454	0.349647
ES_ori580	Early-S IZs	2.48202	0.836747	0.182878	0.298177	0.138378	0.297847
ES_ori581	Early-S IZs	3.65962	1.12481	0.309486	0.161513	0.207567	0.271947
ES_ori582	Early-S IZs	3.11611	1.15224	0.253216	0.198785	0.12454	0.375546
ES_ori583	Early-S IZs	5.58002	1.01507	0.393891	0.248481	0.096865	0.414396
ES_ori584	Early-S IZs	5.97859	1.12481	0.239148	0.161513	0.138378	0.427346
ES_ori585	Early-S IZs	3.82267	0.960201	0.379823	0.236057	0.152216	0.414396
ES_ori586	Early-S IZs	1.37689	1.38543	0.436094	0.298177	0.179892	0.349647
ES_ori587	Early-S IZs	3.098	1.39915	0.337621	0.298177	0.193729	0.388496
ES_ori588	Early-S IZs	1.395	0.4801	0.689309	0.347874	0.221405	0.233098
ES_ori590	Early-S IZs	1.50371	0.781878	0.253216	0.211209	0.193729	0.323747
ES_ori591	Early-S IZs	9.42081	0.562403	0.182878	0.198785	0.152216	0.492095
ES_ori592	Early-S IZs	11.16	0.493818	0.140675	0.248481	0.055351	0.517995
ES_ori593	Early-S IZs	8.02581	0.411515	0.140675	0.273329	0.069189	0.517995
ES_ori594	Early-S IZs	3.15235	1.38543	0.365756	0.211209	0.152216	0.233098
ES_ori595	Early-S IZs	2.68131	1.19339	0.422026	0.186361	0.179892	0.194248
ES_ori596	Early-S IZs	1.12325	1.56376	0.337621	0.323025	0.152216	0.233098
ES_ori597	Early-S IZs	1.86604	1.01507	0.520499	0.260905	0.083027	0.258997
ES_ori598	Early-S IZs	3.56904	0.973918	0.295418	0.248481	0.138378	0.479145
ES_ori599	Early-S IZs	3.98573	1.02879	0.520499	0.323025	0.138378	0.466195
ES_ori600	Early-S IZs	3.04365	1.15224	0.450161	0.198785	0.152216	0.608644
ES_ori602	Early-S IZs	3.17046	0.973918	0.506431	0.236057	0.110702	0.271947
ES_ori603	Early-S IZs	4.02196	1.08366	0.351688	0.186361	0.138378	0.505045
ES_ori604	Early-S IZs	7.24678	0.644706	0.323553	0.310601	0.152216	0.323747
ES_ori605	Early-S IZs	7.35548	0.932767	0.253216	0.248481	0.110702	0.530945
ES_ori606	Early-S IZs	4.493	0.891615	0.379823	0.298177	0.193729	0.401446
ES_ori607	Early-S IZs	1.43124	0.727009	0.436094	0.223633	0.207567	0.207198
ES_ori608	Early-S IZs	2.93494	0.823029	0.393891	0.33545	0.152216	0.297847
ES_ori609	Early-S IZs	2.51825	0.960201	0.407958	0.173937	0.138378	0.297847
ES_ori610	Early-S IZs	2.51825	0.919049	0.436094	0.236057	0.12454	0.349647
ES_ori611	Early-S IZs	2.0291	1.34428	0.407958	0.310601	0.166054	0.233098
ES_ori612	Early-S IZs	1.55806	1.08366	0.675242	0.285753	0.152216	0.194248
ES_ori613	Early-S IZs	1.2863	0.919049	0.534566	0.223633	0.096865	0.181298
ES_ori614	Early-S IZs	1.19572	1.08366	0.717444	0.323025	0.193729	0.271947
ES_ori615	Early-S IZs	2.19215	1.0425	0.323553	0.236057	0.152216	0.375546
ES_ori616	Early-S IZs	1.95663	1.0425	0.281351	0.161513	0.166054	0.375546
ES_ori617	Early-S IZs	3.29728	0.836747	0.422026	0.273329	0.193729	0.284897
ES_ori618	Early-S IZs	3.87703	1.01507	0.267283	0.298177	0.152216	0.349647
ES_ori619	Early-S IZs	4.34807	1.05622	0.351688	0.273329	0.207567	0.543895
ES_ori620	Early-S IZs	5.41697	0.630989	0.225081	0.236057	0.221405	0.492095
ES_ori621	Early-S IZs	5.52567	0.795595	0.450161	0.211209	0.152216	0.362596
ES_ori622	Early-S IZs	1.55806	0.795595	0.85812	0.260905	0.235243	0.207198
ES_ori623	Early-S IZs	0.960198	1.2757	0.407958	0.236057	0.138378	0.129499
ES_ori624	Early-S IZs	2.73566	0.768161	0.407958	0.198785	0.221405	0.220148
ES_ori625	Early-S IZs	2.55449	0.960201	0.379823	0.186361	0.138378	0.375546
ES_ori626	Early-S IZs	1.86604	0.754444	0.309486	0.149089	0.083027	0.388496
ES_ori627	Early-S IZs	2.06533	1.31685	0.647107	0.149089	0.262918	0.427346
ES_ori628	Early-S IZs	2.15592	0.836747	0.365756	0.33545	0.221405	0.401446
ES_ori629	Early-S IZs	1.63052	0.973918	0.576769	0.248481	0.152216	0.246048
ES_ori630	Early-S IZs	1.10513	1.00135	0.703377	0.45969	0.290594	0.466195
ES_ori631	Early-S IZs	1.12325	0.699575	0.647107	0.372722	0.262918	0.323747
ES_ori632	Early-S IZs	1.61241	0.740726	0.633039	0.733019	0.276756	0.233098
ES_ori633	Early-S IZs	1.72111	0.644706	0.548634	0.372722	0.12454	0.258997
ES_ori634	Early-S IZs	2.53637	0.960201	0.436094	0.236057	0.276756	0.375546
ES_ori635	Early-S IZs	2.57261	0.891615	0.773714	0.347874	0.235243	0.220148
ES_ori636	Early-S IZs	2.82624	1.15224	0.647107	0.248481	0.249081	0.349647
ES_ori637	Early-S IZs	2.75378	0.973918	0.492364	0.310601	0.12454	0.375546
ES_ori638	Early-S IZs	3.84079	1.01507	0.703377	0.347874	0.235243	0.362596
ES_ori639	Early-S IZs	5.25391	0.411515	0.182878	0.111817	0.083027	0.246048
ES_ori640	Early-S IZs	7.04749	0.617272	0.225081	0.136665	0.179892	0.492095
ES_ori641	Early-S IZs	3.40598	0.768161	0.295418	0.198785	0.096865	0.453246
ES_ori642	Early-S IZs	3.11611	0.727009	0.253216	0.198785	0.166054	0.427346
ES_ori643	Early-S IZs	2.55449	0.987635	0.239148	0.223633	0.013838	0.388496
ES_ori644	Early-S IZs	2.68131	1.09737	0.337621	0.310601	0.110702	0.310797
ES_ori645	Early-S IZs	2.68131	1.30313	0.309486	0.273329	0.166054	0.466195
ES_ori646	Early-S IZs	3.098	1.41287	0.379823	0.099392	0.12454	0.492095
ES_ori647	Early-S IZs	5.27203	0.713292	0.196945	0.136665	0.166054	0.284897
ES_ori648	Early-S IZs	3.24293	0.754444	0.211013	0.173937	0.069189	0.284897
ES_ori649	Early-S IZs	1.9204	0.891615	0.267283	0.074544	0.138378	0.440296
ES_ori650	Early-S IZs	5.5619	0.960201	0.154743	0.260905	0.152216	0.517995
ES_ori651	Early-S IZs	7.22866	0.699575	0.239148	0.186361	0.152216	0.414396
ES_ori652	Early-S IZs	6.55833	0.973918	0.154743	0.111817	0.096865	0.362596
ES_ori653	Early-S IZs	6.72139	0.521252	0.140675	0.111817	0.096865	0.608644
ES_ori654	Early-S IZs	4.36618	0.672141	0.126608	0.136665	0.193729	0.375546
ES_ori655	Early-S IZs	7.21054	0.672141	0.267283	0.161513	0.055351	0.440296
ES_ori656	Early-S IZs	6.05106	0.699575	0.225081	0.211209	0.096865	0.440296
ES_ori657	Early-S IZs	4.58359	0.919049	0.253216	0.186361	0.138378	0.388496
ES_ori658	Early-S IZs	1.50371	1.00135	0.253216	0.223633	0.152216	0.362596
ES_ori659	Early-S IZs	1.63052	0.768161	0.154743	0.198785	0.096865	0.233098
ES_ori665	Early-S IZs	3.24293	1.15224	0.422026	0.136665	0.096865	0.271947
ES_ori666	Early-S IZs	3.2067	1.00135	0.422026	0.099392	0.041513	0.349647
ES_ori667	Early-S IZs	3.98573	0.946484	0.351688	0.124241	0.152216	0.297847
ES_ori668	Early-S IZs	3.44222	0.795595	0.211013	0.298177	0.096865	0.530945
ES_ori669	Early-S IZs	4.20313	1.00135	0.379823	0.211209	0.083027	0.466195
ES_ori670	Early-S IZs	2.71754	0.740726	0.267283	0.173937	0.152216	0.427346
ES_ori671	Early-S IZs	3.36975	0.877898	0.182878	0.173937	0.207567	0.479145
ES_ori672	Early-S IZs	5.30826	0.864181	0.182878	0.186361	0.069189	0.414396
ES_ori673	Early-S IZs	4.81911	0.823029	0.16881	0.223633	0.110702	0.479145
ES_ori674	Early-S IZs	4.72852	0.905332	0.267283	0.173937	0.110702	0.517995
ES_ori675	Early-S IZs	4.25748	0.768161	0.422026	0.285753	0.138378	0.362596
ES_ori676	Early-S IZs	4.00384	0.932767	0.196945	0.074544	0.152216	0.310797
ES_ori677	Early-S IZs	4.96404	1.11109	0.154743	0.186361	0.166054	0.323747
ES_ori678	Early-S IZs	4.14878	0.672141	0.16881	0.285753	0.055351	0.466195
ES_ori679	Early-S IZs	3.84079	1.0425	0.281351	0.33545	0.152216	0.349647
ES_ori680	Early-S IZs	3.24293	1.31685	0.337621	0.211209	0.179892	0.362596
ES_ori681	Early-S IZs	2.93494	1.00135	0.393891	0.223633	0.221405	0.297847
ES_ori682	Early-S IZs	6.25034	0.891615	0.337621	0.236057	0.179892	0.362596
ES_ori683	Early-S IZs	4.94592	0.713292	0.196945	0.161513	0.179892	0.440296
ES_ori684	Early-S IZs	6.7395	1.00135	0.182878	0.198785	0.083027	0.530945
ES_ori685	Early-S IZs	5.68872	0.891615	0.323553	0.248481	0.138378	0.595694
ES_ori686	Early-S IZs	6.4134	0.727009	0.211013	0.111817	0.138378	0.388496
ES_ori687	Early-S IZs	5.88801	0.699575	0.267283	0.173937	0.110702	0.466195
ES_ori688	Early-S IZs	5.01839	0.891615	0.323553	0.149089	0.166054	0.517995
ES_ori689	Early-S IZs	3.89514	1.11109	0.196945	0.149089	0.179892	0.388496
ES_ori690	Early-S IZs	4.69229	0.864181	0.182878	0.161513	0.069189	0.556844
ES_ori691	Early-S IZs	4.23936	0.836747	0.295418	0.149089	0.083027	0.401446
ES_ori692	Early-S IZs	5.86989	0.905332	0.211013	0.124241	0.152216	0.349647
ES_ori693	Early-S IZs	3.85891	0.877898	0.225081	0.099392	0.138378	0.349647
ES_ori694	Early-S IZs	3.27917	0.740726	0.154743	0.273329	0.055351	0.323747
ES_ori695	Early-S IZs	3.2067	0.850464	0.239148	0.198785	0.069189	0.349647
ES_ori696	Early-S IZs	4.69229	0.960201	0.323553	0.111817	0.12454	0.362596
ES_ori697	Early-S IZs	4.92781	0.685858	0.182878	0.161513	0.055351	0.362596
ES_ori698	Early-S IZs	4.87346	0.891615	0.239148	0.211209	0.096865	0.453246
ES_ori699	Early-S IZs	4.74664	0.905332	0.239148	0.161513	0.152216	0.284897
ES_ori700	Early-S IZs	3.46034	0.932767	0.211013	0.149089	0.096865	0.414396
ES_ori701	Early-S IZs	5.58002	0.630989	0.154743	0.173937	0.12454	0.517995
ES_ori702	Early-S IZs	6.81197	0.795595	0.225081	0.211209	0.166054	0.569794
ES_ori703	Early-S IZs	5.76119	0.603555	0.16881	0.099392	0.12454	0.375546
ES_ori704	Early-S IZs	8.18886	0.727009	0.126608	0.161513	0.235243	0.647494
ES_ori705	Early-S IZs	6.39528	0.603555	0.225081	0.149089	0.110702	0.517995
ES_ori706	Early-S IZs	3.47845	1.28941	0.225081	0.323025	0.083027	0.517995
ES_ori707	Early-S IZs	2.40955	1.05622	0.351688	0.372722	0.138378	0.336697
ES_ori708	Early-S IZs	2.22838	1.05622	0.225081	0.186361	0.110702	0.440296
ES_ori709	Early-S IZs	3.82267	0.877898	0.239148	0.223633	0.110702	0.310797
ES_ori710	Early-S IZs	4.47488	0.987635	0.239148	0.273329	0.152216	0.517995
ES_ori711	Early-S IZs	2.60884	1.12481	0.295418	0.149089	0.096865	0.349647
ES_ori712	Early-S IZs	4.81911	0.946484	0.225081	0.161513	0.083027	0.440296
ES_ori713	Early-S IZs	4.83722	1.00135	0.196945	0.223633	0.096865	0.440296
ES_ori714	Early-S IZs	4.13066	0.905332	0.16881	0.173937	0.110702	0.375546
ES_ori715	Early-S IZs	5.94236	0.864181	0.225081	0.273329	0.138378	0.466195
ES_ori716	Early-S IZs	3.75021	0.960201	0.253216	0.186361	0.138378	0.310797
ES_ori717	Early-S IZs	3.3154	0.973918	0.267283	0.236057	0.12454	0.401446
ES_ori718	Early-S IZs	5.03651	1.19339	0.309486	0.111817	0.138378	0.440296
ES_ori719	Early-S IZs	4.11255	1.00135	0.267283	0.124241	0.110702	0.362596
ES_ori720	Early-S IZs	5.05463	0.919049	0.337621	0.211209	0.110702	0.427346
ES_ori721	Early-S IZs	5.7793	1.01507	0.295418	0.248481	0.152216	0.388496
ES_ori722	Early-S IZs	4.52924	0.919049	0.337621	0.198785	0.110702	0.401446
ES_ori723	Early-S IZs	3.4241	0.644706	0.140675	0.099392	0.013838	0.323747
ES_ori724	Early-S IZs	4.92781	0.576121	0.084405	0.099392	0.138378	0.297847
ES_ori725	Early-S IZs	6.15976	0.727009	0.140675	0.161513	0.069189	0.401446
ES_ori726	Early-S IZs	5.50755	0.781878	0.098473	0.149089	0.055351	0.401446
ES_ori727	Early-S IZs	5.79742	0.589838	0.16881	0.223633	0.152216	0.466195
ES_ori728	Early-S IZs	3.98573	0.630989	0.281351	0.186361	0.193729	0.505045
ES_ori729	Early-S IZs	3.75021	1.00135	0.281351	0.33545	0.152216	0.401446
ES_ori730	Early-S IZs	3.098	0.809312	0.253216	0.236057	0.12454	0.517995
ES_ori731	Early-S IZs	2.26462	1.20711	0.295418	0.124241	0.152216	0.336697
ES_ori732	Early-S IZs	1.99286	1.17968	0.365756	0.236057	0.152216	0.336697
ES_ori733	Early-S IZs	1.57617	1.11109	0.548634	0.33545	0.193729	0.258997
ES_ori735	Early-S IZs	2.40955	0.946484	0.295418	0.260905	0.166054	0.492095
ES_ori736	Early-S IZs	3.22482	0.987635	0.281351	0.248481	0.110702	0.479145
ES_ori737	Early-S IZs	2.69942	1.37172	0.281351	0.198785	0.12454	0.362596
ES_ori738	Early-S IZs	2.33709	0.960201	0.323553	0.124241	0.069189	0.427346
ES_ori739	Early-S IZs	1.75734	1.2757	0.393891	0.310601	0.221405	0.323747
ES_ori741	Early-S IZs	5.05463	0.891615	0.309486	0.236057	0.138378	0.401446
ES_ori742	Early-S IZs	7.13807	0.630989	0.196945	0.173937	0.249081	0.582744
ES_ori743	Early-S IZs	4.56547	0.891615	0.267283	0.099392	0.12454	0.401446
ES_ori744	Early-S IZs	5.07274	0.795595	0.253216	0.198785	0.110702	0.440296
ES_ori745	Early-S IZs	4.78287	1.01507	0.239148	0.149089	0.096865	0.401446
ES_ori746	Early-S IZs	3.56904	0.795595	0.323553	0.136665	0.12454	0.297847
ES_ori747	Early-S IZs	1.03267	1.22083	0.689309	0.45969	0.193729	0.271947
ES_ori748	Early-S IZs	4.3843	1.23454	0.337621	0.236057	0.110702	0.492095
ES_ori749	Early-S IZs	3.58715	0.987635	0.239148	0.161513	0.166054	0.246048
ES_ori750	Early-S IZs	2.93494	1.12481	0.309486	0.236057	0.110702	0.401446
ES_ori751	Early-S IZs	4.1669	1.12481	0.351688	0.198785	0.166054	0.297847
ES_ori752	Early-S IZs	3.65962	0.795595	0.295418	0.223633	0.193729	0.375546
ES_ori753	Early-S IZs	2.91683	0.973918	0.478296	0.310601	0.110702	0.388496
ES_ori754	Early-S IZs	2.68131	1.30313	0.703377	0.260905	0.179892	0.310797
ES_ori755	Early-S IZs	1.75734	1.15224	0.422026	0.260905	0.069189	0.246048
ES_ori756	Early-S IZs	1.99286	0.740726	0.703377	0.447266	0.193729	0.362596
ES_ori757	Early-S IZs	1.99286	1.08366	0.618971	0.310601	0.166054	0.375546
ES_ori758	Early-S IZs	3.60527	1.11109	0.464229	0.323025	0.083027	0.466195
ES_ori759	Early-S IZs	2.60884	0.740726	0.281351	0.236057	0.12454	0.194248
ES_ori760	Early-S IZs	3.15235	0.987635	0.379823	0.223633	0.166054	0.284897
ES_ori761	Early-S IZs	2.39144	1.08366	0.309486	0.211209	0.055351	0.375546
ES_ori762	Early-S IZs	3.26105	0.946484	0.379823	0.236057	0.12454	0.297847
ES_ori763	Early-S IZs	3.22482	1.12481	0.379823	0.447266	0.055351	0.271947
ES_ori764	Early-S IZs	2.86248	1.11109	0.478296	0.248481	0.152216	0.284897
ES_ori765	Early-S IZs	3.24293	0.864181	0.534566	0.273329	0.262918	0.362596
ES_ori766	Early-S IZs	2.84436	0.905332	0.393891	0.360298	0.193729	0.362596
ES_ori767	Early-S IZs	1.395	1.09737	0.450161	0.33545	0.249081	0.349647
ES_ori768	Early-S IZs	1.86604	1.2757	0.731512	0.323025	0.179892	0.207198
ES_ori769	Early-S IZs	3.3154	0.630989	0.351688	0.434842	0.345945	0.556844
ES_ori770	Early-S IZs	3.07988	0.891615	0.534566	0.323025	0.138378	0.388496
ES_ori771	Early-S IZs	2.08345	1.22083	0.703377	0.285753	0.179892	0.297847
ES_ori772	Early-S IZs	2.59072	0.836747	0.506431	0.298177	0.179892	0.349647
ES_ori773	Early-S IZs	2.22838	0.877898	0.661174	0.434842	0.276756	0.310797
ES_ori774	Early-S IZs	2.64507	0.960201	0.534566	0.385146	0.221405	0.220148
ES_ori775	Early-S IZs	3.78644	1.19339	0.492364	0.198785	0.096865	0.297847
ES_ori776	Early-S IZs	3.76832	1.00135	0.379823	0.422418	0.235243	0.310797
ES_ori777	Early-S IZs	1.68488	1.11109	0.534566	0.45969	0.193729	0.401446
ES_ori778	Early-S IZs	4.92781	0.699575	0.407958	0.161513	0.193729	0.582744
ES_ori779	Early-S IZs	5.25391	0.891615	0.534566	0.260905	0.027676	0.375546
ES_ori780	Early-S IZs	2.51825	0.960201	0.323553	0.161513	0.110702	0.362596
ES_ori781	Early-S IZs	2.39144	1.08366	0.365756	0.161513	0.179892	0.492095
ES_ori782	Early-S IZs	1.1776	0.713292	0.618971	0.385146	0.332107	0.246048
ES_ori783	Early-S IZs	3.4241	0.891615	0.267283	0.198785	0.179892	0.466195
ES_ori784	Early-S IZs	1.61241	0.4801	0.267283	0.198785	0.013838	0.246048
ES_ori785	Early-S IZs	4.22125	0.864181	0.182878	0.248481	0.193729	0.556844
ES_ori786	Early-S IZs	4.32995	0.960201	0.140675	0.186361	0.096865	0.336697
ES_ori787	Early-S IZs	4.34807	1.02879	0.196945	0.136665	0.069189	0.440296
ES_ori788	Early-S IZs	4.56547	0.919049	0.239148	0.186361	0.221405	0.401446
ES_ori789	Early-S IZs	10.0368	0.823029	0.323553	0.198785	0.138378	0.505045
ES_ori790	Early-S IZs	10.852	0.603555	0.253216	0.149089	0.096865	0.686343
ES_ori791	Early-S IZs	7.64535	0.589838	0.16881	0.198785	0.110702	0.479145
ES_ori792	Early-S IZs	3.04365	0.685858	0.211013	0.211209	0.110702	0.440296
ES_ori793	Early-S IZs	2.82624	1.22083	0.379823	0.198785	0.12454	0.220148
ES_ori794	Early-S IZs	2.1378	1.26198	0.182878	0.198785	0.096865	0.375546
ES_ori795	Early-S IZs	5.61625	0.781878	0.450161	0.33545	0.207567	0.401446
ES_ori796	Early-S IZs	5.74307	0.727009	0.379823	0.33545	0.152216	0.453246
ES_ori797	Early-S IZs	1.70299	0.644706	0.436094	0.385146	0.221405	0.453246
ES_ori798	Early-S IZs	2.69942	0.973918	0.379823	0.236057	0.083027	0.336697
ES_ori799	Early-S IZs	3.07988	0.905332	0.464229	0.211209	0.152216	0.388496
ES_ori800	Early-S IZs	5.99671	0.713292	0.239148	0.173937	0.027676	0.297847
ES_ori801	Early-S IZs	7.10184	0.685858	0.267283	0.136665	0.083027	0.453246
ES_ori802	Early-S IZs	3.17046	1.15224	0.365756	0.236057	0.110702	0.505045
ES_ori803	Early-S IZs	2.75378	1.11109	0.309486	0.211209	0.055351	0.349647
ES_ori804	Early-S IZs	3.51469	1.09737	0.281351	0.223633	0.041513	0.453246
ES_ori805	Early-S IZs	4.1669	0.973918	0.295418	0.173937	0.12454	0.323747
ES_ori806	Early-S IZs	4.81911	1.01507	0.196945	0.198785	0.096865	0.349647
ES_ori807	Early-S IZs	4.65605	0.836747	0.211013	0.149089	0.110702	0.388496
ES_ori808	Early-S IZs	6.68515	0.960201	0.154743	0.173937	0.110702	0.440296
ES_ori809	Early-S IZs	4.74664	0.740726	0.196945	0.248481	0.138378	0.492095
ES_ori810	Early-S IZs	6.17788	0.781878	0.211013	0.310601	0.179892	0.517995
ES_ori811	Early-S IZs	5.27203	0.672141	0.281351	0.285753	0.110702	0.517995
ES_ori812	Early-S IZs	4.18501	0.836747	0.11254	0.173937	0.096865	0.427346
ES_ori813	Early-S IZs	4.98216	0.781878	0.225081	0.186361	0.179892	0.492095
ES_ori814	Early-S IZs	5.6706	0.768161	0.211013	0.124241	0.096865	0.194248
ES_ori815	Early-S IZs	6.10541	0.754444	0.211013	0.186361	0.138378	0.492095
ES_ori816	Early-S IZs	5.83366	1.06994	0.379823	0.111817	0.055351	0.440296
ES_ori817	Early-S IZs	4.94592	0.960201	0.365756	0.111817	0.179892	0.556844
ES_ori818	Early-S IZs	2.1378	0.877898	0.604904	0.273329	0.055351	0.246048
ES_ori819	Early-S IZs	2.80813	1.09737	0.604904	0.409994	0.193729	0.388496
ES_ori820	Early-S IZs	1.99286	1.13852	0.534566	0.347874	0.207567	0.233098
ES_ori821	Early-S IZs	5.12709	0.809312	0.225081	0.273329	0.110702	0.453246
ES_ori822	Early-S IZs	2.28273	0.823029	0.618971	0.310601	0.235243	0.258997
ES_ori823	Early-S IZs	2.11968	0.795595	0.647107	0.447266	0.193729	0.349647
ES_ori824	Early-S IZs	1.77546	0.781878	0.759647	0.484538	0.290594	0.271947
ES_ori825	Early-S IZs	1.395	0.946484	0.787782	0.447266	0.138378	0.310797
ES_ori826	Early-S IZs	6.14164	0.850464	0.281351	0.273329	0.069189	0.310797
ES_ori827	Early-S IZs	2.73566	0.905332	0.253216	0.173937	0.110702	0.336697
ES_ori828	Early-S IZs	2.75378	1.02879	0.323553	0.186361	0.12454	0.310797
ES_ori829	Early-S IZs	7.28301	1.12481	0.267283	0.149089	0.110702	0.414396
ES_ori830	Early-S IZs	2.17403	1.20711	0.323553	0.323025	0.179892	0.414396
ES_ori831	Early-S IZs	2.40955	1.13852	0.407958	0.360298	0.235243	0.414396
ES_ori832	Early-S IZs	2.75378	0.987635	0.661174	0.422418	0.166054	0.349647
ES_ori833	Early-S IZs	0.923964	3.11379	0.97066	0.534234	0.290594	0.440296
ES_ori834	Early-S IZs	0.851496	0.589838	0.450161	0.447266	0.401297	0.271947
ES_ori835	Early-S IZs	6.8482	0.589838	0.407958	0.149089	0.083027	0.466195
ES_ori836	Early-S IZs	6.39528	0.534969	0.295418	0.236057	0.193729	0.414396
ES_ori837	Early-S IZs	4.92781	0.932767	0.337621	0.260905	0.152216	0.427346
ES_ori838	Early-S IZs	1.05078	1.24826	0.422026	0.149089	0.12454	0.233098
ES_ori839	Early-S IZs	1.23195	0.809312	0.534566	0.509386	0.359783	0.349647
ES_ori840	Early-S IZs	1.77546	0.630989	0.844052	0.484538	0.262918	0.297847
ES_ori841	Early-S IZs	7.73593	0.699575	0.253216	0.149089	0.083027	0.479145
ES_ori842	Early-S IZs	7.26489	0.850464	0.281351	0.136665	0.083027	0.453246
ES_ori843	Early-S IZs	4.58359	0.493818	0.337621	0.347874	0.179892	0.453246
ES_ori844	Early-S IZs	3.56904	0.754444	0.295418	0.236057	0.249081	0.207198
ES_ori845	Early-S IZs	3.58715	0.891615	0.351688	0.248481	0.276756	0.323747
ES_ori846	Early-S IZs	3.84079	0.973918	0.323553	0.186361	0.110702	0.427346
ES_ori847	Early-S IZs	2.82624	0.973918	0.506431	0.496962	0.221405	0.297847
ES_ori848	Early-S IZs	6.05106	0.672141	0.407958	0.186361	0.069189	0.453246
ES_ori849	Early-S IZs	8.11639	0.658424	0.196945	0.310601	0.12454	0.427346
ES_ori850	Early-S IZs	1.32254	0.864181	0.562701	0.273329	0.166054	0.129499
ES_ori851	Early-S IZs	1.90228	1.06994	0.450161	0.198785	0.110702	0.220148
ES_ori852	Early-S IZs	1.21384	1.06994	0.717444	0.347874	0.152216	0.375546
ES_ori853	Early-S IZs	1.97475	1.22083	0.436094	0.198785	0.12454	0.258997
ES_ori854	Early-S IZs	3.73209	1.26198	0.436094	0.285753	0.12454	0.414396
ES_ori855	Early-S IZs	3.62339	1.16596	0.323553	0.236057	0.166054	0.440296
ES_ori856	Early-S IZs	3.93138	0.850464	0.323553	0.260905	0.069189	0.479145
ES_ori857	Early-S IZs	4.23936	1.00135	0.407958	0.223633	0.069189	0.401446
ES_ori858	Early-S IZs	2.75378	1.05622	0.225081	0.124241	0.193729	0.220148
ES_ori859	Early-S IZs	4.90969	1.02879	0.281351	0.149089	0.12454	0.401446
ES_ori860	Early-S IZs	3.69586	0.987635	0.323553	0.111817	0.055351	0.427346
ES_ori861	Early-S IZs	3.55092	0.727009	0.281351	0.273329	0.166054	0.388496
ES_ori862	Early-S IZs	4.76476	0.740726	0.211013	0.223633	0.290594	0.466195
ES_ori863	Early-S IZs	4.09443	0.795595	0.295418	0.149089	0.12454	0.427346
ES_ori864	Early-S IZs	3.62339	0.850464	0.281351	0.198785	0.110702	0.362596
ES_ori865	Early-S IZs	3.51469	0.658424	0.309486	0.124241	0.138378	0.349647
ES_ori866	Early-S IZs	3.93138	0.836747	0.253216	0.186361	0.207567	0.246048
ES_ori867	Early-S IZs	3.67774	1.17968	0.281351	0.298177	0.110702	0.375546
ES_ori868	Early-S IZs	2.88059	1.13852	0.16881	0.124241	0.110702	0.401446
ES_ori869	Early-S IZs	3.58715	0.809312	0.182878	0.161513	0.12454	0.388496
ES_ori870	Early-S IZs	6.12353	0.836747	0.154743	0.211209	0.083027	0.427346
ES_ori871	Early-S IZs	8.20697	0.521252	0.16881	0.136665	0.152216	0.453246
ES_ori872	Early-S IZs	4.36618	0.507535	0.182878	0.124241	0.096865	0.388496
ES_ori873	Early-S IZs	3.17046	0.630989	0.11254	0.111817	0.12454	0.284897
ES_ori874	Early-S IZs	2.75378	1.12481	0.182878	0.124241	0.013838	0.466195
ES_ori875	Early-S IZs	3.58715	0.946484	0.225081	0.149089	0.207567	0.543895
ES_ori876	Early-S IZs	5.07274	0.630989	0.225081	0.111817	0.152216	0.427346
ES_ori877	Early-S IZs	6.95691	0.781878	0.365756	0.211209	0.096865	0.362596
ES_ori878	Early-S IZs	5.30826	0.727009	0.253216	0.298177	0.069189	0.323747
ES_ori879	Early-S IZs	3.69586	0.754444	0.309486	0.211209	0.166054	0.388496
ES_ori880	Early-S IZs	2.64507	1.28941	0.464229	0.273329	0.12454	0.492095
ES_ori881	Early-S IZs	2.15592	1.28941	0.492364	0.248481	0.207567	0.466195
ES_ori882	Early-S IZs	2.42767	1.33056	0.337621	0.310601	0.166054	0.440296
ES_ori883	Early-S IZs	5.38073	1.00135	0.225081	0.260905	0.096865	0.440296
ES_ori884	Early-S IZs	3.60527	0.864181	0.267283	0.186361	0.12454	0.375546
ES_ori885	Early-S IZs	3.62339	1.13852	0.295418	0.186361	0.179892	0.375546
ES_ori886	Early-S IZs	3.82267	0.960201	0.492364	0.149089	0.179892	0.414396
ES_ori887	Early-S IZs	3.69586	1.01507	0.407958	0.136665	0.207567	0.336697
ES_ori888	Early-S IZs	3.94949	0.823029	0.323553	0.33545	0.096865	0.440296
ES_ori889	Early-S IZs	3.40598	0.850464	0.196945	0.211209	0.110702	0.297847
ES_ori890	Early-S IZs	4.61982	0.919049	0.154743	0.186361	0.096865	0.246048
ES_ori891	Early-S IZs	4.80099	1.00135	0.211013	0.260905	0.12454	0.440296
ES_ori892	Early-S IZs	4.52924	0.699575	0.323553	0.149089	0.083027	0.375546
ES_ori893	Early-S IZs	3.67774	0.768161	0.182878	0.211209	0.069189	0.414396
ES_ori894	Early-S IZs	2.62696	1.02879	0.309486	0.149089	0.152216	0.556844
ES_ori895	Early-S IZs	2.53637	0.946484	0.422026	0.223633	0.193729	0.414396
ES_ori896	Early-S IZs	2.71754	0.891615	0.407958	0.211209	0.110702	0.349647
ES_ori897	Early-S IZs	4.34807	0.891615	0.365756	0.260905	0.166054	0.414396
ES_ori898	Early-S IZs	4.43865	0.905332	0.379823	0.198785	0.069189	0.517995
ES_ori899	Early-S IZs	2.95306	0.795595	0.407958	0.236057	0.055351	0.401446
ES_ori900	Early-S IZs	3.18858	1.23454	0.225081	0.111817	0.138378	0.492095
ES_ori901	Early-S IZs	2.97118	0.946484	0.253216	0.236057	0.138378	0.220148
ES_ori902	Early-S IZs	3.22482	0.987635	0.365756	0.260905	0.138378	0.284897
ES_ori903	Early-S IZs	2.9893	0.740726	0.253216	0.285753	0.110702	0.427346
ES_ori904	Early-S IZs	3.13423	0.754444	0.576769	0.186361	0.166054	0.323747
ES_ori905	Early-S IZs	4.31183	0.823029	0.731512	0.298177	0.221405	0.388496
ES_ori906	Early-S IZs	5.61625	0.713292	0.562701	0.33545	0.179892	0.375546
ES_ori907	Early-S IZs	6.92067	1.00135	0.548634	0.385146	0.221405	0.582744
ES_ori908	Early-S IZs	4.67417	0.864181	0.548634	0.360298	0.249081	0.375546
ES_ori909	Early-S IZs	2.88059	1.53632	0.281351	0.323025	0.096865	0.388496
ES_ori910	Early-S IZs	4.29372	0.795595	0.365756	0.173937	0.096865	0.388496
ES_ori911	Early-S IZs	3.76832	0.891615	0.182878	0.285753	0.110702	0.414396
ES_ori912	Early-S IZs	3.89514	0.850464	0.295418	0.236057	0.110702	0.375546
ES_ori913	Early-S IZs	2.68131	1.05622	0.211013	0.173937	0.166054	0.310797
ES_ori914	Early-S IZs	3.24293	0.919049	0.16881	0.310601	0.193729	0.427346
ES_ori915	Early-S IZs	3.11611	1.24826	0.337621	0.161513	0.12454	0.453246
ES_ori916	Early-S IZs	5.90612	0.740726	0.295418	0.173937	0.069189	0.479145
ES_ori917	Early-S IZs	5.41697	0.603555	0.16881	0.136665	0.027676	0.284897
ES_ori918	Early-S IZs	5.5619	0.685858	0.196945	0.161513	0.013838	0.310797
ES_ori919	Early-S IZs	5.58002	0.727009	0.211013	0.186361	0.166054	0.517995
ES_ori920	Early-S IZs	3.07988	0.425232	0.11254	0.186361	0.110702	0.220148
ES_ori921	Early-S IZs	4.20313	0.658424	0.182878	0.136665	0.221405	0.323747
ES_ori922	Early-S IZs	4.09443	0.864181	0.225081	0.198785	0.110702	0.453246
ES_ori923	Early-S IZs	4.90969	0.809312	0.182878	0.136665	0.069189	0.466195
ES_ori924	Early-S IZs	3.85891	0.576121	0.239148	0.248481	0.110702	0.362596
ES_ori925	Early-S IZs	5.09086	1.0425	0.211013	0.161513	0.110702	0.466195
ES_ori926	Early-S IZs	2.69942	0.809312	0.281351	0.124241	0.138378	0.530945
ES_ori927	Early-S IZs	4.87346	0.740726	0.182878	0.186361	0.12454	0.401446
ES_ori928	Early-S IZs	7.24678	0.781878	0.154743	0.211209	0.069189	0.401446
ES_ori929	Early-S IZs	4.81911	1.37172	0.422026	0.236057	0.041513	0.362596
ES_ori930	Early-S IZs	2.06533	1.0425	0.225081	0.161513	0.12454	0.427346
ES_ori931	Early-S IZs	10.4897	0.576121	0.182878	0.173937	0.138378	0.569794
ES_ori932	Early-S IZs	10.3267	0.438949	0.140675	0.211209	0.083027	0.466195
ES_ori933	Early-S IZs	10.9607	0.507535	0.084405	0.173937	0.083027	0.427346
ES_ori934	Early-S IZs	9.85562	0.466383	0.196945	0.149089	0.055351	0.530945
ES_ori935	Early-S IZs	3.18858	0.781878	0.140675	0.161513	0.110702	0.349647
ES_ori936	Early-S IZs	3.5328	0.754444	0.267283	0.173937	0.12454	0.323747
ES_ori937	Early-S IZs	4.47488	0.864181	0.239148	0.173937	0.110702	0.246048
ES_ori938	Early-S IZs	4.43865	0.768161	0.140675	0.086968	0.041513	0.492095
ES_ori939	Early-S IZs	6.59457	0.685858	0.11254	0.111817	0.069189	0.375546
ES_ori940	Early-S IZs	5.36261	0.823029	0.196945	0.124241	0.152216	0.336697
ES_ori941	Early-S IZs	4.65605	0.781878	0.154743	0.223633	0.152216	0.517995
ES_ori942	Early-S IZs	8.08016	0.740726	0.16881	0.323025	0.138378	0.569794
ES_ori943	Early-S IZs	7.46418	0.658424	0.182878	0.198785	0.193729	0.453246
ES_ori944	Early-S IZs	4.29372	0.740726	0.211013	0.248481	0.138378	0.466195
ES_ori945	Early-S IZs	4.29372	0.932767	0.295418	0.149089	0.083027	0.375546
ES_ori946	Early-S IZs	4.89157	0.672141	0.098473	0.074544	0.110702	0.466195
ES_ori947	Early-S IZs	5.32638	0.946484	0.225081	0.149089	0.096865	0.440296
ES_ori948	Early-S IZs	5.32638	0.809312	0.393891	0.211209	0.152216	0.427346
ES_ori949	Early-S IZs	3.96761	0.905332	0.16881	0.298177	0.069189	0.414396
ES_ori950	Early-S IZs	2.30085	0.576121	0.140675	0.198785	0.12454	0.323747
ES_ori951	Early-S IZs	3.22482	1.06994	0.182878	0.161513	0.152216	0.492095
ES_ori952	Early-S IZs	2.30085	0.823029	0.16881	0.136665	0.12454	0.375546
ES_ori953	Early-S IZs	3.56904	0.960201	0.365756	0.198785	0.055351	0.336697
ES_ori954	Early-S IZs	4.07631	1.08366	0.253216	0.248481	0.193729	0.453246
ES_ori955	Early-S IZs	3.58715	0.987635	0.309486	0.236057	0.083027	0.336697
ES_ori956	Early-S IZs	3.46034	1.63234	0.422026	0.298177	0.069189	0.453246
ES_ori957	Early-S IZs	3.56904	1.15224	0.281351	0.149089	0.166054	0.258997
ES_ori958	Early-S IZs	10.6165	0.548686	0.239148	0.223633	0.069189	0.517995
ES_ori959	Early-S IZs	7.10184	0.493818	0.154743	0.236057	0.152216	0.401446
ES_ori960	Early-S IZs	5.76119	0.548686	0.211013	0.223633	0.096865	0.543895
ES_ori961	Early-S IZs	11.1782	0.466383	0.140675	0.124241	0.166054	0.517995
ES_ori962	Early-S IZs	12.0478	0.507535	0.225081	0.099392	0.083027	0.297847
ES_ori963	Early-S IZs	2.4639	1.31685	0.379823	0.186361	0.069189	0.336697
ES_ori964	Early-S IZs	4.23936	0.891615	0.225081	0.149089	0.110702	0.427346
ES_ori965	Early-S IZs	4.22125	0.603555	0.267283	0.149089	0.055351	0.414396
ES_ori966	Early-S IZs	7.6997	0.603555	0.182878	0.173937	0.138378	0.505045
ES_ori967	Early-S IZs	5.99671	0.823029	0.154743	0.086968	0.069189	0.401446
ES_ori968	Early-S IZs	3.15235	0.685858	0.196945	0.248481	0.138378	0.258997
ES_ori969	Early-S IZs	2.60884	0.946484	0.154743	0.074544	0.152216	0.284897
ES_ori970	Early-S IZs	4.05819	0.768161	0.225081	0.111817	0.138378	0.453246
ES_ori971	Early-S IZs	3.85891	0.644706	0.182878	0.111817	0.096865	0.479145
ES_ori972	Early-S IZs	4.85534	0.713292	0.267283	0.198785	0.138378	0.401446
ES_ori973	Early-S IZs	5.54378	0.630989	0.182878	0.198785	0.096865	0.414396
ES_ori974	Early-S IZs	5.29015	0.617272	0.225081	0.173937	0.138378	0.388496
ES_ori975	Early-S IZs	3.15235	0.973918	0.253216	0.198785	0.138378	0.440296
ES_ori976	Early-S IZs	2.77189	1.0425	0.225081	0.099392	0.12454	0.284897
ES_ori977	Early-S IZs	2.77189	1.08366	0.211013	0.260905	0.12454	0.479145
ES_ori978	Early-S IZs	2.50014	0.754444	0.182878	0.124241	0.096865	0.258997
ES_ori979	Early-S IZs	3.51469	1.02879	0.211013	0.211209	0.193729	0.440296
ES_ori980	Early-S IZs	3.89514	0.877898	0.267283	0.173937	0.221405	0.543895
ES_ori981	Early-S IZs	3.62339	0.891615	0.337621	0.074544	0.055351	0.362596
ES_ori982	Early-S IZs	4.52924	0.685858	0.182878	0.186361	0.110702	0.388496
ES_ori983	Early-S IZs	4.51112	0.932767	0.182878	0.186361	0.179892	0.479145
ES_ori984	Early-S IZs	3.60527	0.946484	0.225081	0.124241	0.069189	0.440296
ES_ori985	Early-S IZs	3.56904	1.00135	0.211013	0.236057	0.083027	0.310797
ES_ori986	Early-S IZs	4.05819	0.877898	0.11254	0.099392	0.069189	0.362596
ES_ori987	Early-S IZs	5.38073	0.932767	0.267283	0.198785	0.096865	0.466195
ES_ori988	Early-S IZs	6.81197	0.740726	0.196945	0.149089	0.12454	0.647494
ES_ori989	Early-S IZs	5.81554	0.644706	0.225081	0.099392	0.179892	0.453246
ES_ori990	Early-S IZs	6.72139	0.823029	0.182878	0.124241	0.083027	0.647494
ES_ori991	Early-S IZs	6.23223	0.576121	0.070338	0.248481	0.110702	0.517995
ES_ori992	Early-S IZs	3.91326	0.685858	0.225081	0.124241	0.096865	0.349647
ES_ori993	Early-S IZs	9.9462	0.438949	0.154743	0.173937	0.069189	0.595694
ES_ori994	Early-S IZs	10.997	0.589838	0.196945	0.198785	0.069189	0.323747
ES_ori995	Early-S IZs	9.02224	0.4801	0.11254	0.173937	0.069189	0.362596
ES_ori996	Early-S IZs	8.69613	0.562403	0.154743	0.173937	0.12454	0.336697
ES_ori997	Early-S IZs	5.03651	0.754444	0.098473	0.186361	0.110702	0.543895
ES_ori998	Early-S IZs	5.39885	0.534969	0.154743	0.260905	0.152216	0.479145
ES_ori999	Early-S IZs	4.493	0.534969	0.098473	0.173937	0.12454	0.414396
ES_ori1000	Early-S IZs	5.39885	0.905332	0.126608	0.211209	0.138378	0.517995
ES_ori1001	Early-S IZs	5.27203	0.823029	0.098473	0.173937	0.193729	0.362596
ES_ori1002	Early-S IZs	5.54378	1.00135	0.267283	0.173937	0.152216	0.556844
ES_ori1003	Early-S IZs	4.83722	0.685858	0.140675	0.173937	0.110702	0.466195
ES_ori1004	Early-S IZs	3.91326	0.576121	0.154743	0.111817	0.12454	0.271947
ES_ori1005	Early-S IZs	4.47488	0.562403	0.154743	0.173937	0.179892	0.362596
ES_ori1006	Early-S IZs	7.88087	0.658424	0.196945	0.124241	0.138378	0.556844
ES_ori1007	Early-S IZs	6.99314	0.562403	0.16881	0.149089	0.069189	0.284897
ES_ori1008	Early-S IZs	8.94977	0.740726	0.211013	0.124241	0.12454	0.517995
ES_ori1009	Early-S IZs	4.23936	0.658424	0.154743	0.298177	0.096865	0.530945
ES_ori1010	Early-S IZs	4.32995	0.781878	0.126608	0.198785	0.138378	0.466195
ES_ori1011	Early-S IZs	3.18858	0.891615	0.239148	0.236057	0.041513	0.414396
ES_ori1012	Early-S IZs	3.64151	1.05622	0.281351	0.248481	0.110702	0.505045
ES_ori1013	Early-S IZs	3.94949	0.740726	0.253216	0.161513	0.013838	0.401446
ES_ori1014	Early-S IZs	4.11255	0.548686	0.239148	0.136665	0.152216	0.349647
ES_ori1015	Early-S IZs	3.17046	0.630989	0.11254	0.124241	0.12454	0.233098
ES_ori1016	Early-S IZs	5.30826	0.877898	0.16881	0.099392	0.12454	0.310797
ES_ori1017	Early-S IZs	6.66703	0.438949	0.225081	0.161513	0.041513	0.505045
ES_ori1018	Early-S IZs	6.05106	0.493818	0.140675	0.161513	0.110702	0.505045
ES_ori1019	Early-S IZs	6.55833	0.823029	0.11254	0.173937	0.069189	0.362596
ES_ori1020	Early-S IZs	6.81197	0.795595	0.16881	0.149089	0.166054	0.608644
ES_ori1021	Early-S IZs	7.02937	0.795595	0.042203	0.173937	0.013838	0.297847
ES_ori1022	Early-S IZs	8.02581	0.617272	0.11254	0.198785	0.110702	0.362596
ES_ori1023	Early-S IZs	5.27203	0.617272	0.211013	0.074544	0.179892	0.362596
ES_ori1024	Early-S IZs	3.04365	0.740726	0.281351	0.161513	0.055351	0.284897
ES_ori1025	Early-S IZs	3.33352	1.02879	0.196945	0.186361	0.152216	0.401446
ES_ori1026	Early-S IZs	4.74664	0.809312	0.253216	0.211209	0.166054	0.440296
ES_ori1027	Early-S IZs	6.79385	0.576121	0.126608	0.136665	0.069189	0.479145
ES_ori1028	Early-S IZs	7.01126	0.507535	0.11254	0.211209	0.069189	0.453246
ES_ori1029	Early-S IZs	6.39528	0.507535	0.239148	0.099392	0.110702	0.530945
ES_ori1030	Early-S IZs	5.7793	0.562403	0.140675	0.136665	0.096865	0.466195
ES_ori1031	Early-S IZs	6.28658	0.891615	0.281351	0.149089	0.12454	0.517995
ES_ori1032	Early-S IZs	7.26489	0.562403	0.267283	0.236057	0.083027	0.362596
ES_ori1033	Early-S IZs	5.96047	0.658424	0.16881	0.136665	0.027676	0.427346
ES_ori1034	Early-S IZs	3.94949	0.672141	0.154743	0.149089	0.138378	0.427346
ES_ori1035	Early-S IZs	3.85891	0.768161	0.225081	0.136665	0.12454	0.375546
ES_ori1036	Early-S IZs	3.00741	0.644706	0.225081	0.099392	0.069189	0.388496
ES_ori1037	Early-S IZs	5.61625	1.06994	0.365756	0.198785	0.083027	0.492095
ES_ori1038	Early-S IZs	5.63437	0.973918	0.323553	0.310601	0.12454	0.543895
ES_ori1039	Early-S IZs	2.39144	1.22083	0.267283	0.186361	0.221405	0.492095
ES_ori1040	Early-S IZs	2.57261	0.795595	0.295418	0.111817	0.069189	0.388496
ES_ori1041	Early-S IZs	4.493	0.768161	0.16881	0.136665	0.12454	0.349647
ES_ori1042	Early-S IZs	4.02196	0.727009	0.225081	0.186361	0.096865	0.336697
ES_ori1043	Early-S IZs	5.68872	0.946484	0.281351	0.298177	0.12454	0.414396
ES_ori1044	Early-S IZs	4.07631	0.713292	0.211013	0.198785	0.152216	0.440296
ES_ori1045	Early-S IZs	3.55092	0.699575	0.309486	0.136665	0.166054	0.207198
ES_ori1046	Early-S IZs	2.68131	1.15224	0.211013	0.173937	0.138378	0.401446
ES_ori1047	Early-S IZs	2.26462	1.00135	0.239148	0.149089	0.083027	0.492095
ES_ori1048	Early-S IZs	2.19215	0.946484	0.211013	0.111817	0.110702	0.375546
ES_ori1049	Early-S IZs	2.15592	0.946484	0.182878	0.161513	0.179892	0.479145
ES_ori1050	Early-S IZs	2.4639	1.30313	0.253216	0.161513	0.179892	0.246048
ES_ori1051	Early-S IZs	3.87703	1.11109	0.365756	0.223633	0.166054	0.414396
ES_ori1052	Early-S IZs	6.26846	0.548686	0.196945	0.186361	0.152216	0.440296
ES_ori1053	Early-S IZs	6.59457	0.795595	0.126608	0.173937	0.138378	0.362596
ES_ori1054	Early-S IZs	3.06176	1.48145	0.154743	0.223633	0.110702	0.427346
ES_ori1055	Early-S IZs	2.93494	0.795595	0.196945	0.198785	0.138378	0.271947
ES_ori1056	Early-S IZs	4.76476	0.946484	0.365756	0.223633	0.12454	0.453246
ES_ori1057	Early-S IZs	4.85534	1.24826	0.253216	0.149089	0.12454	0.401446
ES_ori1058	Early-S IZs	5.32638	1.00135	0.196945	0.260905	0.179892	0.349647
ES_ori1059	Early-S IZs	5.27203	1.19339	0.351688	0.186361	0.096865	0.440296
ES_ori1060	Early-S IZs	4.87346	1.20711	0.337621	0.186361	0.110702	0.414396
ES_ori1061	Early-S IZs	2.91683	1.09737	0.267283	0.149089	0.138378	0.505045
ES_ori1062	Early-S IZs	2.68131	1.06994	0.393891	0.236057	0.152216	0.233098
ES_ori1063	Early-S IZs	2.37332	1.12481	0.436094	0.06212	0.110702	0.349647
ES_ori1064	Early-S IZs	2.86248	0.932767	0.295418	0.111817	0.152216	0.297847
ES_ori1065	Early-S IZs	3.62339	1.12481	0.239148	0.223633	0.096865	0.414396
ES_ori1066	Early-S IZs	4.80099	0.946484	0.211013	0.161513	0.083027	0.479145
ES_ori1067	Early-S IZs	4.34807	1.0425	0.140675	0.223633	0.166054	0.414396
ES_ori1068	Early-S IZs	4.43865	0.960201	0.253216	0.236057	0.110702	0.414396
ES_ori1069	Early-S IZs	3.94949	0.795595	0.211013	0.186361	0.12454	0.401446
ES_ori1070	Early-S IZs	4.2756	0.919049	0.295418	0.186361	0.083027	0.466195
ES_ori1071	Early-S IZs	4.1669	0.864181	0.196945	0.111817	0.110702	0.453246
ES_ori1072	Early-S IZs	2.66319	0.919049	0.211013	0.198785	0.069189	0.427346
ES_ori1073	Early-S IZs	4.65605	0.919049	0.182878	0.236057	0.096865	0.712243
ES_ori1074	Early-S IZs	5.03651	0.740726	0.211013	0.161513	0.096865	0.414396
ES_ori1075	Early-S IZs	4.76476	0.795595	0.323553	0.099392	0.083027	0.362596
ES_ori1076	Early-S IZs	5.48943	1.05622	0.267283	0.223633	0.069189	0.466195
ES_ori1077	Early-S IZs	4.47488	1.08366	0.196945	0.173937	0.152216	0.479145
ES_ori1078	Early-S IZs	4.72852	0.864181	0.309486	0.223633	0.207567	0.608644
ES_ori1079	Early-S IZs	4.94592	0.864181	0.196945	0.173937	0.179892	0.543895
ES_ori1080	Early-S IZs	5.85177	0.919049	0.267283	0.223633	0.055351	0.375546
ES_ori1081	Early-S IZs	5.3445	0.754444	0.154743	0.248481	0.096865	0.323747
ES_ori1082	Early-S IZs	5.4532	0.685858	0.253216	0.273329	0.096865	0.569794
ES_ori1083	Early-S IZs	3.84079	1.09737	0.267283	0.136665	0.138378	0.323747
ES_ori1084	Early-S IZs	3.91326	1.358	0.379823	0.186361	0.041513	0.284897
ES_ori1085	Early-S IZs	1.41312	1.56376	0.450161	0.136665	0.138378	0.297847
ES_ori1086	Early-S IZs	6.55833	0.617272	0.182878	0.186361	0.069189	0.556844
ES_ori1087	Early-S IZs	6.25034	0.630989	0.16881	0.136665	0.152216	0.362596
ES_ori1088	Early-S IZs	5.68872	0.836747	0.225081	0.111817	0.138378	0.440296
ES_ori1089	Early-S IZs	5.92424	0.850464	0.182878	0.211209	0.055351	0.466195
ES_ori1090	Early-S IZs	2.75378	0.672141	0.225081	0.223633	0.166054	0.414396
ES_ori1091	Early-S IZs	3.38787	1.00135	0.16881	0.248481	0.179892	0.569794
ES_ori1092	Early-S IZs	3.71397	1.01507	0.281351	0.111817	0.12454	0.505045
ES_ori1093	Early-S IZs	3.24293	0.987635	0.154743	0.149089	0.110702	0.310797
ES_ori1094	Early-S IZs	3.47845	0.973918	0.239148	0.149089	0.12454	0.336697
ES_ori1095	Early-S IZs	2.37332	1.20711	0.295418	0.360298	0.12454	0.492095
ES_ori1096	Early-S IZs	2.79001	1.4403	0.182878	0.273329	0.096865	0.388496
ES_ori1097	Early-S IZs	2.31897	1.08366	0.267283	0.310601	0.069189	0.414396
ES_ori1098	Early-S IZs	1.99286	1.20711	0.604904	0.211209	0.069189	0.388496
ES_ori1099	Early-S IZs	1.41312	1.2757	0.253216	0.124241	0.207567	0.246048
ES_ori1100	Early-S IZs	2.73566	0.987635	0.211013	0.111817	0.207567	0.284897
ES_ori1101	Early-S IZs	2.59072	1.08366	0.365756	0.173937	0.152216	0.440296
ES_ori1102	Early-S IZs	3.47845	1.01507	0.16881	0.248481	0.166054	0.323747
ES_ori1103	Early-S IZs	3.40598	1.00135	0.211013	0.236057	0.12454	0.362596
ES_ori1104	Early-S IZs	4.22125	0.946484	0.281351	0.223633	0.193729	0.479145
ES_ori1105	Early-S IZs	2.9893	0.891615	0.182878	0.211209	0.193729	0.375546
ES_ori1106	Early-S IZs	2.50014	1.31685	0.379823	0.273329	0.12454	0.258997
ES_ori1107	Early-S IZs	2.64507	1.23454	0.337621	0.223633	0.096865	0.388496
ES_ori1108	Early-S IZs	4.78287	0.617272	0.182878	0.186361	0.12454	0.336697
ES_ori1109	Early-S IZs	5.3445	0.658424	0.070338	0.223633	0.12454	0.427346
ES_ori1110	Early-S IZs	6.68515	0.685858	0.154743	0.211209	0.138378	0.401446
ES_ori1111	Early-S IZs	6.17788	0.493818	0.154743	0.236057	0.096865	0.479145
ES_ori1112	Early-S IZs	7.22866	0.548686	0.11254	0.223633	0.138378	0.466195
ES_ori1113	Early-S IZs	7.88087	0.438949	0.11254	0.236057	0.041513	0.686343
ES_ori1114	Early-S IZs	7.06561	0.534969	0.126608	0.136665	0.041513	0.466195
ES_ori1115	Early-S IZs	6.55833	0.768161	0.182878	0.211209	0.110702	0.375546
ES_ori1116	Early-S IZs	3.96761	0.823029	0.154743	0.223633	0.152216	0.375546
ES_ori1117	Early-S IZs	2.57261	1.0425	0.16881	0.223633	0.110702	0.414396
ES_ori1118	Early-S IZs	3.85891	1.11109	0.225081	0.236057	0.166054	0.505045
ES_ori1119	Early-S IZs	3.62339	0.905332	0.211013	0.149089	0.110702	0.349647
ES_ori1120	Early-S IZs	4.43865	0.850464	0.211013	0.310601	0.152216	0.466195
ES_ori1121	Early-S IZs	4.22125	0.836747	0.182878	0.236057	0.179892	0.401446
ES_ori1122	Early-S IZs	2.1378	0.672141	0.225081	0.236057	0.096865	0.453246
ES_ori1123	Early-S IZs	3.18858	0.727009	0.196945	0.186361	0.179892	0.375546
ES_ori1124	Early-S IZs	4.04008	0.850464	0.126608	0.186361	0.083027	0.479145
ES_ori1125	Early-S IZs	4.67417	0.603555	0.267283	0.248481	0.12454	0.466195
ES_ori1126	Early-S IZs	8.09827	0.891615	0.196945	0.136665	0.249081	0.440296
ES_ori1127	Early-S IZs	7.08372	0.548686	0.098473	0.161513	0.083027	0.453246
ES_ori1128	Early-S IZs	5.94236	0.507535	0.196945	0.211209	0.083027	0.427346
ES_ori1129	Early-S IZs	6.25034	0.521252	0.239148	0.236057	0.166054	0.401446
ES_ori1130	Early-S IZs	5.54378	0.548686	0.154743	0.198785	0.110702	0.453246
ES_ori1131	Early-S IZs	6.34093	0.548686	0.154743	0.161513	0.055351	0.492095
ES_ori1132	Early-S IZs	6.7395	0.754444	0.267283	0.099392	0.013838	0.440296
ES_ori1133	Early-S IZs	7.60912	0.781878	0.196945	0.285753	0.12454	0.608644
ES_ori1134	Early-S IZs	7.62723	0.411515	0.16881	0.136665	0.055351	0.893541
ES_ori1135	Early-S IZs	7.51853	0.493818	0.070338	0.211209	0.12454	0.401446
ES_ori1136	Early-S IZs	5.48943	0.713292	0.253216	0.149089	0.138378	0.284897
ES_ori1137	Early-S IZs	5.58002	0.4801	0.211013	0.186361	0.069189	0.271947
ES_ori1138	Early-S IZs	5.88801	0.534969	0.11254	0.136665	0.152216	0.349647
ES_ori1139	Early-S IZs	7.42795	0.740726	0.196945	0.086968	0.166054	0.479145
ES_ori1140	Early-S IZs	7.33736	0.740726	0.182878	0.186361	0.12454	0.517995
ES_ori1141	Early-S IZs	6.68515	0.562403	0.11254	0.124241	0.152216	0.246048
ES_ori1142	Early-S IZs	6.81197	0.4801	0.140675	0.186361	0.152216	0.375546
ES_ori1143	Early-S IZs	6.95691	0.795595	0.140675	0.260905	0.096865	0.336697
ES_ori1144	Early-S IZs	5.25391	0.507535	0.253216	0.198785	0.152216	0.414396
ES_ori1145	Early-S IZs	3.78644	0.658424	0.126608	0.136665	0.138378	0.336697
ES_ori1146	Early-S IZs	4.00384	0.960201	0.16881	0.124241	0.193729	0.401446
ES_ori1147	Early-S IZs	1.93851	1.12481	0.661174	0.149089	0.221405	0.375546
ES_ori1148	Early-S IZs	3.07988	1.39915	0.309486	0.33545	0.235243	0.336697
ES_ori1149	Early-S IZs	3.04365	0.809312	0.323553	0.173937	0.179892	0.336697
ES_ori1150	Early-S IZs	2.97118	1.17968	0.295418	0.273329	0.110702	0.246048
ES_ori1151	Early-S IZs	3.15235	1.30313	0.253216	0.298177	0.152216	0.323747
ES_ori1152	Early-S IZs	2.48202	1.24826	0.323553	0.223633	0.138378	0.220148
ES_ori1153	Early-S IZs	1.81169	0.850464	0.436094	0.260905	0.096865	0.233098
ES_ori1154	Early-S IZs	1.61241	1.13852	0.337621	0.385146	0.221405	0.375546
ES_ori1174	Early-S IZs	2.04721	1.15224	0.281351	0.136665	0.179892	0.414396
ES_ori1175	Early-S IZs	4.47488	1.08366	0.16881	0.198785	0.152216	0.440296
ES_ori1176	Early-S IZs	4.3843	0.576121	0.225081	0.211209	0.110702	0.427346
ES_ori1177	Early-S IZs	5.10898	0.891615	0.196945	0.149089	0.096865	0.466195
ES_ori1178	Early-S IZs	2.88059	1.11109	0.295418	0.236057	0.193729	0.427346
ES_ori1179	Early-S IZs	2.91683	0.795595	0.295418	0.173937	0.096865	0.427346
ES_ori1180	Early-S IZs	5.4532	0.617272	0.267283	0.236057	0.069189	0.336697
ES_ori1181	Early-S IZs	6.99314	0.781878	0.267283	0.211209	0.055351	0.492095
ES_ori1182	Early-S IZs	2.73566	0.576121	0.211013	0.136665	0.055351	0.284897
ES_ori1183	Early-S IZs	3.00741	0.987635	0.225081	0.161513	0.138378	0.297847
ES_ori1184	Early-S IZs	3.49657	0.713292	0.281351	0.099392	0.12454	0.297847
ES_ori1185	Early-S IZs	3.91326	0.919049	0.253216	0.111817	0.110702	0.466195
ES_ori1186	Early-S IZs	2.75378	0.823029	0.281351	0.099392	0.152216	0.258997
ES_ori1187	Early-S IZs	3.35163	1.02879	0.253216	0.223633	0.179892	0.427346
ES_ori1188	Early-S IZs	2.22838	1.00135	0.182878	0.236057	0.12454	0.323747
ES_ori1189	Early-S IZs	2.69942	1.09737	0.422026	0.236057	0.083027	0.427346
ES_ori1190	Early-S IZs	4.40242	0.932767	0.295418	0.236057	0.138378	0.440296
ES_ori1191	Early-S IZs	4.74664	0.713292	0.309486	0.260905	0.193729	0.517995
ES_ori1192	Early-S IZs	3.65962	0.507535	0.196945	0.099392	0.12454	0.323747
ES_ori1193	Early-S IZs	3.51469	0.658424	0.154743	0.186361	0.096865	0.375546
ES_ori1194	Early-S IZs	3.06176	0.713292	0.098473	0.136665	0.096865	0.258997
ES_ori1195	Early-S IZs	2.77189	1.11109	0.196945	0.198785	0.138378	0.323747
ES_ori1196	Early-S IZs	3.80456	1.13852	0.295418	0.223633	0.110702	0.401446
ES_ori1197	Early-S IZs	2.40955	0.960201	0.365756	0.211209	0.193729	0.194248
ES_ori1198	Early-S IZs	2.79001	1.08366	0.309486	0.248481	0.055351	0.466195
ES_ori1199	Early-S IZs	2.60884	1.48145	0.267283	0.111817	0.096865	0.492095
ES_ori1200	Early-S IZs	2.64507	1.22083	0.295418	0.124241	0.138378	0.271947
ES_ori1201	Early-S IZs	2.01098	1.33056	0.154743	0.236057	0.138378	0.323747
ES_ori1202	Early-S IZs	2.42767	1.01507	0.225081	0.074544	0.096865	0.479145
ES_ori1203	Early-S IZs	4.85534	0.919049	0.140675	0.149089	0.096865	0.388496
ES_ori1204	Early-S IZs	4.67417	1.06994	0.211013	0.223633	0.096865	0.258997
ES_ori1205	Early-S IZs	2.68131	0.589838	0.337621	0.186361	0.193729	0.310797
ES_ori1206	Early-S IZs	4.45677	0.864181	0.211013	0.198785	0.138378	0.466195
ES_ori1207	Early-S IZs	5.25391	0.672141	0.140675	0.136665	0.12454	0.453246
ES_ori1208	Early-S IZs	7.28301	0.727009	0.126608	0.223633	0.152216	0.517995
ES_ori1209	Early-S IZs	4.29372	0.630989	0.239148	0.173937	0.193729	0.284897
ES_ori1210	Early-S IZs	3.94949	0.727009	0.239148	0.186361	0.110702	0.375546
ES_ori1211	Early-S IZs	3.82267	0.727009	0.281351	0.248481	0.096865	0.258997
ES_ori1212	Early-S IZs	4.00384	0.891615	0.196945	0.161513	0.055351	0.401446
ES_ori1213	Early-S IZs	5.59813	0.795595	0.253216	0.260905	0.138378	0.440296
ES_ori1214	Early-S IZs	6.54022	0.740726	0.225081	0.223633	0.110702	0.569794
ES_ori1215	Early-S IZs	6.28658	0.589838	0.267283	0.223633	0.069189	0.517995
ES_ori1216	Early-S IZs	5.07274	0.727009	0.239148	0.149089	0.096865	0.556844
ES_ori1217	Early-S IZs	5.16333	0.562403	0.253216	0.161513	0.12454	0.453246
ES_ori1218	Early-S IZs	4.85534	0.672141	0.11254	0.273329	0.110702	0.556844
ES_ori1219	Early-S IZs	2.89871	1.34428	0.281351	0.161513	0.12454	0.453246
ES_ori1220	Early-S IZs	2.3552	1.11109	0.295418	0.186361	0.179892	0.414396
ES_ori1221	Early-S IZs	2.50014	1.06994	0.478296	0.223633	0.152216	0.440296
ES_ori1222	Early-S IZs	1.70299	1.67349	0.225081	0.198785	0.179892	0.220148
ES_ori1223	Early-S IZs	2.08345	1.26198	0.309486	0.173937	0.249081	0.440296
ES_ori1224	Early-S IZs	4.07631	0.919049	0.16881	0.298177	0.207567	0.362596
ES_ori1225	Early-S IZs	3.33352	1.00135	0.211013	0.285753	0.152216	0.349647
ES_ori1226	Early-S IZs	6.08729	1.01507	0.211013	0.223633	0.096865	0.349647
ES_ori1227	Early-S IZs	4.00384	0.740726	0.211013	0.173937	0.096865	0.271947
ES_ori1228	Early-S IZs	5.19956	0.836747	0.211013	0.186361	0.083027	0.505045
ES_ori1229	Early-S IZs	4.3843	0.891615	0.16881	0.223633	0.055351	0.427346
ES_ori1230	Early-S IZs	4.7104	0.754444	0.182878	0.248481	0.138378	0.466195
ES_ori1231	Early-S IZs	3.64151	0.768161	0.239148	0.161513	0.069189	0.466195
ES_ori1232	Early-S IZs	3.13423	0.836747	0.140675	0.161513	0.12454	0.427346
ES_ori1233	Early-S IZs	2.0291	0.617272	0.253216	0.099392	0.069189	0.349647
ES_ori1234	Early-S IZs	4.00384	0.603555	0.239148	0.173937	0.110702	0.375546
ES_ori1235	Early-S IZs	3.75021	1.28941	0.154743	0.149089	0.179892	0.336697
ES_ori1236	Early-S IZs	2.88059	0.905332	0.239148	0.260905	0.12454	0.479145
ES_ori1237	Early-S IZs	3.33352	1.09737	0.295418	0.310601	0.207567	0.556844
ES_ori1238	Early-S IZs	2.82624	0.836747	0.126608	0.161513	0.069189	0.297847
ES_ori1239	Early-S IZs	2.88059	1.11109	0.16881	0.124241	0.110702	0.375546
ES_ori1240	Early-S IZs	3.04365	0.905332	0.520499	0.310601	0.221405	0.401446
ES_ori1241	Early-S IZs	2.42767	0.809312	0.464229	0.434842	0.290594	0.297847
ES_ori1242	Early-S IZs	2.48202	0.685858	0.422026	0.285753	0.207567	0.401446
ES_ori1243	Early-S IZs	2.60884	1.02879	0.393891	0.385146	0.262918	0.505045
ES_ori1244	Early-S IZs	1.66676	0.699575	0.562701	0.223633	0.193729	0.271947
ES_ori1245	Early-S IZs	2.55449	1.08366	0.604904	0.323025	0.12454	0.414396
ES_ori1246	Early-S IZs	2.48202	0.836747	0.436094	0.173937	0.262918	0.414396
ES_ori1247	Early-S IZs	3.94949	0.795595	0.562701	0.223633	0.12454	0.375546
ES_ori1248	Early-S IZs	3.91326	1.09737	0.309486	0.422418	0.207567	0.517995
ES_ori1249	Early-S IZs	4.1669	0.493818	0.407958	0.310601	0.152216	0.284897
ES_ori1250	Early-S IZs	4.43865	0.877898	0.281351	0.161513	0.152216	0.414396
ES_ori1251	Early-S IZs	4.6017	0.987635	0.323553	0.186361	0.152216	0.284897
ES_ori1252	Early-S IZs	0.942081	1.24826	0.393891	0.236057	0.152216	0.233098
ES_ori1253	Early-S IZs	2.51825	1.48145	0.295418	0.198785	0.179892	0.336697
ES_ori1254	Early-S IZs	3.13423	1.20711	0.281351	0.186361	0.152216	0.336697
ES_ori1255	Early-S IZs	3.36975	0.960201	0.281351	0.323025	0.152216	0.388496
ES_ori1256	Early-S IZs	1.81169	1.17968	0.337621	0.273329	0.193729	0.258997
ES_ori1257	Early-S IZs	1.95663	0.960201	0.773714	0.260905	0.12454	0.258997
ES_ori1258	Early-S IZs	1.72111	1.02879	0.436094	0.149089	0.12454	0.284897
ES_ori1259	Early-S IZs	2.11968	1.50889	0.689309	0.298177	0.235243	0.414396
ES_ori1260	Early-S IZs	1.95663	1.06994	1.09727	1.7021	1.81275	1.35974
ES_ori1261	Early-S IZs	2.1378	0.973918	0.379823	0.173937	0.069189	0.362596
ES_ori1262	Early-S IZs	2.59072	1.02879	0.407958	0.161513	0.12454	0.233098
ES_ori1263	Early-S IZs	1.37689	1.5226	0.309486	0.186361	0.138378	0.323747
ES_ori1264	Early-S IZs	3.11611	1.55004	0.478296	0.223633	0.207567	0.323747
ES_ori1265	Early-S IZs	1.0689	1.48145	0.478296	0.236057	0.12454	0.297847
ES_ori1266	Early-S IZs	1.2863	1.02879	0.295418	0.186361	0.152216	0.233098
ES_ori1267	Early-S IZs	2.89871	1.31685	0.337621	0.124241	0.083027	0.349647
ES_ori1268	Early-S IZs	2.1378	1.37172	0.379823	0.323025	0.221405	0.440296
ES_ori1269	Early-S IZs	4.22125	1.24826	0.506431	0.298177	0.249081	0.336697
ES_ori1270	Early-S IZs	2.59072	1.26198	0.562701	0.248481	0.193729	0.336697
ES_ori1271	Early-S IZs	2.53637	1.02879	0.393891	0.236057	0.221405	0.388496
ES_ori1272	Early-S IZs	3.89514	1.06994	0.422026	0.223633	0.166054	0.401446
ES_ori1273	Early-S IZs	3.36975	1.13852	0.450161	0.372722	0.096865	0.401446
ES_ori1274	Early-S IZs	2.48202	1.24826	0.281351	0.186361	0.12454	0.258997
ES_ori1275	Early-S IZs	1.64864	0.960201	0.351688	0.285753	0.083027	0.233098
ES_ori1276	Early-S IZs	1.84793	1.17968	0.422026	0.248481	0.166054	0.284897
ES_ori1277	Early-S IZs	1.12325	0.713292	0.534566	0.45969	0.401297	0.297847
ES_ori1278	Early-S IZs	8.67801	0.754444	0.337621	0.260905	0.179892	0.479145
ES_ori1279	Early-S IZs	2.53637	1.01507	0.393891	0.298177	0.083027	0.310797
ES_ori1280	Early-S IZs	2.93494	1.22083	0.422026	0.273329	0.152216	0.336697
ES_ori1281	Early-S IZs	1.82981	0.795595	0.365756	0.285753	0.110702	0.336697
ES_ori1282	Early-S IZs	1.48559	1.11109	0.337621	0.198785	0.138378	0.233098
ES_ori1283	Early-S IZs	1.43124	1.11109	0.590836	0.298177	0.207567	0.401446
ES_ori1284	Early-S IZs	2.19215	1.2757	0.506431	0.223633	0.166054	0.427346
ES_ori1285	Early-S IZs	1.84793	1.46774	0.281351	0.285753	0.12454	0.466195
ES_ori1286	Early-S IZs	1.61241	1.53632	0.506431	0.211209	0.249081	0.336697
ES_ori1287	Early-S IZs	3.36975	0.877898	0.633039	0.385146	0.304432	0.453246
ES_ori1288	Early-S IZs	3.91326	0.617272	0.520499	0.347874	0.152216	0.595694
ES_ori1289	Early-S IZs	4.05819	0.589838	0.323553	0.211209	0.193729	0.582744
ES_ori1290	Early-S IZs	3.93138	1.24826	0.422026	0.695747	1.66054	2.22738
ES_ori1291	Early-S IZs	1.48559	1.00135	0.393891	0.298177	0.179892	0.336697
ES_ori1292	Early-S IZs	5.2358	0.919049	0.365756	0.161513	0.055351	0.427346
ES_ori1293	Early-S IZs	1.41312	0.493818	0.576769	0.39757	0.345945	0.388496
ES_ori1294	Early-S IZs	4.90969	0.905332	0.323553	0.186361	0.179892	0.595694
ES_ori1295	Early-S IZs	6.77574	0.672141	0.351688	0.273329	0.069189	0.336697
ES_ori1296	Early-S IZs	5.81554	0.823029	0.253216	0.260905	0.110702	0.453246
ES_ori1297	Early-S IZs	2.11968	0.768161	0.239148	0.223633	0.276756	0.207198
ES_ori1298	Early-S IZs	2.44579	0.781878	0.422026	0.236057	0.276756	0.336697
ES_ori1299	Early-S IZs	2.80813	1.05622	0.661174	0.534234	0.12454	0.323747
ES_ori1300	Early-S IZs	8.13451	0.397798	0.267283	0.186361	0.152216	0.466195
ES_ori1301	Early-S IZs	8.13451	0.713292	0.154743	0.136665	0.041513	0.414396
ES_ori1302	Early-S IZs	1.9204	0.932767	0.633039	0.434842	0.179892	0.194248
ES_ori1303	Early-S IZs	1.66676	1.49517	0.422026	0.236057	0.110702	0.284897
ES_ori1304	Early-S IZs	1.59429	1.2757	0.365756	0.248481	0.152216	0.194248
ES_ori1305	Early-S IZs	2.37332	1.01507	0.309486	0.186361	0.179892	0.310797
ES_ori1306	Early-S IZs	1.95663	1.22083	0.323553	0.124241	0.110702	0.207198
ES_ori1307	Early-S IZs	4.11255	1.00135	0.154743	0.248481	0.207567	0.492095
ES_ori1308	Early-S IZs	3.67774	0.713292	0.337621	0.173937	0.12454	0.453246
ES_ori1309	Early-S IZs	6.8482	0.768161	0.323553	0.211209	0.096865	0.492095
ES_ori1310	Early-S IZs	1.82981	1.0425	0.239148	0.111817	0.152216	0.271947
ES_ori1311	Early-S IZs	4.07631	0.877898	0.196945	0.310601	0.041513	0.362596
ES_ori1312	Early-S IZs	7.13807	0.809312	0.267283	0.186361	0.12454	0.543895
ES_ori1313	Early-S IZs	2.60884	1.00135	0.520499	0.211209	0.152216	0.271947
ES_ori1314	Early-S IZs	1.03267	0.740726	0.745579	0.285753	0.207567	0.103599
ES_ori1315	Early-S IZs	2.3552	1.15224	0.253216	0.149089	0.096865	0.375546
ES_ori1316	Early-S IZs	2.48202	1.28941	0.337621	0.223633	0.166054	0.362596
ES_ori1317	Early-S IZs	2.15592	0.864181	0.211013	0.099392	0.152216	0.258997
ES_ori1318	Early-S IZs	2.73566	1.15224	0.211013	0.198785	0.207567	0.427346
ES_ori1319	Early-S IZs	3.35163	0.932767	0.16881	0.298177	0.096865	0.401446
ES_ori1320	Early-S IZs	3.65962	0.960201	0.281351	0.111817	0.12454	0.427346
ES_ori1321	Early-S IZs	2.40955	1.12481	0.309486	0.186361	0.069189	0.375546
ES_ori1322	Early-S IZs	2.57261	1.30313	0.450161	0.236057	0.12454	0.323747
ES_ori1323	Early-S IZs	1.61241	1.22083	0.323553	0.223633	0.152216	0.297847
ES_ori1324	Early-S IZs	2.51825	1.00135	0.239148	0.173937	0.12454	0.310797
ES_ori1325	Early-S IZs	2.26462	1.08366	0.267283	0.298177	0.083027	0.349647
ES_ori1326	Early-S IZs	3.51469	0.932767	0.239148	0.260905	0.138378	0.401446
ES_ori1327	Early-S IZs	2.86248	0.864181	0.295418	0.260905	0.069189	0.388496
ES_ori1328	Early-S IZs	2.53637	1.06994	0.393891	0.049696	0.193729	0.349647
ES_ori1329	Early-S IZs	2.2465	1.358	0.309486	0.136665	0.193729	0.414396
ES_ori1330	Early-S IZs	1.9204	1.50889	0.85812	1.61513	2.08951	1.83888
ES_ori1331	Early-S IZs	2.77189	1.13852	0.295418	0.236057	0.110702	0.246048
ES_ori1332	Early-S IZs	3.60527	1.09737	0.351688	0.186361	0.152216	0.297847
ES_ori1333	Early-S IZs	3.94949	1.0425	0.225081	0.260905	0.083027	0.246048
ES_ori1334	Early-S IZs	3.85891	0.562403	0.182878	0.223633	0.110702	0.362596
ES_ori1335	Early-S IZs	3.65962	0.891615	0.154743	0.136665	0.152216	0.427346
ES_ori1336	Early-S IZs	5.59813	0.548686	0.196945	0.211209	0.152216	0.414396
ES_ori1337	Early-S IZs	6.39528	0.576121	0.267283	0.186361	0.083027	0.388496
ES_ori1338	Early-S IZs	7.26489	0.754444	0.140675	0.260905	0.096865	0.543895
ES_ori1339	Early-S IZs	8.56931	0.630989	0.182878	0.273329	0.221405	0.556844
ES_ori1340	Early-S IZs	8.04392	0.823029	0.126608	0.198785	0.138378	0.647494
ES_ori1341	Early-S IZs	5.74307	0.781878	0.253216	0.248481	0.152216	0.427346
ES_ori1342	Early-S IZs	6.6308	0.781878	0.225081	0.198785	0.179892	0.530945
ES_ori1343	Early-S IZs	5.59813	0.603555	0.182878	0.149089	0.083027	0.479145
ES_ori1344	Early-S IZs	4.14878	0.630989	0.16881	0.173937	0.041513	0.556844
ES_ori1345	Early-S IZs	5.09086	0.534969	0.225081	0.099392	0.12454	0.401446
ES_ori1346	Early-S IZs	5.99671	0.603555	0.154743	0.198785	0.110702	0.556844
ES_ori1347	Early-S IZs	5.70684	0.576121	0.126608	0.211209	0.166054	0.362596
ES_ori1348	Early-S IZs	5.14521	0.713292	0.196945	0.124241	0.179892	0.349647
ES_ori1349	Early-S IZs	6.48586	0.946484	0.253216	0.149089	0.055351	0.427346
ES_ori1350	Early-S IZs	5.38073	0.672141	0.295418	0.124241	0.041513	0.323747
ES_ori1351	Early-S IZs	5.10898	0.823029	0.16881	0.186361	0.041513	0.349647
ES_ori1352	Early-S IZs	5.09086	0.603555	0.253216	0.198785	0.179892	0.543895
ES_ori1353	Early-S IZs	5.2358	0.713292	0.16881	0.173937	0.152216	0.336697
ES_ori1354	Early-S IZs	4.52924	0.781878	0.211013	0.211209	0.110702	0.453246
ES_ori1355	Early-S IZs	4.80099	0.589838	0.253216	0.173937	0.110702	0.310797
ES_ori1356	Early-S IZs	6.01482	0.672141	0.126608	0.211209	0.110702	0.569794
ES_ori1357	Early-S IZs	6.05106	0.932767	0.211013	0.223633	0.12454	0.323747
ES_ori1358	Early-S IZs	5.48943	0.699575	0.084405	0.198785	0.12454	0.375546
ES_ori1359	Early-S IZs	4.89157	0.754444	0.211013	0.198785	0.12454	0.362596
ES_ori1360	Early-S IZs	6.06918	0.754444	0.295418	0.136665	0.207567	0.388496
ES_ori1361	Early-S IZs	5.74307	0.754444	0.211013	0.124241	0.096865	0.543895
ES_ori1362	Early-S IZs	4.2756	0.850464	0.211013	0.124241	0.055351	0.466195
ES_ori1363	Early-S IZs	5.50755	0.740726	0.154743	0.186361	0.096865	0.440296
ES_ori1364	Early-S IZs	3.46034	0.727009	0.225081	0.099392	0.110702	0.401446
ES_ori1365	Early-S IZs	2.26462	1.00135	0.281351	0.211209	0.152216	0.388496
ES_ori1366	Early-S IZs	7.08372	0.685858	0.365756	0.223633	0.041513	0.388496
ES_ori1367	Early-S IZs	8.18886	0.850464	0.351688	0.236057	0.235243	0.427346
ES_ori1368	Early-S IZs	8.38814	0.987635	0.309486	0.260905	0.249081	0.375546
ES_ori1369	Early-S IZs	6.19599	0.713292	0.351688	0.248481	0.138378	0.492095
ES_ori1370	Early-S IZs	3.22482	0.836747	0.196945	0.124241	0.138378	0.323747
ES_ori1371	Early-S IZs	4.14878	1.00135	0.239148	0.186361	0.193729	0.310797
ES_ori1372	Early-S IZs	3.78644	0.973918	0.309486	0.198785	0.152216	0.582744
ES_ori1373	Early-S IZs	4.2756	0.795595	0.267283	0.248481	0.166054	0.401446
ES_ori1374	Early-S IZs	6.90255	0.617272	0.253216	0.372722	0.166054	0.517995
ES_ori1375	Early-S IZs	5.25391	0.644706	0.225081	0.223633	0.069189	0.401446
ES_ori1376	Early-S IZs	2.08345	1.08366	0.464229	0.260905	0.235243	0.388496
ES_ori1377	Early-S IZs	6.46775	0.768161	0.281351	0.223633	0.083027	0.362596
ES_ori1378	Early-S IZs	4.96404	0.823029	0.309486	0.161513	0.138378	0.634544
ES_ori1379	Early-S IZs	3.84079	0.658424	0.337621	0.285753	0.110702	0.440296
ES_ori1380	Early-S IZs	3.56904	0.891615	0.407958	0.236057	0.096865	0.310797
ES_ori1381	Early-S IZs	2.22838	0.932767	0.267283	0.186361	0.12454	0.297847
ES_ori1382	Early-S IZs	1.48559	1.19339	0.365756	0.173937	0.152216	0.349647
ES_ori1383	Early-S IZs	7.08372	0.699575	0.225081	0.236057	0.138378	0.466195
ES_ori1384	Early-S IZs	9.45704	0.548686	0.154743	0.186361	0.138378	0.479145
ES_ori1385	Early-S IZs	8.7686	0.672141	0.225081	0.198785	0.110702	0.453246
ES_ori1386	Early-S IZs	8.7686	0.740726	0.295418	0.248481	0.249081	0.375546
ES_ori1387	Early-S IZs	6.77574	0.754444	0.225081	0.173937	0.096865	0.634544
ES_ori1388	Early-S IZs	4.47488	0.699575	0.225081	0.260905	0.12454	0.349647
ES_ori1389	Early-S IZs	3.07988	1.19339	0.16881	0.248481	0.152216	0.362596
ES_ori1390	Early-S IZs	1.93851	1.01507	0.295418	0.161513	0.12454	0.362596
ES_ori1391	Early-S IZs	2.30085	1.11109	0.196945	0.260905	0.152216	0.440296
ES_ori1392	Early-S IZs	2.50014	1.41287	0.253216	0.273329	0.12454	0.427346
ES_ori1393	Early-S IZs	1.88416	1.16596	0.422026	0.298177	0.110702	0.388496
ES_ori1394	Early-S IZs	2.26462	1.49517	0.295418	0.198785	0.166054	0.479145
ES_ori1395	Early-S IZs	1.93851	1.0425	0.309486	0.173937	0.138378	0.388496
ES_ori1396	Early-S IZs	2.4639	1.45402	0.393891	0.310601	0.096865	0.466195
ES_ori1397	Early-S IZs	2.01098	1.42658	0.478296	0.33545	0.138378	0.349647
ES_ori1398	Early-S IZs	2.21027	0.973918	0.281351	0.124241	0.138378	0.310797
ES_ori1399	Early-S IZs	2.86248	0.987635	0.520499	0.198785	0.221405	0.336697
ES_ori1400	Early-S IZs	3.15235	1.08366	0.323553	0.236057	0.166054	0.349647
ES_ori1401	Early-S IZs	2.40955	0.905332	0.309486	0.236057	0.166054	0.466195
ES_ori1402	Early-S IZs	1.99286	1.01507	0.239148	0.198785	0.12454	0.388496
ES_ori1403	Early-S IZs	2.21027	1.20711	0.267283	0.161513	0.166054	0.505045
ES_ori1404	Early-S IZs	2.73566	0.864181	0.379823	0.211209	0.055351	0.336697
ES_ori1405	Early-S IZs	2.53637	1.05622	0.309486	0.173937	0.069189	0.414396
ES_ori1406	Early-S IZs	2.26462	0.836747	0.337621	0.149089	0.096865	0.427346
ES_ori1407	Early-S IZs	2.93494	0.960201	0.365756	0.173937	0.166054	0.556844
ES_ori1408	Early-S IZs	3.40598	0.905332	0.154743	0.124241	0.110702	0.414396
ES_ori1409	Early-S IZs	5.03651	0.850464	0.239148	0.099392	0.096865	0.440296
ES_ori1410	Early-S IZs	4.45677	0.685858	0.239148	0.186361	0.138378	0.466195
ES_ori1411	Early-S IZs	2.93494	1.05622	0.267283	0.086968	0.193729	0.530945
ES_ori1412	Early-S IZs	2.79001	0.836747	0.182878	0.149089	0.110702	0.388496
ES_ori1413	Early-S IZs	2.68131	1.08366	0.281351	0.149089	0.096865	0.323747
ES_ori1414	Early-S IZs	2.97118	1.05622	0.211013	0.223633	0.096865	0.349647
ES_ori1415	Early-S IZs	2.1378	1.02879	0.140675	0.211209	0.083027	0.336697
ES_ori1416	Early-S IZs	3.80456	0.946484	0.196945	0.223633	0.110702	0.479145
ES_ori1417	Early-S IZs	7.6997	0.685858	0.211013	0.198785	0.152216	0.608644
ES_ori1418	Early-S IZs	6.25034	0.301777	0.154743	0.236057	0.041513	0.375546
ES_ori1419	Early-S IZs	6.77574	0.644706	0.239148	0.149089	0.166054	0.323747
ES_ori1420	Early-S IZs	7.04749	0.507535	0.126608	0.186361	0.138378	0.401446
ES_ori1421	Early-S IZs	7.10184	0.713292	0.140675	0.186361	0.193729	0.595694
ES_ori1422	Early-S IZs	4.85534	0.781878	0.140675	0.236057	0.083027	0.453246
ES_ori1423	Early-S IZs	5.38073	0.685858	0.16881	0.149089	0.096865	0.492095
ES_ori1424	Early-S IZs	4.25748	0.864181	0.196945	0.186361	0.193729	0.401446
ES_ori1425	Early-S IZs	3.76832	0.727009	0.16881	0.186361	0.096865	0.466195
ES_ori1426	Early-S IZs	4.04008	1.2757	0.309486	0.136665	0.110702	0.556844
ES_ori1427	Early-S IZs	3.89514	0.919049	0.253216	0.173937	0.166054	0.479145
ES_ori1428	Early-S IZs	2.59072	1.30313	0.309486	0.211209	0.110702	0.401446
ES_ori1429	Early-S IZs	2.15592	0.905332	0.239148	0.161513	0.179892	0.362596
ES_ori1430	Early-S IZs	2.89871	0.877898	0.407958	0.149089	0.12454	0.220148
ES_ori1431	Early-S IZs	2.40955	0.809312	0.196945	0.198785	0.138378	0.375546
ES_ori1432	Early-S IZs	2.97118	1.02879	0.253216	0.260905	0.138378	0.427346
ES_ori1433	Early-S IZs	3.46034	1.0425	0.267283	0.248481	0.138378	0.297847
ES_ori1434	Early-S IZs	4.23936	1.00135	0.211013	0.136665	0.12454	0.492095
ES_ori1435	Early-S IZs	4.6017	0.795595	0.436094	0.248481	0.083027	0.414396
ES_ori1436	Early-S IZs	6.32281	0.946484	0.16881	0.236057	0.152216	0.414396
ES_ori1437	Early-S IZs	5.65249	0.727009	0.281351	0.198785	0.166054	0.479145
ES_ori1438	Early-S IZs	5.16333	0.768161	0.253216	0.124241	0.152216	0.479145
ES_ori1439	Early-S IZs	6.08729	0.823029	0.281351	0.186361	0.055351	0.414396
ES_ori1440	Early-S IZs	5.47132	0.850464	0.182878	0.223633	0.110702	0.401446
ES_ori1441	Early-S IZs	4.83722	0.781878	0.225081	0.149089	0.041513	0.349647
ES_ori1442	Early-S IZs	3.58715	0.768161	0.211013	0.173937	0.221405	0.427346
ES_ori1443	Early-S IZs	3.85891	1.26198	0.225081	0.161513	0.12454	0.608644
ES_ori1444	Early-S IZs	4.14878	1.23454	0.450161	0.285753	0.110702	0.453246
ES_ori1445	Early-S IZs	3.36975	0.987635	0.253216	0.223633	0.179892	0.375546
ES_ori1446	Early-S IZs	3.098	0.919049	0.365756	0.248481	0.12454	0.517995
ES_ori1447	Early-S IZs	1.59429	1.17968	0.478296	0.111817	0.083027	0.310797
ES_ori1448	Early-S IZs	2.26462	1.17968	0.281351	0.161513	0.027676	0.297847
ES_ori1449	Early-S IZs	3.85891	1.358	0.407958	0.161513	0.096865	0.362596
ES_ori1450	Early-S IZs	3.07988	0.740726	0.464229	0.198785	0.110702	0.220148
ES_ori1451	Early-S IZs	3.78644	0.809312	0.140675	0.186361	0.138378	0.323747
ES_ori1452	Early-S IZs	4.11255	0.754444	0.239148	0.186361	0.12454	0.479145
ES_ori1453	Early-S IZs	4.90969	0.699575	0.225081	0.186361	0.110702	0.440296
ES_ori1454	Early-S IZs	3.51469	0.864181	0.182878	0.099392	0.179892	0.336697
ES_ori1455	Early-S IZs	4.69229	0.850464	0.239148	0.236057	0.110702	0.492095
ES_ori1456	Early-S IZs	4.43865	0.727009	0.16881	0.173937	0.179892	0.414396
ES_ori1457	Early-S IZs	3.75021	0.946484	0.225081	0.124241	0.083027	0.479145
ES_ori1458	Early-S IZs	3.44222	1.00135	0.196945	0.186361	0.138378	0.336697
ES_ori1459	Early-S IZs	2.91683	0.699575	0.323553	0.149089	0.152216	0.297847
ES_ori1460	Early-S IZs	2.28273	1.06994	0.351688	0.236057	0.110702	0.466195
ES_ori1461	Early-S IZs	3.56904	1.38543	0.253216	0.310601	0.055351	0.453246
ES_ori1462	Early-S IZs	1.63052	1.20711	0.253216	0.173937	0.138378	0.479145
ES_ori1463	Early-S IZs	3.69586	0.727009	0.182878	0.198785	0.166054	0.284897
ES_ori1464	Early-S IZs	4.54735	0.630989	0.211013	0.198785	0.12454	0.362596
ES_ori1465	Early-S IZs	4.69229	0.987635	0.393891	0.086968	0.138378	0.375546
ES_ori1466	Early-S IZs	1.99286	0.960201	0.281351	0.248481	0.166054	0.336697
ES_ori1467	Early-S IZs	2.50014	1.24826	0.281351	0.124241	0.193729	0.323747
ES_ori1468	Early-S IZs	2.69942	1.2757	0.478296	0.223633	0.12454	0.271947
ES_ori1469	Early-S IZs	2.15592	0.987635	0.633039	0.372722	0.31827	0.492095
ES_ori1470	Early-S IZs	1.70299	1.33056	0.633039	0.472114	0.304432	0.310797
ES_ori1471	Early-S IZs	2.66319	1.0425	0.253216	0.260905	0.083027	0.220148
ES_ori1472	Early-S IZs	4.56547	0.685858	0.140675	0.173937	0.027676	0.336697
ES_ori1473	Early-S IZs	3.78644	0.836747	0.182878	0.149089	0.12454	0.401446
ES_ori1474	Early-S IZs	3.62339	0.699575	0.16881	0.211209	0.096865	0.556844
ES_ori1475	Early-S IZs	3.91326	0.754444	0.196945	0.099392	0.179892	0.414396
ES_ori1476	Early-S IZs	4.02196	0.699575	0.126608	0.223633	0.179892	0.440296
ES_ori1477	Early-S IZs	3.62339	0.836747	0.253216	0.223633	0.110702	0.479145
ES_ori1478	Early-S IZs	4.09443	0.754444	0.196945	0.186361	0.166054	0.427346
ES_ori1479	Early-S IZs	4.07631	1.12481	0.126608	0.273329	0.110702	0.543895
ES_ori1480	Early-S IZs	3.22482	1.15224	0.253216	0.211209	0.096865	0.401446
ES_ori1481	Early-S IZs	1.93851	1.06994	0.309486	0.136665	0.166054	0.388496
ES_ori1482	Early-S IZs	1.61241	0.809312	0.351688	0.173937	0.138378	0.271947
ES_ori1483	Early-S IZs	2.1378	0.891615	0.436094	0.223633	0.083027	0.258997
ES_ori1484	Early-S IZs	3.4241	1.23454	0.295418	0.260905	0.110702	0.297847
ES_ori1485	Early-S IZs	3.02553	1.5226	0.351688	0.260905	0.166054	0.246048
ES_ori1486	Early-S IZs	2.68131	0.932767	0.211013	0.161513	0.110702	0.427346
ES_ori1487	Early-S IZs	3.76832	0.919049	0.182878	0.211209	0.055351	0.479145
ES_ori1488	Early-S IZs	3.44222	0.768161	0.182878	0.198785	0.083027	0.530945
ES_ori1489	Early-S IZs	3.69586	0.973918	0.407958	0.236057	0.152216	0.556844
ES_ori1490	Early-S IZs	3.91326	0.768161	0.196945	0.211209	0.207567	0.401446
ES_ori1491	Early-S IZs	2.15592	0.932767	0.239148	0.161513	0.083027	0.401446
ES_ori1492	Early-S IZs	3.56904	1.06994	0.196945	0.173937	0.083027	0.362596
ES_ori1493	Early-S IZs	4.90969	1.11109	0.253216	0.198785	0.152216	0.414396
ES_ori1494	Early-S IZs	4.67417	0.781878	0.253216	0.161513	0.096865	0.401446
ES_ori1495	Early-S IZs	4.18501	0.946484	0.196945	0.223633	0.083027	0.414396
ES_ori1496	Early-S IZs	3.85891	1.11109	0.253216	0.260905	0.207567	0.569794
ES_ori1497	Early-S IZs	3.40598	0.973918	0.239148	0.223633	0.166054	0.453246
ES_ori1498	Early-S IZs	2.37332	1.19339	0.182878	0.198785	0.096865	0.349647
ES_ori1499	Early-S IZs	4.25748	1.12481	0.295418	0.248481	0.041513	0.414396
ES_ori1500	Early-S IZs	3.44222	1.01507	0.154743	0.211209	0.207567	0.310797
ES_ori1501	Early-S IZs	4.6017	0.795595	0.323553	0.173937	0.138378	0.440296
ES_ori1502	Early-S IZs	4.85534	0.987635	0.225081	0.360298	0.069189	0.466195
ES_ori1503	Early-S IZs	3.24293	0.740726	0.253216	0.198785	0.069189	0.414396
[truncated: 4,965 more rows]

## Sheet: Supplementary Fig 9a
OCT3/4
[truncated: 3 more rows]

[truncated: 1 more sheets: Supplementary Fig 9b]
